# Supplementary material for: Comparative Transcriptomic Analyses Propose the Molecular Regulatory Mechanisms Underlying 1,8-Cineole from Cinnamomum kanehirae Hay and Promote the Asexual Sporulation of Antrodia cinnamomea in Submerged Fermentation
Source: Molecules. 2023 Nov 9;28(22):7511. doi: 10.3390/molecules28227511 (PMC10672923; doi:10.3390/molecules28227511)
Supplement: Supplementary file 1 [file molecules-28-07511-s001.zip]

Archive with 5 entries (5 files):
- Figre S1 The curve of sporulation with time cultured in the presence or absence of cineole for A. cinnamomea in submerged fermentation.pdf
- Table S1 Substances identified by LC-MS from chloroform extract of Cinnamomum kanehirae Hay.xlsx
- Table S2 The FPKM values of the unigenes and DEGs from RNA-seq.xlsx
- Table S3 The unigene database of Antrodia cinnamome by RNA-seq.xlsx
- Table S4 The Primers used for RT-qPCR.pdf
