# Supplementary material for: Comparative Transcriptomic Analyses Propose the Molecular Regulatory Mechanisms Underlying 1,8-Cineole from Cinnamomum kanehirae Hay and Promote the Asexual Sporulation of Antrodia cinnamomea in Submerged Fermentation
Source: Molecules. 2023 Nov 9;28(22):7511. doi: 10.3390/molecules28227511 (PMC10672923; doi:10.3390/molecules28227511)
Supplement: Supplementary file 1 [file molecules-28-07511-s001.zip › Table S1 Substances identified by LC-MS from chloroform extract of Cinnamomum kanehirae Hay.xlsx]

## Sheet: meta_MS2
ID	name	mz	retention time	exact_mass	ppm	formula	type	library	identify.pvalue	class	sub_class	peak area
M373T679	(-)-Arctigenin	373.161	679.116	372.157	8.95722	C21H24O6	[M+H]+	MoNA	0.182851	Furanoid lignans	Tetrahydrofuran lignans	5.84485e+06
M137T620	(-)-beta-Pinene	137.13	620.43	136.125	15.7534	C10H16	[M+H]+	BioDeepDB	1.21837e-09	Prenol lipids	Monoterpenoids	1.29832e+10
M153T483_2	(-)-cis-Carveol	153.128	482.747	152.12	3.35019	C10H16O	[M+H]+	BioDeepDB	0.00182113	Prenol lipids	Monoterpenoids	3.83388e+08
M305T408	(-)-Epigallocatechin	305.064	408.019	306.074	7.62995	C15H14O7	[M-H]-	MoNA	0.0774375	Flavonoids	Flavans	1.10701e+07
M193T591	(-)-Jasmonic acid	193.123	591.057	210.126	22.884	C12H18O3	[M+H-H2O]+	mzCloud	0.00296207	Fatty Acyls	Lineolic acids and derivatives	2.71422e+07
M357T552	(-)-Matairesinol	357.137	551.604	358.142	6.69073	C20H22O6	[M-H]-	MoNA	0.351425	Furanoid lignans	Tetrahydrofuran lignans	1.07437e+07
M151T419	(+)-(S)-Carvone	151.112	419.365	150.105	0.323093	C10H14O	[M+H]+	BioDeepDB	8.78567e-06	Prenol lipids	Monoterpenoids	1.4365e+08
M205T789	(+)-1(10),4-Cadinadiene	205.195	789.336	204.188	0.936748	C15H24	[M+H]+	BioDeepDB	1.03218e-12	Prenol lipids	Sesquiterpenoids	2.38775e+08
M153T385	(+)-Camphor	153.127	384.544	152.12	0.259451	C10H16O	[M+H]+	mzCloud	5.12103e-05	Prenol lipids	Monoterpenoids	4.10578e+07
M359T590	(+)-Pinoresinol	359.151	589.729	358.142	5.60911	C20H22O6	[M+H]+	MetaDNA	0.0290188	Benzene and substituted derivatives	1-hydroxy-2-unsubstituted benzenoids	4.77808e+06
M357T638	(+)-Piperitol	357.131	637.524	356.126	5.36705	C20H20O6	[M+H]+	MetaDNA	0.0793916	NULL	NULL	8.36783e+06
M243T765	(+/-)-Potassium citramalate monohydrate	243.002	765.099	241.96	2.13622	C5H8K2O6	[M+H]+	BioDeepDB	1.53349e-06	NULL	NULL	4.74784e+07
M345T454_2	(1R,2S,10S,11R,15S,18R)-9,10,15,18-Tetrahydroxy-12,12-dimethyl-6-methylidene-17-oxapentacyclo[7.6.2.15,8.01,11.02,8]octadecan-7-one	345.17	454.348	364.189	1.66498	C20H28O6	[M-H2O-H]-	OTCML	0.0141333	terpene	NULL	478767
M169T628	(1S,4R)-1-Hydroxy-2-oxolimonene	169.123	627.758	168.115	1.95444	C10H16O2	[M+H]+	MetaDNA	0.0110466	Organic oxides	Alcohols and polyols	2.58896e+08
M261T762	(1S,4Z,12R,13S)-5,10-Dimethyl-8,14,16-trioxatetracyclo[10.2.2.01,13.07,11]hexadeca-4,7(11),9-trien-15-one	261.114	762.18	260.105	6.34626	C15H16O4	[M+H]+	OTCML	0.309247	terpene	NULL	5.63368e+06
M293T689	(2E,4Z,7Z,8E)-Colnelenic acid	293.212	688.801	292.204	4.28692	C18H28O3	[M+H]+	MetaDNA	2.22805e-06	Carboxylic acids and derivatives	Carbonyl compounds	1.66878e+07
M130T309_2	(2E)-Decenoyl-ACP	130.086	308.937	129.079	3.87776	C6H11NO2	[M+H]+	BioDeepDB	2.03631e-09	Carboxylic acids and derivatives	Amino acids, peptides, and analogues	3.28257e+07
M359T557	(2R,3S,8R,11R,12R)-5-(Furan-3-yl)-12-hydroxy-3,11-dimethyl-6,14-dioxatetracyclo[10.2.2.02,11.03,8]hexadec-15-ene-7,13-dione	359.145	556.923	358.142	8.36077	C20H22O6	[M+H]+	OTCML	0.202357	terpene	NULL	4.80856e+06
M185T94	(2R)-2-Hydroxy-3-(phosphonatooxy)propanoate	184.985	94.2204	185.993	5.09614	C3H7O7P	[M-H]-	BioDeepDB	0.167254	Carbohydrates and carbohydrate conjugates	Sugar acids and derivatives	1.24696e+06
M263T559_2	(3aS,10aR,10bR)-6,10a-Dimethyl-3-methylene-3,3a,4,5,7,8,10a,10b-octahydrofuro[3,2:6,7]cyclohepta[1,2-b]pyran-2,9-dione	263.127	558.655	262.121	1.66118	C15H18O4	[M+H]+	mzCloud	0.0183201	NULL	NULL	4.57194e+06
M130T574	(3R)-beta-Leucine	130.087	573.929	131.095	1.13806	C6H13NO2	[M-H]-	mzCloud	0.00104933	Carboxylic acids and derivatives	Amino acids, peptides, and analogues	1.23487e+08
M303T548_2	(6Ar,11bS)-7,11b-dihydroindeno[2,1-c]chromene-3,4,6a,9,10(6H)-pentol	303.084	548.133	302.079	5.92668	C16H14O6	[M+H]+	OTCML	0.591476	ketone	NULL	2.12563e+07
M153T631	(6E)-8-Hydroxygeraniol	153.127	631.075	170.131	26.2968	C10H18O2	[M+H-H2O]+	MetaDNA	0.0399297	Fatty Acyls	Alcohols and polyols	6.24633e+07
M279T700	(9Z,12Z)-(8R)-Hydroxyoctadeca-9,12-dienoic acid	279.232	700.208	296.235	17.3027	C18H32O3	[M+H-H2O]+	MetaDNA	0.0292406	NULL	NULL	3.66624e+06
M149T461	(E)-3-(4-Hydroxyphenyl)-2-propenal	149.06	460.694	148.052	0.989299	C9H8O2	[M+H]+	MoNA	8.37887e-09	Cinnamaldehydes	NULL	1.1334e+07
M169T325	(E)-3-(Methoxycarbonyl)pent-2-enedioate	169.013	324.54	188.032	3.75947	C7H8O6	[M-H2O-H]-	MetaDNA	0.0155283	Carboxylic acids and derivatives	Carbonyl compounds	1.62141e+07
M265T641	(plusmn)Abscisic Acid	265.143	640.721	264.136	0.939242	C15H20O4	[M+H]+	BioDeepDB	3.27868e-07	NULL	NULL	7.67281e+06
M103T90_2	(R)-3-Hydroxybutyric acid	103.038	89.6127	104.047	5.02923	C4H8O3	[M-H]-	BioDeepDB	9.26279e-06	Hydroxy acids and derivatives	Beta hydroxy acids and derivatives	2.84702e+08
M275T618	(R)-Methysticin	275.093	617.648	274.084	4.41699	C15H14O5	[M+H]+	BioDeepDB	0.255412	Kavalactones	NULL	3.77087e+06
M240T763	(S)-2-Amino-3-(1H-indol-3-yl)propanamide hydrochloride	240.195	763.422	239.083	3.52453	C11H14ClN3O	[M+H]+	BioDeepDB	2.76548e-08	NULL	NULL	2.16494e+07
M129T213_1	(S)-2-Methylmalate	129.017	212.814	148.037	14.2387	C5H8O5	[M-H2O-H]-	MetaDNA	0.0374958	Carboxylic acids and derivatives	Alcohols and polyols	1.12175e+08
M184T108	(S)-3-Acetoxy-2-aminopropanoic acid hydrochloride	184.003	107.923	183.03	0.488	C5H10ClNO4	[M+H]+	BioDeepDB	0.236715	NULL	NULL	1.05601e+07
M265T473	(S)-Abscisic acid	265.145	473.061	264.136	6.00752	C15H20O4	[M+H]+	BioDeepDB	2.73332e-06	Prenol lipids	Sesquiterpenoids	1.67202e+08
M239T776	[(2R)-2-Acetyloxy-3-carboxypropyl]-trimethylazanium;hydrochloride	239.127	775.536	240.1	7.76543	C9H19ClNO4+	[M-H]-	BioDeepDB	4.14999e-11	NULL	NULL	9.43071e+06
M101T827	1-Aminocyclopropanecarboxylic acid	101.071	826.913	101.048	0.589878	C4H7NO2	[M]+	BioDeepDB	4.81428e-09	Carboxylic acids and derivatives	Amino acids, peptides, and analogues	2.33149e+09
M243T377	1-Hexadecanol	243.183	376.774	242.261	3.14791	C16H34O	[M+H]+	BioDeepDB	0.00140808	Fatty Acyls	Fatty alcohols	2.46612e+08
M189T580	1-Hydroxy-2-naphthoate	189.054	579.833	188.047	1.297	C11H8O3	[M+H]+	BioDeepDB	0.186315	NULL	NULL	9.54156e+06
M170T366	1-Methylhistidine	170.09	366.356	169.085	11.0969	C7H11N3O2	[M+H]+	BioDeepDB	9.95032e-05	Carboxylic acids and derivatives	Amino acids, peptides, and analogues	2.26913e+06
M153T415_1	1,2-Epoxy-p-menth-8-ene	153.127	414.886	152.12	3.58937	C10H16O	[M+H]+	BioDeepDB	4.563e-11	Oxepanes	NULL	1.36214e+09
M127T148	1,2,3-Trihydroxybenzene	127.038	147.695	126.032	4.35183	C6H6O3	[M+H]+	mzCloud	1.80474e-08	Benzene and substituted derivatives	Phenols and derivatives	1.89522e+08
M296T443	1,6,6-Trimethyl-1,2,6,7,8,9-hexahydrophenanthro[1,2-b]furan-10,11-dione	296.148	443.399	296.141	21.8816	C19H20O3	[M]+	OTCML	0.533391	terpene	NULL	4.10297e+06
M137T596_4	1,8-Cineole	137.131	596.067	154.136	18.5122	C10H18O	[M+H-H2O]+	mzCloud	0.000274542	Oxanes	NULL	5.35441e+10
M171T616_2	10-Hydroxydecanoic acid	171.138	616.397	188.141	25.5016	C10H20O3	[M+H-H2O]+	BioDeepDB	3.45764e-06	NULL	NULL	7.6919e+07
M325T431	11-Dehydrocorticosterone	325.178	431.394	344.199	7.18553	C21H28O4	[M-H2O-H]-	BioDeepDB	0.00907913	Steroids and steroid derivatives	Hydroxysteroids	786918
M337T707	11,12-DiHETrE	337.238	707.49	338.246	1.15462	C20H34O4	[M-H]-	BioDeepDB	1.16579e-08	Fatty Acyls	Eicosanoids	7.41584e+07
M303T635	11,12-EET	303.234	634.744	320.235	20.4514	C20H32O3	[M+H-H2O]+	MetaDNA	0.0339501	Carboxylic acids and derivatives	Carbonyl compounds	1.48905e+07
M303T709	11b-Hydroxyandrost-4-ene-3,17-dione	303.195	708.643	302.188	1.96762	C19H26O3	[M+H]+	BioDeepDB	0.00148061	Steroids and steroid derivatives	Androstane steroids	2.57391e+06
M216T670	12-Hydroxydodecanoic acid	216.195	669.644	216.173	0.737059	C12H24O3	[M]+	BioDeepDB	1.06678e-08	Hydroxy acids and derivatives	Medium-chain hydroxy acids and derivatives	1.13428e+08
M333T674	12-Keto-leukotriene B4	333.211	674.143	334.214	11.3787	C20H30O4	[M-H]-	BioDeepDB	0.0532893	Fatty Acyls	Eicosanoids	712782
M295T787	13-L-Hydroperoxylinoleic acid	295.226	787.017	312.23	5.14303	C18H32O4	[M+H-H2O]+	BioDeepDB	2.73625e-08	Fatty Acyls	Lineolic acids and derivatives	2.30621e+07
M315T678	14-Deoxy-11,12-didehydro andrographolide	315.196	678.056	332.199	16.0081	C20H28O4	[M+H-H2O]+	mzCloud	0.216543	Endogenous Metabolites	NULL	4.22292e+06
M337T729	14,15-DiHETrE	337.242	728.817	338.246	11.0908	C20H34O4	[M-H]-	MetaDNA	1.09591e-05	Carboxylic acids and derivatives	Alcohols and polyols	1.03676e+07
M317T796	15-Deoxy-d-12,14-PGJ2	317.21	795.951	316.204	3.97054	C20H28O3	[M+H]+	BioDeepDB	9.22456e-09	Fatty Acyls	Eicosanoids	4.44846e+06
M271T836	16-Hydroxy hexadecanoic acid	271.227	836.032	272.235	1.70491	C16H32O3	[M-H]-	BioDeepDB	1.64477e-08	Fatty Acyls	Fatty acids and conjugates	9.43845e+07
M303T822	19(S)-HETE	303.234	822.33	320.235	19.6985	C20H32O3	[M+H-H2O]+	BioDeepDB	5.99731e-07	Fatty Acyls	Eicosanoids	2.22309e+07
M118T90_4	2-(Methylamino)isobutyric acid	118.156	89.8917	117.147	12.6894	C5H11NO2	[M+H]+	mzCloud	0.391469	Carboxylic acids and derivatives	Amino acids, peptides, and analogues	739616
M416T477	2-[3-[(4-Amino-2-methylpyrimidin-5-yl)methyl]-4-methyl-1,3-thiazol-3-ium-5-yl]ethyl dihydrogen phosphate;chloride;dihydrate	416.223	477.091	416.069	9.93091	C12H22ClN4O6PS	[M]+	BioDeepDB	5.17615e-05	NULL	NULL	2.64735e+07
M195T581	2-Amino-2-deoxy-D-gluconate	195.174	581.15	195.074	0.367986	C6H13NO6	[M]+	BioDeepDB	0.0922829	NULL	NULL	9.0722e+06
M110T75	2-Aminophenol	110.06	75.0252	109.053	1.75793	C6H7NO	[M+H]+	BioDeepDB	7.70001e-06	NULL	NULL	4.21144e+07
M200T397_2	2-Chloro-L-phenylalanine	200.047	396.52	199.04	0.00151793	C9H10ClNO2	[M+H]+	BioDeepDB	2.0986e-12	NULL	NULL	1.13966e+10
M269T732	2-Deoxyadenosine monohydrate	269.118	731.677	269.112	20.9052	C10H15N5O4	[M]+	BioDeepDB	0.000435857	NULL	NULL	861768
M111T302	2-Furoate	111.008	301.913	112.016	10.6104	C5H4O3	[M-H]-	mzCloud	8.13743e-08	Furans	Furoic acid and derivatives	2.3822e+07
M271T667	2-Hydroxy-2,3-dihydrogenistein	271.059	666.605	288.063	11.8326	C15H12O6	[M+H-H2O]+	MetaDNA	0.00847973	Benzene and substituted derivatives	1-benzopyrans	3.94604e+06
M180T71	2-Hydroxy-3-(4-hydroxyphenyl)propenoic acid	180.044	71.2384	180.042	10.7119	C9H8O4	[M]+	MetaDNA	4.16613e-05	Benzene and substituted derivatives	1-hydroxy-2-unsubstituted benzenoids	7.14545e+06
M275T549	2-hydroxyflutamide	275.054	548.611	292.067	20.0452	C11H11F3N2O4	[M+H-H2O]+	BioDeepDB	0.0276176	Benzene and substituted derivatives	Trifluoromethylbenzenes	4.59792e+06
M120T322	2-Hydroxyphenethylamine	120.08	322.491	137.084	28.5593	C8H11NO	[M+H-H2O]+	BioDeepDB	2.60751e-07	Organonitrogen compounds	Amines	8.4065e+07
M96T99	2-Hydroxypyridine	96.0443	98.6572	95.0371	0.319518	C5H5NO	[M+H]+	BioDeepDB	4.70079e-06	Pyridines and derivatives	Hydropyridines	3.16326e+08
M102T71_2	2-Ketobutyric acid	102.034	71.2384	102.032	1.23386	C4H6O3	[M]+	BioDeepDB	9.93795e-05	Keto acids and derivatives	Short-chain keto acids and derivatives	1.58231e+09
M151T470	2-Methoxy-4-vinylphenol	151.074	469.796	150.068	10.0329	C9H10O2	[M+H]+	BioDeepDB	3.47749e-10	Phenols	Methoxyphenols	2.05349e+08
M117T169	2-Methyl-3-hydroxybutyric acid	117.055	169.4	118.063	4.87925	C5H10O3	[M-H]-	mzCloud	0.000125973	Fatty Acyls	Fatty acids and conjugates	2.7876e+07
M145T100	2-Methylglutaric acid	145.05	99.757	146.141	7.65596	C6H10O4	[M-H]-	BioDeepDB	0.00237781	Fatty Acyls	Fatty acids and conjugates	1.04141e+08
M179T599	2-Propenal	179.069	598.809	178.063	9.31137	C10H10O3	[M+H]+	OTCML	3.64118e-18	phenylpropanoids	NULL	1.11226e+09
M233T826	2-Propenoic acid, 2-(phosphonooxy)-, trisodium salt	233.153	825.575	233.928	3.46886	C3H2Na3O6P	[M-H]-	BioDeepDB	0.000185655	NULL	NULL	8.69906e+07
M221T682	2-trans,6-trans-Farnesal	221.19	681.858	220.183	0.9338	C15H24O	[M+H]+	BioDeepDB	1.89541e-10	Prenol lipids	Sesquiterpenoids	5.28474e+07
M155T451	2,3-Butanediol	154.989	450.74	154.012	9.4536	C4H10O2S2	[M+H]+	BioDeepDB	1.17679e-05	Organooxygen compounds	Alcohols and polyols	1.78084e+08
M135T98	2,3,6-Trimethylphenol	135.08	97.8039	136.089	10.9809	C9H12O	[M-H]-	mzCloud	0.000176767	Benzene and substituted derivatives	Phenols and derivatives	1.02595e+06
M151T471	2,4-Dihydroxy-6-methylbenzoic acid	151.039	471.08	168.042	28.5332	C8H8O4	[M+H-H2O]+	OTCML	0.00982451	NULL	NULL	8.88584e+06
M135T471	2,4-Dimethylbenzaldehyde	135.081	470.793	134.073	1.42937	C9H10O	[M+H]+	mzCloud	3.65977e-06	Benzene and substituted derivatives	Benzoyl derivatives	2.36707e+07
M153T421	2,5-Dihydroxybenzoate	153.02	421.273	154.027	1.22702	C7H6O4	[M-H]-	mzCloud	8.80867e-10	Benzene and substituted derivatives	Benzoic acids and derivatives	1.27098e+08
M183T531	2,6-Dihydroxy-4-methoxyacetophenone	183.063	531.299	182.058	9.44635	C9H10O4	[M+H]+	BioDeepDB	5.22864e-06	Organooxygen compounds	Carbonyl compounds	1.5588e+08
M122T428	2,6-Dimethylaniline	122.096	428.247	121.089	4.79679	C8H11N	[M+H]+	MoNA	1.20955e-13	Benzene and substituted derivatives	Xylenes	5.96102e+08
M303T790	20-HETE	303.232	789.815	320.235	13.4362	C20H32O3	[M+H-H2O]+	BioDeepDB	6.70143e-09	Fatty Acyls	Fatty acids and conjugates	4.03272e+07
M402T419	25-Hydroxycholesterol	402.211	418.713	402.35	1.23008	C27H46O2	[M]+	BioDeepDB	1.70983e-07	Steroids and steroid derivatives	Cholestane steroids	9.87044e+06
M193T548	3-(3,4-Dihydroxy-5-methoxy)-2-propenoic acid	193.05	548.133	210.053	23.8264	C10H10O5	[M+H-H2O]+	BioDeepDB	3.58525e-08	Cinnamic acids and derivatives	Hydroxycinnamic acids and derivatives	3.42773e+08
M128T755	3-Aminopentanedioate	128.032	754.752	147.053	20.9875	C5H9NO4	[M-H2O-H]-	MetaDNA	0.0139786	Carboxylic acids and derivatives	Amines	1.95178e+08
M154T397_3	3-Aminosalicylic acid	154.147	396.52	153.136	21.8865	C7H7NO3	[M+H]+	mzCloud	0.420175	Benzene and substituted derivatives	Benzoic acids and derivatives	2.22957e+06
M173T74_1	3-Carbamyl-1-methylpyridinium chloride	172.957	73.6143	172.04	2.92405	C7H9ClN2O	[M+H]+	BioDeepDB	0.103462	NULL	NULL	1.97024e+07
M173T98_1	3-Dehydroshikimate	173.043	98.1781	172.037	11.3469	C7H8O5	[M+H]+	BioDeepDB	0.00446931	NULL	NULL	1.45708e+07
M300T776	3-Dehydrosphinganine	300.289	776.35	299.282	2.25614	C18H37NO2	[M+H]+	BioDeepDB	8.18722e-07	Organooxygen compounds	Carbonyl compounds	6.16568e+07
M207T625	3-Dimethylallyl-4-hydroxybenzoate	207.101	625.139	206.094	2.02188	C12H14O3	[M+H]+	mzCloud	0.0263475	Endogenous Metabolites; Natural Products/Medicines	NULL	2.06603e+07
M137T571	3-Hydroxybenzoate	137.025	571.175	138.032	2.97372	C7H6O3	[M-H]-	mzCloud	2.89272e-22	Benzene and substituted derivatives	Benzoic acids and derivatives	1.12835e+08
M124T430	3-Hydroxybenzyl alcohol glucoside	124.052	430.292	124.052	5.82199	C7H8O2	[M]+	BioDeepDB	3.81328e-05	Organooxygen compounds	Carbohydrates and carbohydrate conjugates	1.39472e+06
M269T772	3-Hydroxydaidzein	269.044	772.216	270.053	3.89195	C15H10O5	[M-H]-	MoNA	0.000199239	Isoflavonoids	Isoflav-2-enes	7.22222e+06
M145T218	3-Hydroxymethylglutaric acid	145.048	217.69	162.053	20.7159	C6H10O5	[M+H-H2O]+	BioDeepDB	0.0710974	Fatty Acyls	Fatty acids and conjugates	3.46903e+08
M153T559	3-Hydroxyphenylacetic acid	153.053	558.942	152.047	8.03528	C8H8O3	[M+H]+	BioDeepDB	0.286655	Phenols	1-hydroxy-4-unsubstituted benzenoids	2.63459e+07
M155T95	3-Indoleacetonitrile	155.022	94.943	156.069	0.491092	C10H8N2	[M-H]-	BioDeepDB	0.00733039	Indoles and derivatives	Indoles	6.68966e+06
M161T534	3-Methoxycinnamic acid	161.06	533.643	178.063	27.7495	C10H10O3	[M+H-H2O]+	mzCloud	0.00335721	Endogenous Metabolites	NULL	4.66285e+08
M129T394_2	3-Methyl-2-oxovaleric acid	129.056	394.332	130.063	1.33693	C6H10O3	[M-H]-	MoNA	8.24483e-07	Keto acids and derivatives	Short-chain keto acids and derivatives	4.48114e+08
M119T179	3-Methylthiopropionic acid	118.997	179.172	120.025	15.4038	C4H8O2S	[M-H]-	BioDeepDB	0.00219198	Fatty Acyls	Fatty acids and conjugates	6.45923e+06
M167T582	3-Methylxanthine	167.06	582.475	166.049	18.4304	C6H6N4O2	[M+H]+	BioDeepDB	0.000160014	Imidazopyrimidines	Purines and purine derivatives	5.93334e+06
M212T657	3-O-Methyldopa Monohydrate	212.164	656.927	229.095	29.236	C10H15NO5	[M+H-H2O]+	BioDeepDB	0.0872782	NULL	NULL	3.10218e+07
M139T461	3,4-Dihydroxybenzaldehyde	139.039	461.46	138.032	0.535105	C7H6O3	[M+H]+	mzCloud	3.55197e-10	Benzene and substituted derivatives	Benzaldehydes	5.27732e+07
M167T483	3,4-Dihydroxybenzeneacetic acid	167.032	483.282	168.042	17.1789	C8H8O4	[M-H]-	MoNA	3.76587e-06	Phenols	Benzenediols	1.02564e+08
M181T393	3,4-Dihydroxyhydrocinnamic acid	181.048	392.903	182.058	14.3372	C9H10O4	[M-H]-	BioDeepDB	0.00108176	Phenylpropanoic acids	NULL	9.08524e+07
M169T479	3,4-Dihydroxymandelaldehyde	169.05	478.888	168.042	0.294603	C8H8O4	[M+H]+	MetaDNA	0.000182751	Benzene and substituted derivatives	1-hydroxy-2-unsubstituted benzenoids	1.26414e+08
M167T564	3,4-Dihydroxymandelic acid	167.034	563.51	184.037	1.86193	C8H8O5	[M+H-H2O]+	BioDeepDB	4.60473e-08	Phenols	Benzenediols	4.73791e+06
M170T305	3,4-Dihydroxyphenylglycol	170.053	304.718	170.058	26.6081	C8H10O4	[M]+	MetaDNA	0.00155332	Benzene and substituted derivatives	1-hydroxy-2-unsubstituted benzenoids	1.7659e+06
M197T133_1	3,4-Dihydroxyphthalate	197.008	132.654	198.016	3.83626	C8H6O6	[M-H]-	MetaDNA	0.018525	Benzene and substituted derivatives	1-hydroxy-2-unsubstituted benzenoids	5.0726e+07
M168T65_2	329-63-5	167.999	65.2207	168	8.0312	NULL	[M]+	BioDeepDB	0.0012147	NULL	NULL	7.36433e+07
M129T99	4-Acetylbutyrate	129.053	99.2755	130.063	21.5755	C6H10O3	[M-H]-	MoNA	0.0164173	Fatty Acyls	Fatty acids and conjugates	2.01447e+08
M153T533	4-Hydroxy-3-methoxy-benzaldehyde	153.055	533.163	152.047	0.271495	C8H8O3	[M+H]+	mzCloud	3.10368e-05	Phenols	Methoxyphenols	1.03772e+08
M228T773	4-Hydroxy-3-methoxyphenylglycol hemipiperazinium salt	228.269	772.563	227.26	5.77262	C9H12O4	[M+H]+	BioDeepDB	1.19458e-14	NULL	NULL	1.30217e+07
M123T134	4-Hydroxybenzaldehyde	123.044	133.838	122.037	1.16306	C7H6O2	[M+H]+	mzCloud	0.000801725	Organooxygen compounds	Carbonyl compounds	2.95303e+07
M137T457	4-Hydroxybenzoate	137.021	457.435	138.032	23.2039	C7H6O3	[M-H]-	mzCloud	4.05475e-09	Benzene and substituted derivatives	Benzoic acids and derivatives	1.6239e+08
M139T479	4-Hydroxybenzoic acid	139.019	479.292	138.032	5.27528	C7H6O3	[M+H]+	BioDeepDB	0.00602308	Benzene and substituted derivatives	Benzoic acids and derivatives	4.60605e+07
M147T561	4-Hydroxycinnamic acid	147.044	560.845	164.047	27.6076	C9H8O3	[M+H-H2O]+	BioDeepDB	0.00091638	Cinnamic acids and derivatives	Hydroxycinnamic acids and derivatives	2.44478e+06
M137T544_2	4-Hydroxyphenylethanol	137.059	543.781	138.068	10.9504	C8H10O2	[M-H]-	mzCloud	8.73587e-05	Phenols	Tyrosols and derivatives	5.9873e+06
M167T641_1	4-Hydroxyphenylglyoxylate	167.034	641.128	166.027	1.75712	C8H6O4	[M+H]+	MetaDNA	0.0112776	Benzene and substituted derivatives	1-hydroxy-2-unsubstituted benzenoids	4.68833e+06
M181T183_2	4-Hydroxyphenylpyruvic acid	181.026	183.053	180.042	1.046	C9H8O4	[M+H]+	BioDeepDB	1.07128e-05	Benzene and substituted derivatives	Phenylpyruvic acid derivatives	2.85093e+06
M181T85	4-Hydroxyphthalate	181.011	84.6146	182.022	17.697	C8H6O5	[M-H]-	MetaDNA	0.0605358	Benzene and substituted derivatives	1-hydroxy-2-unsubstituted benzenoids	3.87357e+08
M217T688	4-Methylumbelliferyl acetate	217.05	687.862	218.058	2.2833	C12H10O4	[M-H]-	MoNA	0.00100817	Coumarins and derivatives	NULL	4.79008e+06
M172T52	4-Quinolinecarboxylic acid	171.909	51.5937	173.048	0.36911	C10H7NO2	[M-H]-	BioDeepDB	0.00298061	NULL	NULL	1.17062e+07
M159T152	4,5-Dihydroorotic acid	158.961	151.6	158.033	1.15367	C5H6N2O4	[M+H]+	BioDeepDB	6.76892e-05	Carboxylic acids and derivatives	Amino acids, peptides, and analogues	2.56508e+08
M197T87	4,5-Dihydroxyphthalate	197.008	86.9682	198.016	3.80008	C8H6O6	[M-H]-	MetaDNA	0.0153376	Benzene and substituted derivatives	1-hydroxy-2-unsubstituted benzenoids	3.25314e+08
M331T668	4H-1-Benzopyran-4-one	331.081	667.53	330.074	0.598926	C17H14O7	[M+H]+	OTCML	0.000703497	NULL	NULL	4.8179e+06
M167T638	5-aminolevulinic acid hydrochloride	167.012	638.452	167.591	0.296141	C5H10ClNO3	[M]+	BioDeepDB	0.00139195	NULL	NULL	4.07233e+07
M116T38	5-Aminopentanoic acid	115.92	38.0904	117.079	0.11162	C5H11NO2	[M-H]-	BioDeepDB	1.64528e-10	Carboxylic acids and derivatives	Amino acids, peptides, and analogues	2.79985e+08
M192T469	5-Hydroxyindoleacetate	192.065	469.349	191.058	2.22807	C10H9NO3	[M+H]+	mzCloud	5.12894e-05	Indoles and derivatives	Indolyl carboxylic acids and derivatives	6.53806e+07
M191T794	5-Hydroxyindoleacetic acid	191.107	794.252	191.058	0.0164696	C10H9NO3	[M]-	BioDeepDB	6.636e-10	Indoles and derivatives	Indolyl carboxylic acids and derivatives	1.84202e+08
M127T237	5-Hydroxymethylfurfural	127.04	237.402	126.032	6.21426	C6H6O3	[M+H]+	OTCML	0.28186	NULL	NULL	1.66611e+08
M319T821	5-KETE	319.225	821.094	318.219	6.48665	C20H30O3	[M+H]+	BioDeepDB	0.0120315	Fatty Acyls	Fatty acids and conjugates	1.76801e+07
M126T98	5-Methylcytosine	126.066	97.703	125.059	2.33834	C5H7N3O	[M+H]+	MetaDNA	0.000341213	Azacyclic compounds	Pyrimidines and pyrimidine derivatives	5.38717e+06
M366T837	5-Thymidylic acid, disodium salt	366.373	837.108	366.02	0.114785	C10H13N2Na2O8P	[M]+	BioDeepDB	2.56194e-09	NULL	NULL	6.41736e+06
M339T789	5,6-DHET	339.254	789.336	338.246	4.38379	C20H34O4	[M+H]+	BioDeepDB	2.00609e-05	Fatty Acyls	Eicosanoids	1.49861e+07
M237T487	5,6,7-Trimethoxycoumarin	237.076	487.291	236.069	2.86905	C12H12O5	[M+H]+	mzCloud	7.41667e-05	NULL	NULL	1.01866e+08
M191T590_2	5,7-Dihydroxy-4-methylcoumarin	191.033	589.774	192.042	7.68529	C10H8O4	Unknown	OTCML	0.000586381	coumarins	NULL	2.37514e+08
M265T678	6-[(2R)-2,3-Dihydroxy-3-methylbutyl]-7-hydroxychromen-2-one	265.106	678.056	264.1	2.97907	C14H16O5	[M+H]+	OTCML	1.18249e-06	coumarins	NULL	1.18026e+07
M131T268_2	6-Hydroxyhexanoic acid	131.07	268.237	132.079	8.52559	C6H12O3	[M-H]-	mzCloud	0.0549433	Hydroxy acids and derivatives	Medium-chain hydroxy acids and derivatives	1.13268e+07
M349T809	6-Ketoprostaglandin E1	349.204	809.138	368.22	7.63157	C20H32O6	[M-H2O-H]-	BioDeepDB	1.05583e-05	Fatty Acyls	Eicosanoids	9.55294e+06
M209T620	6-Methoxymellein	209.079	619.787	208.074	7.7099	C11H12O4	[M+H]+	BioDeepDB	0.0239201	Benzopyrans	2-benzopyrans	1.79914e+08
M167T512	6-Methylmercaptopurine	167.034	511.577	166.031	25.0499	C6H6N4S	[M+H]+	BioDeepDB	0.00380792	Imidazopyrimidines	Purines and purine derivatives	2.79776e+06
M167T475	6-Pentyl-2H-pyran-2-one	167.105	474.912	166.099	7.24908	C10H14O2	[M+H]+	mzCloud	0.0196962	Pyrans	Pyranones and derivatives	1.60199e+08
M287T723	6beta-Hydroxytestosterone	287.201	722.625	304.204	16.6068	C19H28O3	[M+H-H2O]+	BioDeepDB	0.00441716	Steroids and steroid derivatives	Androstane steroids	3.38091e+06
M321T789	8,9-DiHETrE	321.244	789.336	338.246	17.0497	C20H34O4	[M+H-H2O]+	BioDeepDB	3.07006e-08	Fatty Acyls	Eicosanoids	9.12246e+07
M295T839	9-OxoODE	295.229	838.505	294.219	7.20616	C18H30O3	[M+H]+	BioDeepDB	2.2856e-06	Fatty Acyls	Lineolic acids and derivatives	3.61446e+07
M313T830	9,10-DHOME	313.238	829.679	314.246	0.853125	C18H34O4	[M-H]-	MoNA	0.000543923	Fatty Acyls	Fatty acids and conjugates	1.15804e+07
M311T773	9(S)-HPODE	311.221	772.83	312.23	4.40441	C18H32O4	[M-H]-	BioDeepDB	0.00953726	Fatty Acyls	Lineolic acids and derivatives	1.27561e+07
M287T679	Abacavir	287.165	678.673	286.154	10.5082	C14H18N6O	[M+H]+	BioDeepDB	0.0200481	Nucleoside and nucleotide analogues	Cyclopentyl nucleosides	2.23669e+06
M302T836	Abietate	302.232	836.153	302.225	25.3368	C20H30O2	[M]+	mzCloud	0.0656783	Extractables/Leachables	NULL	1.17358e+07
M251T722	Abscisic alcohol	251.165	722.258	250.157	5.20333	C15H22O3	[M+H]+	MetaDNA	0.0406908	NULL	NULL	7.78758e+06
M249T521	Abscisic aldehyde	249.147	521.364	248.141	5.18108	C15H20O3	[M+H]+	MetaDNA	0.0436556	Organic oxides	Alcohols and polyols	3.03941e+06
M283T607	Acacetin	283.061	606.504	284.068	0.0213648	C16H12O5	[M-H]-	BioDeepDB	0.00527851	Flavonoids	Flavonoid glycosides	2.82585e+06
M239T329	Acetyl-L-carnitine hydrochloride	239.093	328.907	239.092	2.49942	C9H18ClNO4	[M]-	BioDeepDB	0.372869	NULL	NULL	1.29905e+07
M181T422	Acetylcholine chloride	181.084	421.964	181.087	14.4753	C7H16NO2. Cl	[M]+	BioDeepDB	3.41414e-09	NULL	NULL	5.5801e+07
M163T417	Acetylcysteine	163.039	416.591	163.03	1.38348	C5H9NO3S	[M]+	BioDeepDB	0.00142945	Carboxylic acids and derivatives	Amino acids, peptides, and analogues	1.06548e+07
M251T563	Acoric acid	251.164	562.531	268.167	15.5909	C15H24O4	[M+H-H2O]+	mzCloud	5.92104e-05	Prenol lipids	Monoterpenoids	3.44198e+07
M135T32_3	Adenine	135.055	31.8223	135.054	3.98997	C5H5N5	[M]-	MetaDNA	4.48287e-05	Azacyclic compounds	Amines	2.53385e+06
M171T169	Adenine hydrochloride	171.029	169.499	171.031	12.3355	C5H6ClN5	[M]+	BioDeepDB	0.000226272	NULL	NULL	7.36671e+07
M268T659	Adenosine	268.106	658.737	267.097	6.02158	C10H13N5O4	[M+H]+	BioDeepDB	7.70059e-12	Purine nucleosides	NULL	9.63405e+06
M127T122_2	Adipate	127.039	122.363	146.058	7.17996	C6H10O4	[M-H2O-H]-	mzCloud	0.123719	Fatty Acyls	Fatty acids and conjugates	2.02831e+07
M177T560	Aesculetin	177.017	559.573	178.027	12.6853	C9H6O4	[M-H]-	MoNA	6.62284e-07	Coumarins and derivatives	Hydroxycoumarins	1.21159e+08
M313T598	Aflatoxin B1	313.072	597.625	312.063	4.61033	C17H12O6	[M+H]+	mzCloud	0.146991	Coumarins and derivatives	Furanocoumarins	1.13673e+07
M329T513	Aflatoxin G	329.065	513.081	328.058	0.928081	C17H12O7	[M+H]+	MoNA	0.318281	Coumarins and derivatives	Furanocoumarins	3.49868e+06
M327T606	Aflatoxin G1	327.051	606.191	328.058	0.485611	C17H12O7	[M-H]-	mzCloud	5.69024e-06	Coumarins and derivatives	Furanocoumarins	5.04659e+07
M319T461	Agarotetrol	319.116	460.694	318.11	4.74712	C17H18O6	[M+H]+	OTCML	0.00486051	phenols	NULL	2.54149e+06
M130T567	Agmatine	130.123	567.031	130.122	5.91521	C5H14N4	[M]+	BioDeepDB	0.062704	Organonitrogen compounds	Guanidines	4.91735e+06
M229T834	Agmatine sulfate	229.2	833.892	228.089	3.2519	C5H16N4O4S	[M+H]+	BioDeepDB	3.74964e-11	NULL	NULL	2.83782e+07
M233T630	Alantolactone	233.154	630.279	232.146	2.03209	C15H20O2	[M+H]+	BioDeepDB	0.00101171	Naphthofurans	NULL	1.15486e+07
M301T748	all-trans-Retinoic acid	301.215	748.165	300.209	2.39615	C20H28O2	[M+H]+	MoNA	0.164959	Prenol lipids	Retinoids	3.87692e+06
M158T135	Allantoin	158.045	134.803	158.044	6.64211	C4H6N4O3	[M]+	BioDeepDB	6.04595e-08	Azoles	Imidazoles	2.90998e+06
M161T620	Alpha-D-Glucose	161.043	619.706	180.063	13.8448	C6H12O6	[M-H2O-H]-	BioDeepDB	0.116108	Organooxygen compounds	Carbohydrates and carbohydrate conjugates	1.1088e+08
M205T572	alpha-Humulene	205.195	571.81	204.188	0.375842	C15H24	[M+H]+	BioDeepDB	1.84145e-09	Prenol lipids	Sesquiterpenoids	1.82446e+08
M117T90_2	alpha-Ketoisovaleric acid	117.056	90.3716	116.047	10.367	C5H8O3	[M+H]+	MetaDNA	5.13452e-05	Carboxylic acids and derivatives	Alpha-keto acids and derivatives	9.15875e+07
M279T795	Alpha-Linolenic acid	279.231	795.19	278.225	3.09072	C18H30O2	[M+H]+	BioDeepDB	8.14416e-07	Fatty Acyls	Lineolic acids and derivatives	1.43951e+07
M430T541	alpha-Tocopherol	430.247	540.727	430.381	10.8737	C29H50O2	[M]+	BioDeepDB	9.49343e-08	Prenol lipids	Quinone and hydroquinone lipids	5.89343e+07
M259T614	Alternariol	259.06	614.15	258.053	1.8756	C14H10O5	[M+H]+	MoNA	0.000178117	Coumarins and derivatives	NULL	3.92999e+06
M173T100_4	Amino acid(Arg-)	173.102	100.24	174.112	13.7883	C6H14N4O2	[M-H]-	mzCloud	0.0915043	Endogenous Metabolites	NULL	1.48991e+07
M348T135	AMP	348.067	135.289	347.063	9.09966	C10H14N5O7P	[M+H]+	mzCloud	6.34377e-19	Purine nucleotides	Purine ribonucleotides	2.19131e+06
M293T664	Anastrozole	293.173	664.339	293.164	29.4425	C17H19N5	[M]+	MoNA	0.659117	Benzene and substituted derivatives	Phenylpropanes	1.7962e+07
M275T790	Androstan-3alpha,17beta-diol	275.239	789.815	292.24	22.2449	C19H32O2	[M+H-H2O]+	MetaDNA	0.00120256	Organooxygen compounds	Alcohols and polyols	7.35189e+06
M269T497	Apigenin	269.046	496.821	270.053	0.488426	C15H10O5	[M-H]-	MoNA	0.00414515	Flavonoids	Flavones	3.32528e+08
M287T719	Arachidonate	287.239	718.59	304.24	21.2526	C20H32O2	[M+H-H2O]+	mzCloud	0.0152598	Fatty Acyls	Fatty acids and conjugates	1.09608e+08
M209T698	Arginine hydrochloride	209.044	698.111	210.662	4.88547	C6H14N4O2.HCl	[M-H]-	BioDeepDB	0.00159309	NULL	NULL	1.33916e+07
M159T171	Ascorbate	159.029	170.742	176.032	29.437	C6H8O6	[M+H-H2O]+	BioDeepDB	3.89871e-05	NULL	NULL	2.48472e+07
M449T495_1	Astilbin	449.107	495.016	450.116	4.07348	C21H22O11	Unknown	OTCML	1.80223e-09	ketone	NULL	4.98747e+07
M327T781	Avocadyne 4-acetate	327.255	780.545	326.246	6.83065	C19H34O4	[M+H]+	mzCloud	2.00335e-05	Fatty Acyls	Fatty alcohols	4.65818e+06
M189T264	Azelaic acid	189.115	263.963	188.105	13.185	C9H16O4	[M+H]+	OTCML	4.72968e-10	NULL	NULL	2.6772e+08
M271T756	Baicalein	271.059	755.507	270.053	2.42945	C15H10O5	[M+H]+	MoNA	1.05059e-07	Flavonoids	Flavonoid glycosides	2.58612e+09
M121T487_2	Benzoate	121.029	487.372	122.037	3.23842	C7H6O2	[M-H]-	mzCloud	0.000238244	Industrial Chemicals; Excipients/Additives/Colorants; Endogenous Metabolites	NULL	5.95628e+08
M90T86	beta-Alanine	90.0552	85.5094	89.0477	0.69298	C3H7NO2	[M+H]+	BioDeepDB	0.00120303	Carboxylic acids and derivatives	Amino acids, peptides, and analogues	2.35932e+08
M168T562	Beta-Carboline	168.073	561.608	168.069	28.2379	C11H8N2	[M]+	MoNA	0.578445	Indoles and derivatives	Pyridoindoles	3.05379e+07
M205T637	beta-Caryophyllene	205.195	636.793	204.188	0.444693	C15H24	[M+H]+	BioDeepDB	4.28853e-11	Prenol lipids	Sesquiterpenoids	6.91036e+07
M114T37	Beta-Guanidinopropionic acid	114.063	36.925	131.07	11.5615	C4H9N3O2	[M+H-H2O]+	BioDeepDB	0.812777	Organonitrogen compounds	Guanidines	4.06022e+06
M205T730	beta-Selinene	205.195	730.105	204.188	1.07696	C15H24	[M+H]+	BioDeepDB	2.06986e-10	Prenol lipids	Sesquiterpenoids	4.76438e+07
M118T90_3	Betaine	118.059	90.3716	117.079	6.92731	C5H11NO2	[M+H]+	BioDeepDB	1.46607e-21	Carboxylic acids and derivatives	Amino acids, peptides, and analogues	3.02687e+06
M142T39	Betonicine	142.086	38.6903	159.089	29.2602	C7H13NO3	[M+H-H2O]+	MoNA	8.05661e-05	Carboxylic acids and derivatives	Amino acids, peptides, and analogues	3.66244e+07
M373T406	Biocytin	373.182	405.781	372.183	22.3368	C16H28N4O4S	[M+H]+	mzCloud	0.000150664	Carboxylic acids and derivatives	Amino acids, peptides, and analogues	1.72388e+06
M319T503	Brompheniramine	319.082	502.648	318.073	5.91754	C16H19BrN2	[M+H]+	BioDeepDB	0.0210316	Pyridines and derivatives	Pheniramines	9.32275e+06
M299T796_1	Cafestol	299.2	795.951	316.204	10.7083	C20H28O3	[M+H-H2O]+	mzCloud	0.130157	Naphthofurans	NULL	8.98503e+06
M179T537	Caffeate	179.035	536.563	180.042	0.918341	C9H8O4	[M-H]-	BioDeepDB	0.000131863	NULL	NULL	4.53936e+07
M115T78	Caproic acid	115.075	78.0807	116.084	12.4514	C6H12O2	[M-H]-	MoNA	3.39879e-05	Fatty Acyls	Fatty acids and conjugates	2.80041e+06
M219T438	Capsidiol	219.175	437.541	236.178	0.118088	C15H24O2	[M+H-H2O]+	BioDeepDB	0.000275424	Prenol lipids	Sesquiterpenoids	1.29116e+08
M263T88	Carbadox	263.072	88.4557	262.07	19.7527	C11H10N4O4	[M+H]+	mzCloud	0.0010526	Naphthyridines	Quinoxalines	1.9986e+07
M291T448	Carbinoxamine	291.124	448.089	290.119	5.97716	C16H19ClN2O	[M+H]+	BioDeepDB	5.55213e-06	Benzene and substituted derivatives	Benzylethers	1.46285e+06
M226T776_1	Carnosine	226.011	775.656	226.107	5.68205	C9H14N4O3	[M]+	BioDeepDB	0.0481187	Peptidomimetics	Hybrid peptides	8.9186e+07
M221T756	Caryophyllene epoxide	221.19	755.742	220.183	0.985803	C15H24O	[M+H]+	mzCloud	5.20456e-06	Prenol lipids	Sesquiterpenoids	3.07944e+08
M289T426	Catechin	289.072	426.046	290.079	0.732241	C15H14O6	[M-H]-	BioDeepDB	1.45225e-10	Flavonoids	Flavans	4.09803e+08
M111T776	Catechol	111.022	775.979	110.037	9.60033	C6H6O2	[M+H]+	BioDeepDB	2.51525e-06	NULL	NULL	2.31009e+10
M323T100_3	Cellobiose	323.098	100.24	342.116	1.61174	C12H22O11	[M-H2O-H]-	BioDeepDB	8.56545e-07	NULL	NULL	1.3913e+07
M387T805	Cholesterol	387.192	804.728	386.355	1.65749	C27H46O	[M+H]+	BioDeepDB	0.000196136	Steroids and steroid derivatives	Cholestane steroids	2.14843e+07
M104T109	Choline	104.108	108.634	104.108	6.52877	C5H14NO	[M]+	BioDeepDB	5.2703e-07	Organonitrogen compounds	Quaternary ammonium salts	5.12947e+08
M184T91	Choline sulfate	184.063	91.3318	183.056	2.05435	C5H13NO4S	[M+H]+	MetaDNA	0.0340727	Organic oxides	Alkyl sulfates	7.17067e+08
M301T668	Chrysoeriol	301.069	668.067	300.063	6.13648	C16H12O6	[M+H]+	MoNA	7.81813e-06	Flavonoids	O-methylated flavonoids	7.50567e+07
M255T707	Chrysophanol	255.064	706.654	254.058	3.81419	C15H10O4	[M+H]+	BioDeepDB	0.0251473	Anthracenes	Anthraquinones	3.28778e+06
M433T581	CID 5070785	433.114	580.67	450.116	12.8806	C21H22O11	[M+H-H2O]+	OTCML	0.00179504	alkaloids	NULL	1.11617e+07
M125T430	Ciliatine	125.023	429.734	125.024	12.9664	C2H8NO3P	[M]+	BioDeepDB	0.0915715	Organic phosphonic acids and derivatives	Organic phosphonic acids	4.35608e+07
M133T517_1	Cinnamaldehyde	133.064	517.118	132.058	8.78136	C9H8O	[M+H]+	MoNA	7.96135e-07	Cinnamaldehydes	NULL	1.5459e+09
M132T36	cis-4-Hydroxy-D-proline	131.974	36.3135	131.058	5.16307	C5H9NO3	[M+H]+	BioDeepDB	1.01531e-08	Carboxylic acids and derivatives	Amino acids, peptides, and analogues	5.37915e+07
M129T563	Citraconic acid	129.016	563.101	130.027	23.8122	C5H6O4	[M-H]-	MoNA	3.55062e-05	Fatty Acyls	Fatty acids and conjugates	1.09924e+08
M129T465	Citramalic acid	129.019	464.513	148.037	2.0895	C5H8O5	[M-H2O-H]-	MoNA	1.62497e-06	Fatty Acyls	Fatty acids and conjugates	1.19686e+08
M191T69	Citric acid	191.019	68.8065	192.027	1.72868	C6H8O7	[M-H]-	BioDeepDB	3.54259e-05	Carboxylic acids and derivatives	Tricarboxylic acids and derivatives	2.01228e+08
M249T676	Citrinin	249.076	676.03	250.084	3.5891	C13H14O5	[M-H]-	MoNA	7.84513e-09	Benzopyrans	NULL	1.95018e+08
M233T535	Costunolide	233.155	535.295	232.146	6.73914	C15H20O2	[M+H]+	MoNA	2.3527e-05	Prenol lipids	Terpene lactones	2.03573e+07
M297T97	Coumafuryl	297.083	97.4565	298.084	20.3343	C17H14O5	[M-H]-	mzCloud	0.133112	Pesticides/Herbicides	NULL	2.5119e+06
M114T414_2	Creatinine	114.025	413.716	113.059	8.38087	C4H7N3O	[M+H]+	BioDeepDB	0.000511844	Carboxylic acids and derivatives	Amino acids, peptides, and analogues	720149
M235T728_2	Curcumenol	235.168	728.226	234.162	2.74819	C15H22O2	[M+H]+	OTCML	3.39076e-05	terpene	NULL	3.32903e+07
M237T769	Curdione	237.186	769.372	236.178	6.32137	C15H24O2	[M+H]+	OTCML	0.312349	terpene	NULL	4.59925e+07
M449T614	Cyanidin 3-glucoside	449.11	614.154	449.108	2.8374	C21H21O11	[M]-	BioDeepDB	0.0166742	Flavonoids	Flavonoid glycosides	5.19118e+06
M128T97	Cyanuric acid	128.009	97.2274	129.017	10.6287	C3H3N3O3	[M-H]-	BioDeepDB	0.0374109	Triazines	1,3,5-triazines	4.35024e+06
M330T137	Cyclic AMP	330.058	137.172	329.053	6.77682	C10H12N5O6P	[M+H]+	MoNA	4.1519e-06	Purine nucleotides	Cyclic purine nucleotides	1.88943e+06
M167T357_2	Cyromazine	167.105	357.034	166.097	7.68151	C6H10N6	[M+H]+	mzCloud	7.57423e-05	Triazines	Aminotriazines	6.1851e+07
M153T483_1	Cysteine sulfinic acid	153.006	483.151	153.01	29.1	C3H7NO4S	[M]+	BioDeepDB	0.234772	NULL	NULL	966641
M243T79	Cytidine	242.925	78.6531	243.085	6.53788	C9H13N3O5	[M]+	BioDeepDB	0.105096	NULL	NULL	5.55575e+07
M112T100	Cytosine	112.051	99.6151	111.043	2.21904	C4H5N3O	[M+H]+	MetaDNA	5.37437e-06	Azacyclic compounds	Amines	1.63199e+07
M153T90	D-Arabitol	153.076	90.3716	152.069	0.947086	C5H12O5	[M+H]+	BioDeepDB	5.57804e-13	Organooxygen compounds	Carbohydrates and carbohydrate conjugates	1.51106e+08
M132T518	D-Cathinone	132.08	517.797	149.084	26.0163	C9H11NO	[M+H-H2O]+	mzCloud	0.107243	Endogenous Metabolites; Drugs of Abuse/Illegal Drugs	NULL	1.4646e+07
M129T394_1	D-erythro-3-Methylmalate	129.017	394.332	148.037	16.5649	C5H8O5	[M-H2O-H]-	MetaDNA	0.025676	Carboxylic acids and derivatives	Alcohols and polyols	1.96166e+08
M200T721	D-Erythrulose 4-phosphate	200.012	720.648	200.009	18.9184	C4H9O7P	[M]+	MetaDNA	0.0106677	Organic oxides	Alcohols and polyols	1.7902e+07
M181T279	D-Fructose	181.011	279.409	180.063	16.9438	C6H12O6	[M+H]+	BioDeepDB	0.00454781	Organooxygen compounds	Carbohydrates and carbohydrate conjugates	1.25851e+07
M181T706	D-Galactose	181.014	706.209	180.063	0.0701715	C6H12O6	[M+H]+	BioDeepDB	7.54877e-13	NULL	NULL	2.48386e+08
M195T343	D-Glucuronic Acid	195.123	343.275	194.043	2.35027	C6H10O7	[M+H]+	BioDeepDB	7.59917e-06	NULL	NULL	3.22972e+07
M179T775	D-Gulono-1,4-lactone	178.991	775.027	178.048	4.83039	C6H10O6	[M+H]+	BioDeepDB	0.0355112	NULL	NULL	3.32872e+07
M179T89	D-Mannose	179.057	88.6276	180.063	2.87531	C6H12O6	[M-H]-	BioDeepDB	9.48879e-09	Organooxygen compounds	Carbohydrates and carbohydrate conjugates	1.55099e+08
M151T71_2	D-Ribose	151.035	70.9794	150.053	0.39504	C5H10O5	[M+H]+	BioDeepDB	0.00184097	Organooxygen compounds	Carbohydrates and carbohydrate conjugates	3.82148e+09
M231T99_1	D-Ribulose 5-phosphate	231.026	98.6572	230.019	1.64334	C5H11O8P	[M+H]+	BioDeepDB	0.225412	Carbohydrates and carbohydrate conjugates	Monosaccharides	2.9332e+06
M153T651	D-Xylitol	153.127	651.411	152.069	2.04521	C5H12O5	[M+H]+	BioDeepDB	2.20069e-05	Organooxygen compounds	Carbohydrates and carbohydrate conjugates	1.60888e+08
M177T392	Daphnetin	177.017	391.549	178.027	10.8431	C9H6O4	Unknown	OTCML	0.134906	coumarins	NULL	1.9615e+07
M247T747	Decursinol	247.096	747.37	246.089	2.43999	C14H14O4	[M+H]+	OTCML	5.1953e-09	coumarins	NULL	1.06409e+08
M155T32_1	Dehydroascorbate	154.997	31.5069	174.016	5.06821	C6H6O6	[M-H2O-H]-	BioDeepDB	0.00501414	NULL	NULL	7.74213e+06
M269T795	Dehydroepiandrosterone	269.212	794.864	288.209	2.42682	C19H28O2	[M-H2O-H]-	BioDeepDB	8.31442e-06	Steroids and steroid derivatives	Androstane steroids	1.94048e+07
M391T835	Deoxycholic acid	391.254	835.069	392.293	4.96562	C24H40O4	[M-H]-	BioDeepDB	0.000295128	Steroids and steroid derivatives	Bile acids, alcohols and derivatives	1.07063e+07
M227T752	Deoxycytidine	227.164	751.959	227.091	1.46319	C9H13N3O4	[M]+	BioDeepDB	4.19345e-12	Pyrimidine nucleosides	Pyrimidine 2'-deoxyribonucleosides	5.16123e+06
M268T759	Deoxyguanosine	268.103	759.1	267.097	5.6519	C10H13N5O4	[M+H]+	MoNA	0.0330361	Purine nucleosides	Purine 2'-deoxyribonucleosides	2.69883e+07
M233T756	Deoxyinosine	233.153	755.64	252.086	5.40582	C10H12N4O4	[M-H2O-H]-	BioDeepDB	7.62136e-05	Purine nucleosides	Purine 2'-deoxyribonucleosides	1.5153e+07
M135T90	Deoxyribose	135.066	90.3716	134.058	3.14467	C5H10O4	[M+H]+	BioDeepDB	0.0599289	Organooxygen compounds	Carbohydrates and carbohydrate conjugates	6.56863e+07
M228T755_1	Deoxyuridine	228.194	755.078	228.075	9.27747	C9H12N2O5	[M]+	BioDeepDB	1.29976e-10	Pyrimidine nucleosides	Pyrimidine 2'-deoxyribonucleosides	2.4685e+10
M213T89	Dethiobiotin	213.039	88.6276	214.132	3.80053	C10H18N2O3	[M-H]-	BioDeepDB	0.198926	Fatty Acyls	Fatty acids and conjugates	1.06522e+07
M347T765	dGMP	347.169	765.402	347.063	3.56405	C10H14N5O7P	[M]-	BioDeepDB	0.0294205	Purine nucleotides	Purine deoxyribonucleotides	6.48945e+06
M235T828	Didanosine	235.081	828.134	236.091	11.0481	C10H12N4O3	[M-H]-	MoNA	0.000137888	Purine nucleosides	Purine 2',3'-dideoxyribonucleosides	1.50486e+06
M106T83	Diethanolamine	106.087	82.636	105.079	0.586562	C4H11NO2	[M+H]+	BioDeepDB	2.19009e-08	Organonitrogen compounds	Amines	6.87906e+07
M153T457	Diethylphosphate	153.03	457.435	154.04	17.1196	C4H11O4P	[M-H]-	MoNA	0.00267405	Organic phosphoric acids and derivatives	Phosphate esters	8.95671e+06
M249T401	Diflunisal	249.04	400.944	250.044	12.9389	C13H8F2O3	[M-H]-	BioDeepDB	1.65858e-08	Benzene and substituted derivatives	Biphenyls and derivatives	7.61715e+06
M353T88	Digalacturonate	353.073	87.9788	370.075	2.87511	C12H18O13	[M+H-H2O]+	BioDeepDB	5.9423e-12	Organooxygen compounds	Carbohydrates and carbohydrate conjugates	1.99872e+07
M205T704	Diglycidyl resorcinol ether	205.087	704.433	222.089	24.7561	C12H14O4	[M+H-H2O]+	mzCloud	0.111737	Extractables/Leachables	NULL	8.21078e+06
M307T673	Dihomo-gamma-linolenate	307.265	673.249	306.256	6.3706	C20H34O2	[M+H]+	mzCloud	1.5854e-05	Fatty Acyls	Fatty acids and conjugates	3.49219e+06
M301T493	Dihydromyricetin	301.035	492.65	320.053	0.143496	C15H12O8	[M-H2O-H]-	BioDeepDB	0.0129134	NULL	NULL	7.31347e+06
M291T768	Dihydrotestosterone	291.232	768.298	290.225	0.958876	C19H30O2	[M+H]+	MoNA	2.5498e-05	Steroids and steroid derivatives	Androstane steroids	6.5979e+06
M113T366	Dihydrouracil	113.035	366.2	114.043	5.61863	C4H6N2O2	[M-H]-	BioDeepDB	0.00106221	Diazines	Pyrimidines and pyrimidine derivatives	2.27425e+07
M182T108	Dihydroxyacetone phosphate dilithium salt	182.014	107.923	182.014	1.94709	C3H5Li2O6P	[M]+	BioDeepDB	6.39892e-05	NULL	NULL	3.5108e+06
M132T827_1	Dihydroxyfumaric acid hydrate	131.532	827.159	148.07	12.9791	C4H4O6	[M+H-H2O]+	BioDeepDB	0.000216114	NULL	NULL	2.01226e+09
M154T430	Dilithium carbamoyl phosphate	154.086	429.969	152.999	1.29084	CH2Li2NO5P	[M+H]+	BioDeepDB	3.7705e-07	NULL	NULL	1.54161e+07
M95T407	Dimethyl sulfone	95.0867	406.862	94.0089	9.43875	C2H6O2S	[M+H]+	BioDeepDB	0.00226484	Sulfonyls	Sulfones	2.05053e+08
M268T779	DL-Homocystine	268.264	778.902	268.055	1.14012	C8H16N2O4S2	[M]+	BioDeepDB	0.0155046	Carboxylic acids and derivatives	Amino acids, peptides, and analogues	2.17806e+07
M239T764_1	DL-Isocitric acid	239.059	764.5	257.973	1.58952	C6H5Na3O7	[M-H2O-H]-	BioDeepDB	5.69838e-13	NULL	NULL	1.36635e+08
M229T430	Dodecanedioic acid	229.143	430.42	230.152	4.51254	C12H22O4	[M-H]-	mzCloud	0.00047122	Fatty Acyls	Fatty acids and conjugates	1.96412e+07
M200T63_1	Dodecanoic acid	199.975	63.3141	200.178	1.1502	C12H24O2	[M]+	BioDeepDB	0.000155433	Fatty Acyls	Fatty acids and conjugates	1.46085e+08
M209T673	Elemicin	209.117	672.683	208.11	0.0801482	C12H16O3	[M+H]+	BioDeepDB	0.00835791	Benzene and substituted derivatives	Phenylpropenes	6.25442e+06
M285T823	EPA (d5)	285.223	822.653	302.225	20.5759	C20H30O2	[M+H-H2O]+	mzCloud	0.0167474	Fatty Acyls	Fatty acids and conjugates	6.65887e+06
M290T744	Epiandrosterone	290.269	743.718	290.225	0.212012	C19H30O2	[M]+	BioDeepDB	0.000477002	Steroids and steroid derivatives	Androstane steroids	1.60842e+08
M291T461	Epicatechin	291.086	461.46	290.079	0.270333	C15H14O6	[M+H]+	BioDeepDB	8.6514e-53	Flavonoids	Flavans	2.81032e+08
M114T414_4	Epsilon-caprolactam	114.091	414.315	113.084	1.23783	C6H11NO	[M+H]+	BioDeepDB	2.75442e-07	Lactams	Caprolactams	1.05382e+09
M242T725	Equol	242.283	724.634	242.094	4.98109	C15H14O3	[M]+	BioDeepDB	0.00104499	Isoflavonoids	Isoflavans	7.13468e+07
M379T836	Ergocalciferol	379.327	836.153	396.339	12.4594	C28H44O	[M+H-H2O]+	BioDeepDB	4.99543e-07	Steroids and steroid derivatives	Vitamin D and derivatives	2.863e+06
M287T624	Eriodictyol	287.057	623.788	288.063	1.4605	C15H12O6	[M-H]-	mzCloud	0.000147352	Flavonoids	Flavans	4.51727e+07
M338T794	Erucic acid	338.333	794.241	338.318	17.63	C22H42O2	[M-H2O+NH4]+	BioDeepDB	3.45991e-12	Fatty Acyls	Fatty acids and conjugates	1.19443e+09
M121T92	Erythritol	121.049	92.2793	122.058	1.91817	C4H10O4	[M-H]-	BioDeepDB	1.23061e-16	NULL	NULL	1.98481e+06
M179T582_2	Esculetin	179.034	581.631	178.027	0.559997	C9H6O4	[M+H]+	mzCloud	0.000118621	Coumarins and derivatives	Hydroxycoumarins	7.61333e+07
M271T762	Estrone	271.168	761.703	270.162	3.95112	C18H22O2	[M+H]+	MoNA	0.00649724	Steroids and steroid derivatives	Estrane steroids	1.63726e+07
M275T689	Etherolenic acid	275.2	688.801	292.204	12.3316	C18H28O3	[M+H-H2O]+	MetaDNA	0.0200566	Carboxylic acids and derivatives	Carbonyl compounds	8.53335e+06
M221T534	Ethyl ferulate	221.082	533.563	222.089	1.32403	C12H14O4	Unknown	OTCML	5.92234e-08	phenylpropanoids	NULL	8.70299e+06
M293T685	Ethyl oleate	293.284	685.131	310.287	12.8501	C20H38O2	[M+H-H2O]+	mzCloud	0.000217075	Endogenous Metabolites; Extractables/Leachables; Excipients/Additives/Colorants; Industrial Chemicals; Personal Care Products/Cosmetics; Pesticides/Herbicides	NULL	1.50997e+07
M164T632	Etilefrine	164.107	631.518	181.11	27.5736	C10H15NO2	[M+H-H2O]+	mzCloud	0.00256678	Therapeutics/Prescription Drugs; Sports Doping Drugs	NULL	1.34712e+08
M291T824	Etiocholanolone	291.232	824.082	290.225	1.28516	C19H30O2	[M+H]+	mzCloud	0.0117832	Steroids and steroid derivatives	Androstane steroids	6.9058e+06
M347T687	Eurycomalactone	347.15	687.314	348.157	0.752804	C19H24O6	Unknown	OTCML	8.30808e-09	terpene	NULL	7.78437e+06
M237T667	Farnesoic acid	237.185	666.605	236.178	0.522354	C15H24O2	[M+H]+	MetaDNA	0.0453835	Carboxylic acids and derivatives	Carbonyl compounds	2.57974e+08
M325T767	Farnesylcysteine	325.216	766.938	325.208	26.3645	C18H31NO2S	[M]+	MetaDNA	0.132436	Prenol lipids	Sesquiterpenoids	1.87528e+06
M337T570	Fenbuconazole	337.128	570.231	336.114	18.7545	C19H17ClN4	[M+H]+	mzCloud	6.36612e-05	Pesticides/Herbicides	NULL	2.15634e+06
M177T500	Ferulic acid	177.055	499.585	194.058	22.9079	C10H10O4	[M+H-H2O]+	OTCML	0.0737591	NULL	NULL	3.72538e+07
M83T465	Fomepizole	83.0602	465.014	82.0531	1.89809	C4H6N2	[M+2ACN+2H]2+	MoNA	0.000901549	Azoles	Pyrazoles	5.31192e+09
M269T694	Formononetin	269.081	694.256	268.074	0.0519031	C16H12O4	[M+H]+	BioDeepDB	0.0263293	Isoflavonoids	O-methylated isoflavonoids	1.29754e+07
M209T424	Fraxetin	209.044	424.368	208.037	1.51387	C10H8O5	[M+H]+	OTCML	1.80799e-06	coumarins	NULL	1.18348e+07
M223T556	Fraxinol	223.06	556.439	222.053	0.225006	C11H10O5	[M+H]+	OTCML	0.000441718	coumarins	NULL	1.67384e+08
M339T828	Fructose 1,6-bisphosphate	339.166	827.809	339.996	24.4735	C6H14O12P2	[M-H]-	BioDeepDB	0.0922428	Organooxygen compounds	Carbohydrates and carbohydrate conjugates	2.99082e+07
M261T523	Fructose 6-phosphate	261.039	522.529	260.03	6.72908	C6H13O9P	[M+H]+	BioDeepDB	0.216983	Organooxygen compounds	Carbohydrates and carbohydrate conjugates	5.76129e+06
M115T84_1	Fumaric acid	114.98	84.2643	116.011	5.10988	C4H4O4	[M-H]-	BioDeepDB	3.77061e-17	Carboxylic acids and derivatives	Dicarboxylic acids and derivatives	940485
M209T72	Galactaric acid	209.029	72.3922	210.038	4.88566	C6H10O8	[M-H]-	BioDeepDB	5.20247e-05	Organooxygen compounds	Carbohydrates and carbohydrate conjugates	3.71302e+08
M169T86	Gallic acid	169.012	85.9964	170.022	9.5068	C7H6O5	Unknown	OTCML	4.57283e-15	NULL	NULL	8.12879e+07
M104T88	gamma-Aminobutyric acid	104.072	87.5014	103.063	4.1474	C4H9NO2	[M+H]+	BioDeepDB	0.000337806	Carboxylic acids and derivatives	Amino acids, peptides, and analogues	1.34346e+08
M137T497_2	Gamma-terpinene	137.133	497.063	136.125	1.56127	C10H16	[M+H]+	BioDeepDB	9.37574e-09	Unsaturated hydrocarbons	Branched unsaturated hydrocarbons	4.84519e+08
M251T684	Gemfibrozil	251.165	683.64	250.157	5.07435	C15H22O3	[M+H]+	MoNA	0.564599	Phenol ethers	NULL	9.82061e+06
M209T595	Genipin	209.08	595.324	226.084	18.1469	C11H14O5	[M+H-H2O]+	BioDeepDB	2.70508e-07	Prenol lipids	Monoterpenoids	3.06472e+09
M253T756	Genistein	253.048	755.507	270.053	11.7382	C15H10O5	[M+H-H2O]+	BioDeepDB	0.00533613	Isoflavonoids	Isoflav-2-enes	1.27686e+09
M155T568	Gentisic acid	155.034	567.514	154.027	0.126915	C7H6O4	[M+H]+	BioDeepDB	0.00419244	Benzene and substituted derivatives	Benzoic acids and derivatives	3.69033e+06
M151T387_2	Geranic acid	151.111	386.865	168.115	25.1234	C10H16O2	[M+H-H2O]+	MoNA	0.00040557	Prenol lipids	Monoterpenoids	1.39946e+08
M347T682	Gibberellin A53	347.186	681.712	348.194	2.19868	C20H28O5	[M-H]-	MoNA	1.46602e-08	Prenol lipids	Diterpenoids	545448
M425T573	Ginkgolide B	425.132	573.06	424.137	28.531	C20H24O10	[M+H]+	MoNA	0.24465	Prenol lipids	Terpene lactones	1.1723e+06
M195T80	Gluconic acid	195.05	79.6214	196.058	1.86014	C6H12O7	[M-H]-	BioDeepDB	3.95797e-05	Organooxygen compounds	Carbohydrates and carbohydrate conjugates	8.26151e+07
M130T170_1	Glutamic acid	130.048	170.451	147.053	17.7755	C5H9NO4	[M+H-H2O]+	OTCML	2.18422e-05	NULL	NULL	2.12545e+08
M131T73	Glutaric acid	131.07	73.3683	132.042	13.8899	C5H8O4	[M-H]-	BioDeepDB	7.79329e-14	Carboxylic acids and derivatives	Dicarboxylic acids and derivatives	1.89742e+07
M287T548	Glyceric acid	287.055	548.133	106.027	1.0334	C3H6O4	[M+H]+	BioDeepDB	3.01962e-05	Organooxygen compounds	Carbohydrates and carbohydrate conjugates	4.03006e+07
M258T88	Glycerophosphocholine	258.11	87.5014	258.111	3.11852	C8H21NO6P	[M]+	MetaDNA	0.00147855	Glycerophospholipids	Alcohols and polyols	3.69832e+08
M449T836	Glycochenodeoxycholic acid	449.314	835.76	449.314	0.519497	C26H43NO5	[M]-	BioDeepDB	0.0876153	NULL	NULL	8.56261e+06
M453T834	Glycyrrhetinate	453.343	834.369	470.34	24.8145	C30H46O4	[M+H-H2O]+	mzCloud	1.90595e-07	Prenol lipids	Triterpenoids	1.50142e+07
M125T582	Guaiacol	125.059	582.111	124.052	2.96912	C7H8O2	[M+H]+	BioDeepDB	0.249801	Phenols	Methoxyphenols	3.57296e+07
M175T155	Guanidinosuccinic acid	174.956	154.702	175.059	8.60376	C5H9N3O4	[M]-	BioDeepDB	0.000138118	Carboxylic acids and derivatives	Amino acids, peptides, and analogues	4.43718e+07
M117T781	Guanidoacetic acid	117.055	780.901	117.054	6.7632	C3H7N3O2	[M]-	BioDeepDB	1.90676e-18	Carboxylic acids and derivatives	Amino acids, peptides, and analogues	9.86021e+06
M152T99_1	Guanine	152.057	98.6572	151.049	0.317497	C5H5N5O	[M+H]+	BioDeepDB	8.16664e-09	Imidazopyrimidines	Purines and purine derivatives	3.77524e+07
M283T837	Guanosine	283.266	837.115	283.092	6.73041	C10H13N5O5	[M]-	BioDeepDB	1.83865e-07	Purine nucleosides	NULL	5.75615e+07
M196T359	Gulonic acid	196.061	358.74	196.058	13.0883	C6H12O7	[M]+	MetaDNA	2.47529e-05	Carboxylic acids and derivatives	Alcohols and polyols	6.17544e+06
M223T748	H-Lys(Me)3-OH Chloride	223.118	747.609	224.129	17.2288	C9H21ClN2O2	[M-H]-	BioDeepDB	0.000115868	NULL	NULL	7.17521e+06
M231T548	Harmine Hydrochloride	231.065	548.133	248.072	3.08627	C13H13ClN2O	[M+H-H2O]+	OTCML	0.0538976	alkaloids	NULL	1.92975e+07
M272T392	Higenamine	272.127	391.795	271.121	2.95797	C16H17NO3	[M+H]+	OTCML	1.71432e-07	alkaloids	NULL	1.25155e+06
M180T389	Hippuric acid	180.065	389.13	179.058	0.827591	C9H9NO3	[M+H]+	BioDeepDB	8.50633e-09	Benzene and substituted derivatives	Benzoic acids and derivatives	3.48145e+07
M183T352	Histamine dihydrochloride	183.029	352.307	183.033	22.7014	C5H11Cl2N3	[M]+	BioDeepDB	0.000569707	NULL	NULL	2.21845e+06
M169T609	Homogentisic acid	169.05	608.971	168.042	0.926568	C8H8O4	[M+H]+	BioDeepDB	7.77091e-05	Benzene and substituted derivatives	Phenylacetic acids	7.86166e+06
M183T446	Homovanillic acid	183.065	446.091	182.058	1.59267	C9H10O4	[M+H]+	BioDeepDB	0.00108064	Phenols	Methoxyphenols	5.29517e+07
M111T356_4	Hydroquinone	111.044	355.543	110.037	0.642031	C6H6O2	[M+H]+	MoNA	2.51165e-07	Phenols	Benzenediols	6.11895e+09
M130T435_2	Hydroxyisoleucine	130.086	435.236	147.09	28.5867	C6H13NO3	[M+H-H2O]+	OTCML	0.127763	NULL	NULL	4.99849e+07
M181T340	Hydroxyphenyllactic acid	181.048	340.214	182.058	14.1806	C9H10O4	[M-H]-	BioDeepDB	0.0107303	Phenylpropanoic acids	NULL	1.79395e+07
M135T80_6	Hypoxanthine	135.028	80.2719	136.038	21.954	C5H4N4O	[M-H]-	BioDeepDB	1.18893e-06	Imidazopyrimidines	Purines and purine derivatives	5.77467e+07
M118T637	Indole	118.064	636.793	117.058	5.65807	C8H7N	[M+H]+	mzCloud	0.103766	Indoles and derivatives	Indoles	6.5732e+07
M176T356	Indole-3-acetate	176.07	356.067	175.063	0.663621	C10H9NO2	[M+H]+	mzCloud	6.61278e-05	Indoles and derivatives	Indolyl carboxylic acids and derivatives	6.68283e+07
M268T374	Inosine	268.08	373.631	268.081	1.28019	C10H12N4O5	[M]+	BioDeepDB	5.01158e-05	Purine nucleosides	NULL	321030
M233T690	Isoalantolactone	233.154	690.35	232.146	2.31245	C15H20O2	[M+H]+	BioDeepDB	3.76869e-06	Prenol lipids	Terpene lactones	1.25539e+07
M195T382	Isoferulic acid	195.065	381.742	194.058	0.273328	C10H10O4	[M+H]+	mzCloud	0.162719	Cinnamic acids and derivatives	Hydroxycinnamic acids and derivatives	5.78167e+07
M221T539	Isofraxidin	221.044	539.186	222.053	3.64666	C11H10O5	Unknown	OTCML	4.37888e-25	coumarins	NULL	4.46628e+07
M255T713	Isoliquiritigenin	255.069	712.612	256.074	11.3505	C15H12O4	[M-H]-	MoNA	0.000498691	Linear 1,3-diarylpropanoids	Chalcones and dihydrochalcones	1.30545e+08
M122T659	Isonicotinic acid	122.022	659.073	123.032	24.8824	C6H5NO2	[M-H]-	BioDeepDB	8.56871e-05	Pyridines and derivatives	Pyridinecarboxylic acids and derivatives	1.97164e+08
M297T838	Isopentenyl pyrophosphate triammonium salt solution	297.241	837.547	297.085	4.24489	C5H21N3O7P2	[M]+	BioDeepDB	1.89191e-07	NULL	NULL	1.08714e+07
M139T563	Isophorone	139.112	562.531	138.105	0.955942	C9H14O	[M+H]+	mzCloud	0.0264096	Carbonyl compounds	Ketones	1.96272e+07
M179T806_2	Isopropylparaben	179.069	805.956	180.079	10.4904	C10H12O3	[M-H]-	mzCloud	0.000801411	Extractables/Leachables	NULL	1.38562e+07
M317T585_1	Isorhamnetin	317.065	584.899	316.058	1.8102	C16H12O7	[M+H]+	BioDeepDB	3.68907e-09	Flavonoids	Flavones	2.43964e+07
M102T71_3	Isovaleric acid	102.101	71.4737	102.068	5.15194	C5H10O2	[M]+	BioDeepDB	0.000143993	Fatty Acyls	Fatty acids and conjugates	2.95649e+06
M287T597	Kaempferol	287.055	597.398	286.048	0.0290337	C15H10O6	[M+H]+	BioDeepDB	7.35976e-13	Flavonoids	Flavones	8.58642e+07
M129T487_2	Ketoleucine	129.056	487.02	130.063	1.36101	C6H10O3	[M-H]-	MoNA	6.82635e-06	Keto acids and derivatives	Short-chain keto acids and derivatives	1.34283e+08
M143T36	Kojic acid	143.035	35.8995	142.027	8.84665	C6H6O4	[M+H]+	MoNA	1.24825e-10	Pyrans	Pyranones and derivatives	5.33381e+08
M190T419	Kynurenic acid	190.05	418.713	189.043	1.08149	C10H7NO3	[M+H]+	BioDeepDB	0.0200276	Quinolines and derivatives	Quinoline carboxylic acids	1.61647e+07
M167T71	L-4-Hydroxyphenylglycine	167.011	70.9794	167.058	10.7162	C8H9NO3	[M]+	BioDeepDB	1.40954e-05	NULL	NULL	6.66904e+08
M175T81_2	L-Arginine	175.119	81.0449	174.112	0.478569	C6H14N4O2	[M+H]+	BioDeepDB	1.62802e-05	Carboxylic acids and derivatives	Amino acids, peptides, and analogues	4.11586e+07
M117T74_2	L-Aspartate-semialdehyde	117.042	73.8175	117.043	5.76614	C4H7NO3	[M]-	MetaDNA	3.01126e-06	Carboxylic acids and derivatives	Amines	1.10273e+06
M132T78	L-Aspartic acid	132.03	78.0807	133.037	3.1146	C4H7NO4	[M-H]-	BioDeepDB	6.917e-05	Carboxylic acids and derivatives	Amino acids, peptides, and analogues	1.06125e+08
M162T89	L-Carnitine	162.112	88.9324	161.105	0.117668	C7H15NO3	[M+H]+	BioDeepDB	9.92829e-53	Organonitrogen compounds	Quaternary ammonium salts	4.79895e+08
M187T551	L-Cysteic acid monohydrate	187.016	550.526	187.015	6.46294	C3H9NO6S	[M]-	BioDeepDB	0.000319713	NULL	NULL	402582
M101T213	L-Erythrulose	101.024	212.814	120.042	1.38521	C4H8O4	[M-H2O-H]-	BioDeepDB	0.220058	Organooxygen compounds	Carbohydrates and carbohydrate conjugates	2.68787e+08
M130T332_1	L-Glutamate	130.048	331.562	147.053	17.3773	C5H9NO4	[M+H-H2O]+	MoNA	5.75183e-10	Carboxylic acids and derivatives	Amino acids, peptides, and analogues	2.05649e+08
M130T100	L-Glutamic acid	130.048	100.094	147.053	17.0009	C5H9NO4	[M+H-H2O]+	BioDeepDB	8.46499e-10	Carboxylic acids and derivatives	Amino acids, peptides, and analogues	7.37713e+08
M127T302_3	L-Glutamine	127.05	301.913	146.069	5.16684	C5H10N2O3	[M-H2O-H]-	MetaDNA	3.47907e-05	Carboximidic acids and derivatives	Amines	1.87212e+07
M156T162	L-Histidine	156.04	162.183	155.07	0.712045	C6H9N3O2	[M+H]+	BioDeepDB	0.119109	Carboxylic acids and derivatives	Amino acids, peptides, and analogues	1.79497e+07
M209T643	L-Histidine hydrochloride hydrate	209.154	642.915	209.057	1.71762	C6H12ClN3O3	[M]+	BioDeepDB	0.0883428	NULL	NULL	1.01201e+07
M124T31_3	L-Histidinol	124.085	31.3821	141.09	21.2272	C6H11N3O	[M+H-H2O]+	BioDeepDB	0.003781	Organonitrogen compounds	Amines	2.6028e+10
M181T641	L-Iditol	181.067	640.586	182.079	27.5922	C6H14O6	[M-H]-	BioDeepDB	2.42592e-05	Organooxygen compounds	Carbohydrates and carbohydrate conjugates	2.52425e+08
M132T170	L-Isoleucine	132.102	169.736	131.095	0.138977	C6H13NO2	[M+H]+	BioDeepDB	7.12752e-19	Carboxylic acids and derivatives	Amino acids, peptides, and analogues	4.2662e+08
M132T217	L-Leucine	132.1	216.955	131.095	10.8813	C6H13NO2	[M+H]+	BioDeepDB	2.39014e-12	Carboxylic acids and derivatives	Amino acids, peptides, and analogues	2.30833e+08
M147T89	L-Lysine	147.065	89.4124	146.106	2.99374	C6H14N2O2	[M+H]+	BioDeepDB	3.37804e-07	Carboxylic acids and derivatives	Amino acids, peptides, and analogues	5.76086e+07
M166T749	L-lysine hydrochloride	165.983	749.081	182.649	0.00574198	C6H15ClN2O2	[M+H-H2O]+	BioDeepDB	0.000609941	Carboxylic acids and derivatives	Amino acids, peptides, and analogues	5.16268e+07
M115T283	L-Malic acid	115.003	282.675	134.022	1.51657	C4H6O5	[M-H2O-H]-	MoNA	7.46348e-09	Fatty Acyls	Fatty acids and conjugates	2.21473e+07
M132T425_2	L-Norleucine	132.1	425.226	131.095	10.5806	C6H13NO2	[M+H]+	mzCloud	2.89225e-06	Carboxylic acids and derivatives	Amino acids, peptides, and analogues	2.66259e+08
M118T349	L-Norvaline	118.087	348.966	117.079	9.95547	C5H11NO2	[M+H]+	BioDeepDB	4.99105e-06	NULL	NULL	3.04841e+08
M166T322	L-Phenylalanine	166.085	322.491	165.079	6.98645	C9H11NO2	[M+H]+	MoNA	1.26525e-08	Carboxylic acids and derivatives	Amino acids, peptides, and analogues	1.74978e+08
M115T281_2	L-Proline	115.051	281.01	115.063	11.7593	C5H9NO2	[M]-	BioDeepDB	0.0773765	Carboxylic acids and derivatives	Amino acids, peptides, and analogues	9.72311e+06
M106T84_1	L-Serine	106.05	83.7456	105.043	1.77178	C3H7NO3	[M+H]+	MoNA	1.95885e-07	Carboxylic acids and derivatives	Amino acids, peptides, and analogues	1.17964e+08
M120T90	L-Threonine	120.091	90.3716	119.058	2.82353	C4H9NO3	[M+H]+	BioDeepDB	7.48484e-17	Carboxylic acids and derivatives	Amino acids, peptides, and analogues	3.59562e+06
M118T279	L-Valine	118.085	279.409	117.079	6.54683	C5H11NO2	[M+H]+	MoNA	5.8236e-12	Carboxylic acids and derivatives	Amino acids, peptides, and analogues	1.28813e+08
M361T535	Lariciresinol	361.164	535.295	360.157	0.37264	C20H24O6	[M+H]+	MetaDNA	0.0599179	Benzene and substituted derivatives	1-hydroxy-2-unsubstituted benzenoids	7.83826e+06
M234T340	Lenacil	234.132	340.149	234.137	18.6931	C13H18N2O2	[M]+	mzCloud	0.105361	Pesticides/Herbicides	NULL	3.38198e+06
M362T404	Levofloxacin	362.159	403.646	361.144	22.1489	C18H20FN3O4	[M+H]+	mzCloud	0.000969271	Quinolines and derivatives	Quinoline carboxylic acids	3.65875e+06
M234T338	Lidocaine	234.171	338.311	234.173	10.5398	C14H22N2O	[M]+	MoNA	0.0959998	Benzene and substituted derivatives	Xylenes	9.60723e+06
M155T457_2	Linalool	155.142	456.885	154.136	4.91338	C10H18O	[M+H]+	MoNA	0.0222919	Prenol lipids	Monoterpenoids	1.26162e+08
M407T415	Lincomycin	407.221	414.886	406.214	0.454316	C18H34N2O6S	[M+H]+	MoNA	4.18746e-06	Carboxylic acids and derivatives	Amino acids, peptides, and analogues	7.46053e+06
M338T411	Linezolid	338.159	411.436	337.144	23.4425	C16H20FN3O4	[M+H]+	GNPS	0.368044	Oxazinanes	Morpholines	1.22907e+06
M280T769	Linoleic acid	280.263	768.935	280.24	2.25336	C18H32O2	[M]+	BioDeepDB	1.90421e-05	Fatty Acyls	Lineolic acids and derivatives	5.62439e+06
M255T747	Liquiritigenin	255.072	747.282	256.074	20.8572	C15H12O4	Unknown	OTCML	0.00687667	ketone	NULL	4.56514e+07
M376T813	Lithocholic acid	376.316	813.183	376.298	7.36172	C24H40O3	[M-H2O+NH4]+	BioDeepDB	5.88554e-06	Lipids and lipid-like molecules	Steroids and steroid derivatives	6.01308e+07
M285T392	Luteolin	285.04	391.549	286.048	0.371859	C15H10O6	[M-H]-	BioDeepDB	8.51435e-08	Flavonoids	Flavones	8.80469e+06
M429T445	Luteolin 7-glucoside	429.083	445.001	448.101	2.62426	C21H20O11	[M-H2O-H]-	MetaDNA	0.000348379	Benzene and substituted derivatives	1-benzopyrans	1.07509e+07
M409T809	LysoPA(16:0/0:0)	409.237	809.138	410.243	1.21787	C19H39O7P	[M-H]-	BioDeepDB	1.40921e-10	Glycerophospholipids	Glycerophosphates	1.94353e+07
M197T465_2	m-chlorophenylpiperazine (m-CPP)	197.08	465.343	196.077	21.3812	C10H13ClN2	[M+H]+	BioDeepDB	2.2669e-06	Diazinanes	Piperazines	5.39483e+09
M109T496	m-Cresol	109.065	496.292	108.058	2.50948	C7H8O	[M+H]+	BioDeepDB	1.6918e-07	Phenols	Cresols	3.66639e+07
M99T63_1	Maleic acid	98.5116	63.3141	116.011	8.81553	C4H4O4	[M+H-H2O]+	BioDeepDB	0.000137639	NULL	NULL	5.55803e+08
M103T92	Malonate	102.955	92.2793	104.011	2.05558	C3H4O4	[M-H]-	BioDeepDB	1.89396e-14	NULL	NULL	1.12499e+07
M127T289	Maltol	127.04	289.281	126.032	6.98307	C6H6O3	[M+H]+	MoNA	2.15579e-06	Pyrans	Pyranones and derivatives	1.93774e+08
M181T91	Mannitol	180.972	91.3211	182.079	2.83204	C6H14O6	[M-H]-	BioDeepDB	1.17591e-15	Organooxygen compounds	Carbohydrates and carbohydrate conjugates	5.43146e+07
M317T91	Melanin	316.947	91.3211	NULL	0.415879	NULL	[M-H]-	BioDeepDB	0.0214884	Anthracenes	NULL	3.60212e+06
M341T93_2	Melibiose	341.11	93.2471	342.116	3.13551	C12H22O11	[M-H]-	MetaDNA	0.00773847	Organooxygen compounds	Alcohols and polyols	5.44116e+07
M173T679	Menadione	173.06	678.673	172.052	0.886629	C11H8O2	[M+H]+	GNPS	0.0227374	Naphthalenes	Naphthoquinones	5.30528e+06
M305T757	Mesterolone	305.247	756.929	304.24	1.829	C20H32O2	[M+H]+	mzCloud	0.118247	Therapeutics/Prescription Drugs; Sports Doping Drugs	NULL	1.10837e+07
M150T99_2	Metaraminol	150.091	98.6572	167.095	27.0615	C9H13NO2	[M+H-H2O]+	MoNA	0.0315159	Benzene and substituted derivatives	Phenylpropanes	1.55895e+07
M217T651	Methoxsalen	217.049	651.122	216.042	0.778217	C12H8O4	[M+H]+	MoNA	0.0571255	Coumarins and derivatives	Furanocoumarins	3.31456e+07
M177T592_1	Methyl 4-hydroxycinnamate	177.056	592.026	178.063	2.06541	C10H10O3	[M-H]-	OTCML	0.00230898	NULL	NULL	8.47466e+08
M177T200	Methyl beta-D-galactoside	176.973	199.825	194.079	6.07524	C7H14O6	[M+H-H2O]+	BioDeepDB	3.09342e-12	NULL	NULL	1.01552e+07
M163T535	Methyl cinnamate	163.077	535.295	162.068	10.5322	C10H10O2	[M+H]+	mzCloud	3.99738e-08	Cinnamic acids and derivatives	Cinnamic acid esters	4.73885e+08
M224T733	Methyl jasmonate	224.011	733.353	224.141	0.23011	C13H20O3	[M]+	BioDeepDB	0.0127068	Fatty Acyls	Lineolic acids and derivatives	2.29937e+07
M127T325_1	Methylglutaric acid	127.038	324.766	146.058	8.93381	C6H10O4	[M-H2O-H]-	BioDeepDB	0.0764505	Fatty Acyls	Fatty acids and conjugates	1.94841e+07
M117T785	Methylmalonic acid	116.929	784.53	118.027	10.3672	C4H6O4	[M-H]-	BioDeepDB	4.71051e-16	Carboxylic acids and derivatives	Dicarboxylic acids and derivatives	1.07396e+08
M153T402	Methylparaben	153.055	401.994	152.047	1.70551	C8H8O3	[M+H]+	OTCML	0.155002	phenols	NULL	1.57768e+07
M300T623	Metoclopramide	300.144	623.386	299.14	12.4734	C14H22ClN3O2	[M+H]+	BioDeepDB	1.15125e-05	Phenol ethers	Aminophenyl ethers	1.35361e+07
M154T462_1	Metronidazole	154.058	462.452	171.064	7.52663	C6H9N3O3	[M+H-H2O]+	MoNA	0.481373	Azoles	Imidazoles	945450
M180T704	Mexiletine	180.138	704.196	179.131	1.15417	C11H17NO	[M+H]+	MoNA	0.135648	Phenol ethers	NULL	3.53261e+06
M249T604	Micheliolide	249.15	604.063	248.141	6.23531	C15H20O3	[M+H]+	OTCML	0.0207279	alkaloids	NULL	4.64453e+06
M266T703	Mirtazapine	266.173	703.313	265.158	28.8994	C17H19N3	[M+H]+	MoNA	0.00566899	Piperazinoazepines	NULL	8.464e+07
M113T609	Monoethyl malonic acid	113.022	608.841	132.042	13.0887	C5H8O4	[M-H2O-H]-	BioDeepDB	5.64362e-08	Carboxylic acids and derivatives	Dicarboxylic acids and derivatives	7.89391e+07
M259T552	Murrayone	259.096	551.722	258.089	0.297612	C15H14O4	[M+H]+	OTCML	0.290649	coumarins	NULL	6.12952e+06
M181T763	myo-Inositol	181.015	763.138	180.063	3.76465	C6H12O6	[M+H]+	BioDeepDB	7.42494e-17	Organooxygen compounds	Alcohols and polyols	3.46855e+08
M319T594	Myricetin	319.044	593.572	318.038	0.145621	C15H10O8	[M+H]+	OTCML	1.02875e-07	ketone	NULL	1.03794e+08
M229T755	Myristic acid	229.18	755.078	228.209	1.40228	C14H28O2	[M+H]+	BioDeepDB	0.00089014	Fatty Acyls	Fatty acids and conjugates	1.31801e+09
M127T578_2	N-(Carboxymethyl)-N,N,N-trimethyl-d9-ammonium Chloride	127.112	577.622	127.143	3.58017	NULL	[M]+	BioDeepDB	0.00217014	NULL	NULL	1.17402e+08
M195T744	N-Acetyl-5-aminosalicylic acid	195.174	744.076	195.172	11.5835	C9H9NO4	[M]+	mzCloud	0.11079	Benzene and substituted derivatives	Benzoic acids and derivatives	5.11629e+06
M130T686	N-Acetyl-beta-alanine	130.05	685.915	131.058	5.16689	C5H9NO3	[M-H]-	MoNA	9.0532e-06	Carboxylic acids and derivatives	Carboxylic acids	9.40099e+06
M221T657	N-Acetyl-D-glucosamine	221.154	656.549	221.09	0.881475	C8H15NO6	[M]-	BioDeepDB	7.73698e-05	Organooxygen compounds	Carbohydrates and carbohydrate conjugates	1.38389e+07
M246T678	N-Acetyl-DL-tryptophan	246.242	678.423	246.1	3.17381	C13H14N2O3	[M]+	BioDeepDB	5.08958e-05	NULL	NULL	1.74864e+08
M172T601	N-Acetylleucine	172.095	601.293	173.105	9.83043	C8H15NO3	[M-H]-	BioDeepDB	9.26829e-06	Carboxylic acids and derivatives	Amino acids, peptides, and analogues	9.95287e+07
M222T86	N-Acetylmannosamine	222.097	85.5094	221.09	2.36163	C8H15NO6	[M+H]+	MoNA	0.00224761	Organooxygen compounds	Carbohydrates and carbohydrate conjugates	7.57479e+07
M189T553	N-Alpha-acetyllysine	189.128	553.13	188.116	21.1894	C8H16N2O3	[M+H]+	BioDeepDB	0.866995	Carboxylic acids and derivatives	Amino acids, peptides, and analogues	1.81239e+07
M192T328	N,N-Diethyl-m-toluamide	192.138	328.035	191.131	0.97383	C12H17NO	[M+H]+	mzCloud	0.00149003	Pesticides/Herbicides	NULL	800463
M257T588	Nandrolone	257.19	588.029	274.193	14.8592	C18H26O2	[M+H-H2O]+	MoNA	7.73607e-07	Steroids and steroid derivatives	Estrane steroids	526371
M273T694	Naringenin	273.075	694.02	272.068	0.940693	C15H12O5	[M+H]+	BioDeepDB	0.004658	Flavonoids	Flavans	6.28925e+07
M195T644	Neocnidilide	195.139	644.061	194.131	3.99508	C12H18O2	[M+H]+	BioDeepDB	0.212939	Lactones	Gamma butyrolactones	2.62418e+07
M609T543_1	Neohesperidin	609.175	542.837	610.19	11.7247	C28H34O15	[M-H]-	mzCloud	0.000419031	Flavonoids	Flavonoid glycosides	8.64459e+06
M123T135_2	Niacinamide	123.056	134.803	122.048	5.00468	C6H6N2O	[M+H]+	MoNA	4.26428e-11	Pyridines and derivatives	Pyridinecarboxylic acids and derivatives	1.26507e+08
M123T255	Nicotinamide	123.055	255.064	122.048	3.13482	C6H6N2O	[M+H]+	OTCML	3.44736e-05	NULL	NULL	1.26777e+08
M334T743	Nicotinamide ribotide	334.292	742.594	334.057	8.3897	C11H15N2O8P	[M]+	BioDeepDB	2.10094e-07	Pyridine nucleotides	Nicotinamide nucleotides	5.07363e+07
M122T335	Nicotinic acid	122.022	335.036	123.032	11.5888	C6H5NO2	[M-H]-	BioDeepDB	2.64503e-15	Pyridines and derivatives	Pyridinecarboxylic acids and derivatives	1.96102e+08
M295T810	Nivalenol	295.117	810.228	312.121	11.4774	C15H20O7	[M+H-H2O]+	MoNA	0.181454	Prenol lipids	Sesquiterpenoids	1.184e+06
M157T645	Nonane	157.123	644.627	156.115	2.46395	C9H16O2	[M+H]+	MetaDNA	0.000161686	Organic oxides	Carbonyl compounds	1.37358e+08
M219T661	Nootkatone	219.174	660.713	218.167	1.91715	C15H22O	[M+H]+	mzCloud	2.24921e-07	Prenol lipids	Sesquiterpenoids	4.20067e+07
M314T446	Norboldine	314.139	445.806	313.131	0.255296	C18H19NO4	[M+H]+	OTCML	3.89794e-10	alkaloids	NULL	2.91424e+08
M170T367	Norepinephrine	169.978	367.482	169.074	2.28131	C8H11NO3	[M+H]+	BioDeepDB	3.41155e-15	Phenols	Benzenediols	1.33104e+08
M303T760	Norethandrolone	303.232	759.744	302.225	0.615788	C20H30O2	[M+H]+	mzCloud	0.0267062	Therapeutics/Prescription Drugs	NULL	3.73356e+07
M247T661	Norlinolenic acid	247.205	660.713	264.209	15.9031	C17H28O2	[M+H-H2O]+	MetaDNA	0.0555878	Carboxylic acids and derivatives	Carbonyl compounds	8.08612e+06
M296T440	Nuciferine	296.16	440.292	295.157	13.3255	C19H21NO2	[M+H]+	OTCML	0.000155877	alkaloids	NULL	919297
M141T75	O-Phosphoethanolamine	141.018	74.5523	141.019	5.35986	C2H8NO4P	[M]+	BioDeepDB	2.46079e-06	Organic phosphoric acids and derivatives	Phosphate esters	7.74572e+06
M202T98_1	O-Succinyl-L-homoserine	202.071	97.703	219.074	19.0068	C8H13NO6	[M+H-H2O]+	BioDeepDB	0.000465217	NULL	NULL	2.95783e+07
M107T415_2	o-Xylene	107.087	415.259	106.078	10.1182	C8H10	[M+H]+	BioDeepDB	4.89142e-10	Benzene and substituted derivatives	Xylenes	5.05553e+08
M284T32_2	Octadecanoic acid	284.266	31.5069	284.272	20.2139	C18H36O2	[M]-	mzCloud	2.87968e-07	Fatty Acyls	Fatty acids and conjugates	2.26845e+06
M337T575	Olopatadine	337.162	575.486	337.168	17.2076	C21H23NO3	[M]+	MoNA	0.205075	Benzoxepines	Dibenzoxepines	1.83984e+07
M251T638	OPEO	251.2	638.452	250.193	1.34914	C16H26O2	[M+H]+	mzCloud	6.07542e-10	Extractables/Leachables; Textile Chemicals/Auxiliary/Dyes	NULL	3.30184e+06
M151T100	Ortho-Hydroxyphenylacetic acid	151.04	100.24	152.047	0.756101	C8H8O3	[M-H]-	BioDeepDB	2.18602e-11	Benzene and substituted derivatives	Phenylacetic acids	1.02493e+08
M287T682	Oxazepam	287.053	681.858	286.051	16.668	C15H11ClN2O2	[M+H]+	MoNA	1.62906e-08	Benzodiazepines	1,4-benzodiazepines	1.40064e+07
M159T100_1	Oxoadipic acid	159.03	99.757	160.037	0.823636	C6H8O5	[M-H]-	MoNA	6.17154e-05	Keto acids and derivatives	Medium-chain keto acids and derivatives	7.09096e+07
M127T122_1	Oxoglutaric acid	127.003	122.363	146.022	3.93724	C5H6O5	[M-H2O-H]-	MetaDNA	0.000526252	Carboxylic acids and derivatives	Alpha-keto acids and derivatives	1.06533e+07
M305T648	Oxypeucedanin hydrate	305.101	647.576	304.095	3.15494	C16H16O6	[M+H]+	OTCML	3.82097e-07	coumarins	NULL	1.1519e+07
M151T394	p-Anisic acid	151.04	394.332	152.047	0.812398	C8H8O3	[M-H]-	MoNA	6.12245e-08	Benzene and substituted derivatives	Benzoic acids and derivatives	9.41201e+07
M167T579	Paeonol	167.071	579.352	166.063	1.38926	C9H10O3	[M+H]+	OTCML	4.25718e-11	phenols	NULL	2.24024e+08
M255T773_2	Palmitic acid	255.234	773.425	256.24	3.73214	C16H32O2	[M-H]-	BioDeepDB	5.92274e-11	Fatty Acyls	Fatty acids and conjugates	1.26569e+07
M254T812	Palmitoleic acid	254.247	811.983	254.225	1.50989	C16H30O2	[M]+	BioDeepDB	9.22371e-09	Fatty Acyls	Fatty acids and conjugates	1.1342e+07
M219T582	Pantothenic acid	219.137	582.475	219.111	1.92217	C9H17NO5	[M]+	BioDeepDB	0.0877798	Alcohols and polyols	Polyols	3.24428e+07
M179T541_1	Paraxanthine	179.052	540.543	180.065	27.9681	C7H8N4O2	[M-H]-	MoNA	0.000902873	Imidazopyrimidines	Purines and purine derivatives	2.09778e+07
M313T840	Pectolinarigenin	313.076	839.664	314.079	13.7769	C17H14O6	Unknown	OTCML	0.0247971	ketone	NULL	1.79744e+07
M159T53	Pelargonic acid	159.101	53.1276	158.131	1.59618	C9H18O2	[M+H]+	BioDeepDB	3.18809e-07	Fatty Acyls	Fatty acids and conjugates	6.46723e+07
M241T833	Pentadecanoic acid	241.216	832.69	242.225	5.78541	C15H30O2	[M-H]-	MoNA	6.87035e-07	Fatty Acyls	Fatty acids and conjugates	3.90865e+07
M153T534	Perillyl alcohol	153.127	533.93	152.12	0.0714043	C10H16O	[M+H]+	BioDeepDB	1.59743e-09	Prenol lipids	Monoterpenoids	1.8403e+08
M369T689	Perindopril	369.229	688.801	368.231	26.6408	C19H32N2O5	[M+H]+	MoNA	0.000152771	Carboxylic acids and derivatives	Amino acids, peptides, and analogues	3.76475e+06
M95T596_2	Phenol	95.05	596.067	94.0419	9.07474	C6H6O	[M+H]+	BioDeepDB	0.12556	NULL	NULL	7.51232e+07
M135T760	Phenyl acetate	134.892	759.938	136.052	11.7948	C8H8O2	[M-H]-	BioDeepDB	1.46389e-15	NULL	NULL	8.79792e+09
M135T35	Phenylacetic acid	135.044	34.5568	136.052	10.3066	C8H8O2	[M-H]-	BioDeepDB	0.00119503	Benzene and substituted derivatives	NULL	2.26408e+07
M309T630	Phenylbutazone	309.168	630.279	308.152	25.0659	C19H20N2O2	[M+H]+	MoNA	3.84185e-05	Benzene and substituted derivatives	NULL	7.67898e+06
M121T252	Phenylethylamine	121.026	251.509	121.089	13.34	C8H11N	[M]-	BioDeepDB	4.57133e-14	Benzene and substituted derivatives	Phenethylamines	1.86235e+08
M273T576_2	Phloretin	273.077	575.876	274.084	0.34611	C15H14O5	[M-H]-	mzCloud	0.057547	Linear 1,3-diarylpropanoids	Chalcones and dihydrochalcones	6.46171e+06
M127T75	Phloroglucinol	127.04	74.7896	126.032	6.98471	C6H6O3	[M+H]+	mzCloud	7.02608e-13	Benzene and substituted derivatives	Phenols and derivatives	2.0295e+08
M140T190	Phosphonoacetate	139.984	190.222	139.988	27.9074	C2H5O5P	[M]+	BioDeepDB	0.0258382	Organic phosphonic acids and derivatives	Organic phosphonic acids	4.59648e+07
M185T74	Phosphoserine	185.009	74.1855	185.009	2.02889	C3H8NO6P	[M]-	GNPS	0.154029	Carboxylic acids and derivatives	Amino acids, peptides, and analogues	1.6427e+07
M149T459	Phthalic acid	149.023	458.706	166.027	29.0699	C8H6O4	[M+H-H2O]+	MoNA	5.45843e-06	Benzene and substituted derivatives	Benzoic acids and derivatives	5.89221e+07
M318T776_2	Phytosphingosine	318.301	776.35	317.293	3.10278	C18H39NO3	[M+H]+	MoNA	6.20523e-06	Organonitrogen compounds	Amines	1.70058e+09
M245T683	Piceatannol	245.082	682.714	244.074	2.78474	C14H12O4	[M+H]+	mzCloud	0.0008666	Stilbenes	NULL	4.51481e+06
M124T839	Picolinic acid	124.086	839.152	123.032	3.68687	C6H5NO2	[M+H]+	BioDeepDB	1.36147e-15	Pyridines and derivatives	Pyridinecarboxylic acids and derivatives	1.83788e+09
M159T100_2	Pimelate	159.066	100.24	160.074	0.629169	C7H12O4	[M-H]-	mzCloud	0.0135673	Fatty Acyls	Fatty acids and conjugates	2.13976e+08
M143T237_2	Pimelic acid	143.069	236.635	160.074	22.9217	C7H12O4	[M+H-H2O]+	BioDeepDB	3.20177e-06	Fatty Acyls	Fatty acids and conjugates	6.92781e+07
M130T99_1	Pipecolic acid	130.086	98.6572	129.079	4.97325	C6H11NO2	[M+H]+	BioDeepDB	7.98174e-13	Carboxylic acids and derivatives	Amino acids, peptides, and analogues	8.85104e+07
M235T597	Polygodial	235.168	597.398	234.162	3.4156	C15H22O2	[M+H]+	mzCloud	1.18475e-05	Endogenous Metabolites	NULL	2.82078e+07
M226T703	Porphobilinogen	226.181	703.313	226.095	0.236324	C10H14N2O4	[M]+	BioDeepDB	3.67966e-07	Organonitrogen compounds	Amines	1.54599e+09
M281T810	Potassium;(3,4,5,6-tetrahydroxyoxan-2-yl)methyl hydrogen phosphate	281.14	810.228	297.986	8.09268	C6H12KO9P	[M+H-H2O]+	BioDeepDB	2.76416e-09	NULL	NULL	1.45637e+07
M579T416_1	Procyanidin B2	579.14	416.223	578.142	16.2764	C30H26O12	[M+H]+	BioDeepDB	8.74917e-06	Flavonoids	Biflavonoids and polyflavonoids	2.18052e+07
M258T335	Propachlor ESA	258.078	335.118	257.072	6.19103	C11H15NO4S	[M+H]+	mzCloud	0.000593821	Pesticides/Herbicides	NULL	877054
M121T487_1	Propyl chloroformate	121.004	487.02	122.013	13.0145	C4H7ClO2	[M-H]-	BioDeepDB	0.0724045	NULL	NULL	805518
M337T748	Prostaglandin E1	337.237	748.4	354.241	3.07171	C20H34O5	[M+H-H2O]+	BioDeepDB	1.24174e-05	Fatty Acyls	Eicosanoids	1.18761e+07
M351T835	Prostaglandin E3	351.215	834.652	350.209	5.77446	C20H30O5	[M+H]+	MetaDNA	0.00103718	Carboxylic acids and derivatives	Alcohols and polyols	3.70076e+06
M337T820	Prostaglandin F2a	337.236	820.067	354.241	7.04469	C20H34O5	[M+H-H2O]+	BioDeepDB	8.13967e-06	Fatty Acyls	Eicosanoids	3.56043e+07
M153T95_2	Protocatechuic acid	153.02	95.271	154.027	1.40149	C7H6O4	[M-H]-	BioDeepDB	5.54833e-08	Benzene and substituted derivatives	Benzoic acids and derivatives	1.20054e+09
M287T449	Protosappanin B	287.091	449.388	304.095	14.1335	C16H16O6	[M+H-H2O]+	OTCML	0.00185668	NULL	NULL	3.52678e+06
M153T616	Pulegone	153.127	616.397	152.12	0.529797	C10H16O	[M+H]+	BioDeepDB	4.21334e-05	Prenol lipids	Monoterpenoids	9.65101e+07
M152T99_2	Pyridoxine	152.07	98.6572	169.074	26.1626	C8H11NO3	[M+H-H2O]+	BioDeepDB	0.000567988	Pyridines and derivatives	Pyridoxines	3.18719e+07
M130T309_1	Pyroglutamic acid	130.048	308.642	129.043	12.4458	C5H7NO3	[M+H]+	BioDeepDB	8.07065e-08	Carboxylic acids and derivatives	Amino acids, peptides, and analogues	3.28691e+08
M130T610	Pyrrolidonecarboxylic acid	130.048	610.06	129.043	14.1858	C5H7NO3	[M+H]+	BioDeepDB	8.24086e-07	Carboxylic acids and derivatives	Amino acids, peptides, and analogues	9.08774e+08
M265T526	Qing Hau Sau	265.143	526.144	282.147	15.271	C15H22O5	[M+H-H2O]+	mzCloud	0.00189692	Endogenous Metabolites; Natural Products/Medicines	NULL	1.31902e+07
M302T647	Quercetin	302.043	646.845	302.043	2.0772	C15H10O7	[M]+	BioDeepDB	3.1554e-30	Flavonoids	Flavones	2.82478e+06
M381T551	Quercetin 3-sulfate	380.991	550.526	382	2.90339	C15H10O10S	[M-H]-	MetaDNA	0.0229272	Benzene and substituted derivatives	1-benzopyrans	4.20377e+06
M447T555	Quercitrin	447.084	555.476	448.101	19.936	C21H20O11	[M-H]-	BioDeepDB	1.51685e-06	Flavonoids	Flavonoid glycosides	4.49339e+07
M301T740	Questinol	301.07	740.409	300.063	3.5362	C16H12O6	[M+H]+	GNPS	0.112721	Anthracenes	Anthraquinones	1.47703e+06
M191T81_2	Quinate	191.055	80.6389	192.063	7.06127	C7H12O6	[M-H]-	mzCloud	7.25423e-07	Organooxygen compounds	Alcohols and polyols	1.71317e+08
M130T441	Quinoline	130.158	440.53	129.058	3.84094	C9H7N	[M+H]+	BioDeepDB	0.179451	Quinolines and derivatives	NULL	3.05996e+08
M503T97_2	Raffinose	503.16	96.5855	504.169	4.14379	C18H32O16	[M-H]-	BioDeepDB	2.23144e-08	Organooxygen compounds	Carbohydrates and carbohydrate conjugates	1.19391e+07
M153T643	Resorcinol monoacetate	153.054	642.915	152.047	0.549815	C8H8O3	[M+H]+	BioDeepDB	9.33244e-06	NULL	NULL	1.43729e+07
M229T550	Resveratrol	229.086	550.425	228.079	0.925757	C14H12O3	[M+H]+	mzCloud	3.50607e-05	Stilbenes	NULL	4.84366e+06
M153T75	Ribitol	152.995	74.7896	152.069	2.04436	C5H12O5	[M+H]+	BioDeepDB	0.109601	Organooxygen compounds	Carbohydrates and carbohydrate conjugates	1.04489e+07
M377T442	Riboflavin	377.157	442.452	376.138	29.1094	C17H20N4O6	[M+H]+	BioDeepDB	6.41032e-08	Pteridines and derivatives	Alloxazines and isoalloxazines	3.24855e+06
M299T812	Ricinoleic acid	299.26	812.229	298.251	7.79126	C18H34O3	[M+H]+	MetaDNA	0.000217148	Carboxylic acids and derivatives	Alcohols and polyols	9.03784e+06
M180T703	Rimantadine	180.175	703.313	179.167	1.119	C12H21N	[M+H]+	BioDeepDB	6.74565e-08	Organonitrogen compounds	Amines	1.23127e+08
M360T463	Rosmarinic acid	360.236	463.417	360.084	3.19288	C18H16O8	[M]+	BioDeepDB	1.46893e-07	Cinnamic acids and derivatives	Hydroxycinnamic acids and derivatives	8.24965e+06
M383T81_2	S-Adenosylhomocysteine	383.117	81.4061	384.122	7.86137	C14H20N6O5S	[M-H]-	BioDeepDB	0.131268	5'-deoxyribonucleosides	5'-deoxy-5'-thionucleosides	2.45496e+07
M398T803	S-Adenosylmethionine	398.24	802.991	398.137	2.32501	C15H22N6O5S	[M]+	BioDeepDB	8.44834e-09	NULL	NULL	6.80978e+07
M183T784	saccharin / o-Sulfobenzimide	182.99	784.181	183.18	7.51697	NULL	[M]-	BioDeepDB	0.0866342	NULL	NULL	1.5621e+08
M163T669_1	Safrole	163.075	668.836	162.068	0.639903	C10H10O2	[M+H]+	BioDeepDB	0.0398136	Benzodioxoles	NULL	2.8824e+07
M287T580	Sakuranetin	287.093	580.156	286.084	5.1281	C16H14O5	[M+H]+	mzCloud	2.29064e-05	Flavonoids	O-methylated flavonoids	9.79933e+06
M137T528	Salicylamide	136.89	528.007	137.048	4.30184	C7H7NO2	[M]-	BioDeepDB	0.126852	Phenols	1-hydroxy-4-unsubstituted benzenoids	3.84698e+08
M137T85	Salicylic acid	137.022	84.6146	138.032	18.9048	C7H6O3	[M-H]-	BioDeepDB	3.25449e-08	Benzene and substituted derivatives	Benzoic acids and derivatives	1.69368e+08
M398T797	Salmeterol	398.268	797.334	415.272	7.34792	C25H37NO4	[M+H-H2O]+	BioDeepDB	0.201959	Benzene and substituted derivatives	Benzyl alcohols	1.47127e+07
M328T414	Salutaridine	328.154	414.079	327.147	0.901339	C19H21NO4	[M+H]+	OTCML	3.77005e-05	alkaloids	NULL	1.4839e+08
M291T734	Sclareol	291.268	733.875	308.272	3.98248	C20H36O2	[M+H-H2O]+	BioDeepDB	7.24569e-09	Prenol lipids	Diterpenoids	3.67586e+06
M207T628	Scoparone	207.066	627.996	206.058	3.59789	C11H10O4	[M+H]+	OTCML	1.15593e-11	coumarins	NULL	4.11461e+07
M191T535_1	Scopoletin	191.034	535.109	192.042	5.50476	C10H8O4	Unknown	OTCML	5.54749e-16	coumarins	NULL	8.83808e+07
M201T601	Sebacic acid	201.115	601.043	202.12	8.92599	C10H18O4	[M-H]-	MoNA	2.93639e-13	Fatty Acyls	Fatty acids and conjugates	3.95387e+07
M345T589	Secoisolariciresinol	345.169	589.246	362.173	10.8836	C20H26O6	[M+H-H2O]+	MoNA	4.93469e-06	Dibenzylbutane lignans	Dibenzylbutanediol lignans	1.15129e+07
M175T751	Senkyunolide	175.112	750.646	192.115	24.7548	C12H16O2	[M+H-H2O]+	OTCML	0.256426	NULL	NULL	4.24987e+06
M173T113	Shikimic acid	173.043	113.115	174.053	13.7771	C7H10O5	[M-H]-	MoNA	2.99905e-06	Organooxygen compounds	Alcohols and polyols	1.07051e+07
M223T619	Sinapic acid	223.061	619.107	224.068	0.708832	C11H12O5	Unknown	OTCML	1.12394e-08	phenylpropanoids	NULL	4.49327e+07
M193T534	Sinapyl alcohol	193.086	533.93	210.089	4.35016	C11H14O4	[M+H-H2O]+	BioDeepDB	4.37727e-09	Phenols	Methoxyphenols	1.72296e+09
M373T805	Sinensetin	373.129	804.728	372.121	0.808081	C20H20O7	[M+H]+	BioDeepDB	4.7715e-06	Flavonoids	O-methylated flavonoids	7.77869e+07
M244T689	Sodium 1-hydroxy-2-(1H-indol-3-yl)ethane-1-sulfonate	243.892	689.149	263.023	23.7655	C10H10NNaO4S	[M-H2O-H]-	BioDeepDB	7.34369e-09	NULL	NULL	3.85905e+07
M151T517	Sodium 3-methyl-2-oxopentanoate	151.037	516.759	152.045	3.99846	C6H9NaO3	[M-H]-	BioDeepDB	6.90996e-10	NULL	NULL	2.7821e+08
M159T86	Sodium mercaptopyruvate dihydrate	158.977	85.5649	177.991	1.11401	C3H7NaO5S	[M-H2O-H]-	BioDeepDB	0.0847163	NULL	NULL	1.04597e+07
M185T620_2	Sodium phenylpyruvate	185.084	619.706	186.029	13.1834	C9H7NaO3	[M-H]-	BioDeepDB	0.000741025	NULL	NULL	1.15385e+08
M183T89	Sorbitol	183.086	89.4124	182.079	0.644117	C6H14O6	[M+H]+	BioDeepDB	9.72039e-09	Organooxygen compounds	Carbohydrates and carbohydrate conjugates	2.11046e+08
M145T797	Spermidine	144.981	796.855	145.158	5.63745	C7H19N3	[M]+	BioDeepDB	0.00089779	Organonitrogen compounds	Amines	2.81166e+08
M349T428	Spermine tetrahydrochloride	349.183	428.247	348.12	1.12364	C10H30Cl4N4	[M+H]+	BioDeepDB	0.00122837	NULL	NULL	3.79752e+06
M284T812	Sphinganine	284.295	811.544	301.298	2.64477	C18H39NO2	[M+H-H2O]+	BioDeepDB	4.00555e-06	Organonitrogen compounds	Amines	1.31085e+08
M285T811	Stearic acid	285.278	811.259	284.272	1.86689	C18H36O2	[M+H]+	BioDeepDB	0.0629009	Fatty Acyls	Fatty acids and conjugates	8.18398e+06
M277T838	Stearidonic acid	277.215	837.547	276.209	3.83873	C18H28O2	[M+H]+	BioDeepDB	1.88793e-09	Fatty Acyls	Lineolic acids and derivatives	4.4285e+07
M173T100_3	Suberic acid	173.082	99.757	174.089	1.02709	C8H14O4	[M-H]-	BioDeepDB	7.43474e-12	Fatty Acyls	Fatty acids and conjugates	2.13527e+08
M101T56	Succinic acid	101.06	56.3292	118.027	5.6367	C4H6O4	[M+H-H2O]+	BioDeepDB	2.22743e-07	Carboxylic acids and derivatives	Dicarboxylic acids and derivatives	3.73165e+07
M343T750	Sucrose	343.296	749.715	342.116	3.61647	C12H22O11	[M+H]+	BioDeepDB	0.000107482	Organooxygen compounds	Carbohydrates and carbohydrate conjugates	8.38625e+06
M279T380	Sulfamethazine	279.097	379.594	278.084	22.6973	C12H14N4O2S	[M+H]+	mzCloud	0.0013259	Benzene and substituted derivatives	Benzenesulfonamides	8.50218e+07
M183T580	Syringaldehyde	183.064	579.833	182.058	6.92255	C9H10O4	[M+H]+	OTCML	4.9169e-11	NULL	NULL	1.28468e+08
M371T451	Syringin	371.132	451.242	372.142	6.11174	C17H24O9	[M-H]-	MetaDNA	0.0672964	Benzene and substituted derivatives	Alcohols and polyols	2.06454e+06
M149T72	Tartaric acid	149.008	72.3922	150.016	0.965343	C4H6O6	[M-H]-	BioDeepDB	6.24456e-05	Organooxygen compounds	Carbohydrates and carbohydrate conjugates	7.19251e+07
M126T130	Taurine	125.986	130.274	125.015	0.131634	C2H7NO3S	[M+H]+	BioDeepDB	1.99037e-06	Organic sulfonic acids and derivatives	Organosulfonic acids and derivatives	1.69755e+07
M287T445	Taxifolin	287.054	445.028	304.058	11.6791	C15H12O7	[M+H-H2O]+	BioDeepDB	1.09089e-06	NULL	NULL	4.98684e+07
M165T90_2	Terephthalate	165.019	89.9627	166.027	0.750098	C8H6O4	[M-H]-	mzCloud	3.47722e-16	Benzene and substituted derivatives	Benzoic acids and derivatives	4.79391e+07
M235T618_2	Tetradymol	235.171	617.648	234.162	5.60193	C15H22O2	[M+H]+	MetaDNA	0.0121322	Benzofurans	Alcohols and polyols	3.47675e+07
M179T806_1	Theobromine	179.053	805.956	180.065	27.4452	C7H8N4O2	[M-H]-	MoNA	0.000200696	Imidazopyrimidines	Purines and purine derivatives	2.41474e+07
M202T397_2	Thiabendazole	202.043	396.52	201.036	2.19391	C10H7N3S	[M+H]+	MoNA	0.1354	Benzimidazoles	NULL	3.74529e+09
M337T795	Thiamine	337.277	795.474	337.27	20.8552	C12H17N4OS.HCl.Cl	[M]+	BioDeepDB	1.01363e-10	Organooxygen compounds	Alcohols and polyols	1.33838e+07
M135T32_2	Threonate	135.03	31.5069	136.037	1.61342	C4H8O5	[M-H]-	mzCloud	0.000270868	Organooxygen compounds	Carbohydrates and carbohydrate conjugates	5.60444e+06
M223T751	Thymidine	223.028	751.014	242.09	1.4096	C10H14N2O5	[M-H2O-H]-	BioDeepDB	2.16898e-10	Pyrimidine nucleosides	Pyrimidine 2'-deoxyribonucleosides	4.03201e+07
M127T37_2	Thymine	127.05	36.6875	126.043	0.292279	C5H6N2O2	[M+H]+	BioDeepDB	1.68439e-09	Diazines	Pyrimidines and pyrimidine derivatives	2.12789e+07
M151T547	Thymol	151.112	547.37	150.105	0.103686	C10H14O	[M+H]+	MoNA	4.57882e-05	Prenol lipids	Monoterpenoids	2.38915e+08
M131T520	trans-Cinnamate	131.048	519.972	148.052	12.1328	C9H8O2	[M+H-H2O]+	BioDeepDB	0.00027884	NULL	NULL	2.13973e+09
M177T543	trans-Ferulic acid	177.055	543.488	194.058	23.0642	C10H10O4	[M+H-H2O]+	BioDeepDB	0.000169029	Cinnamic acids and derivatives	Hydroxycinnamic acids and derivatives	1.25433e+08
M209T450_1	trans-Isoasarone	209.117	449.972	208.11	3.15814	C12H16O3	[M+H]+	BioDeepDB	0.00246975	Benzene and substituted derivatives	Phenols and derivatives	4.88999e+06
M143T494	trans-trans-Muconic acid	143.033	493.728	142.027	4.51931	C6H6O4	[M+H]+	BioDeepDB	5.61961e-06	Fatty Acyls	Fatty acids and conjugates	1.46522e+08
M303T830	trans,trans-Farnesyl phosphate	303.178	830.202	302.165	18.366	C15H27O4P	[M+H]+	MetaDNA	0.0148628	Organic oxides	Isoprenoid phosphates	1.62065e+06
M228T748	Traumatic acid	228.138	748.4	228.136	7.74824	C12H20O4	[M]+	MetaDNA	1.90941e-05	Carboxylic acids and derivatives	Carbonyl compounds	1.30656e+07
M323T133	Trehalose	323.097	133.146	342.116	3.00294	C12H22O11	[M-H2O-H]-	MoNA	0.000130563	Organooxygen compounds	Carbohydrates and carbohydrate conjugates	4.02301e+06
M127T389	Triacetate lactone	127.04	389.459	126.032	8.97748	C6H6O3	[M+H]+	mzCloud	1.5603e-12	Endogenous Metabolites	NULL	3.5843e+08
M301T824	Tricetin	301.035	824.487	302.043	0.141243	C15H10O7	[M-H]-	BioDeepDB	4.37301e-10	Flavonoids	Flavones	3.10613e+07
M150T95	Triethanolamine	150.113	95.4138	149.105	0.169863	C6H15NO3	[M+H]+	MoNA	1.10198e-07	Amines	Alkanolamines	3.12348e+07
M101T97	Triethylamine	101.061	97.2236	101.12	5.79878	C6H15N	[M]+	BioDeepDB	0.00270984	Amines	Tertiary amines	9.68313e+07
M114T408	Trifluoroacetic acid	114.055	407.947	113.993	1.23509	C2HF3O2	[M]+	BioDeepDB	0.116762	Carboxylic acids and derivatives	Alpha-halocarboxylic acids and derivatives	1.87319e+07
M291T450	Trimethoprim	291.145	450.259	290.138	1.30444	C14H18N4O3	[M+H]+	BioDeepDB	1.74563e-05	Phenol ethers	Anisoles	2.92507e+06
M137T31_1	Tyramine	137.082	31.3821	137.084	16.0569	C8H11NO	[M]+	BioDeepDB	0.223691	Benzene and substituted derivatives	Phenethylamines	3.70965e+07
M139T31	Tyrosol	139.074	31.3821	138.068	7.69951	C8H10O2	[M+H]+	BioDeepDB	0.609073	Phenols	Tyrosols and derivatives	4.864e+07
M162T592	Umbelliferone	162.033	592.026	162.032	5.33467	C9H6O3	[M]-	MoNA	0.59395	Coumarins and derivatives	Hydroxycoumarins	1.50291e+08
M325T131	UMP	325.041	130.596	324.036	5.40125	C9H13N2O9P	[M+H]+	BioDeepDB	1.6787e-07	Pyrimidine nucleotides	Pyrimidine ribonucleotides	2.16226e+06
M187T96	Undecanoic acid	186.956	96.4542	186.162	1.7866	C11H22O2	[M+H]+	BioDeepDB	0.0785968	Fatty Acyls	Fatty acids and conjugates	1.13536e+07
M113T200	Uracil	113.034	200.064	112.027	0.637271	C4H4N2O2	[M+H]+	BioDeepDB	4.38174e-05	Diazines	Pyrimidines and pyrimidine derivatives	6.84386e+07
M157T37_1	Uracil 5-carboxylate	156.966	36.6875	156.017	0.0314183	C5H4N2O4	[M+H]+	BioDeepDB	0.0317985	NULL	NULL	8.20885e+06
M132T31	Ureidopropionic acid	132.056	31.3821	132.054	15.8509	C4H8N2O3	[M]+	MoNA	0.154118	Organic carbonic acids and derivatives	Ureas	7.5259e+07
M169T543	Uric acid	169.05	542.795	168.028	14.9295	C5H4N4O3	[M+H]+	BioDeepDB	0.000263338	Imidazopyrimidines	Purines and purine derivatives	1.65653e+07
M243T135_1	Uridine	243.063	134.975	244.07	2.75801	C9H12N2O6	[M-H]-	BioDeepDB	0.00851943	Pyrimidine nucleosides	NULL	1.44583e+07
M137T495	Urocanate	137.035	495.385	138.043	3.0495	C6H6N2O2	[M-H]-	mzCloud	1.25659e-06	Azoles	Imidazoles	1.31197e+07
M139T462	Urocanic acid	139.095	462.049	138.043	1.39159	C6H6N2O2	[M+H]+	BioDeepDB	9.25439e-06	Azoles	Imidazoles	634344
M393T446	Ursodeoxycholic acid	393.208	446.493	392.293	3.83839	C24H40O4	[M+H]+	BioDeepDB	3.10782e-06	Steroids and steroid derivatives	Bile acids, alcohols and derivatives	2.9328e+06
M169T646	Vanillic acid	169.05	645.747	168.042	1.00783	C8H8O4	[M+H]+	BioDeepDB	0.214282	Benzene and substituted derivatives	Benzoic acids and derivatives	7.08408e+06
M198T703	Vanillylmandelic acid	198.186	703.313	198.053	2.81104	C9H10O5	[M]+	BioDeepDB	0.000152542	Phenols	Methoxyphenols	2.47567e+08
M167T481	Vanylglycol	167.071	480.64	184.074	0.0545632	C9H12O4	[M+H-H2O]+	BioDeepDB	0.0178799	Phenols	Methoxyphenols	6.20424e+07
M249T728	Verrucarol	249.148	727.854	266.152	16.4146	C15H22O4	[M+H-H2O]+	mzCloud	2.37425e-05	Natural Toxins; Endogenous Metabolites	NULL	1.21034e+07
M432T810	Vitexin	432.235	810.228	432.106	9.59313	C21H20O10	[M]+	BioDeepDB	0.000431481	NULL	NULL	5.06353e+07
M284T692	Wogonin	284.067	692.381	284.068	5.99057	C16H12O5	[M]+	OTCML	0.143522	ketone	NULL	2.16178e+06
M233T670_2	Xanthoxin	233.153	670.301	250.157	14.6017	C15H22O3	[M+H-H2O]+	MetaDNA	0.0497095	Epoxides	Alcohols and polyols	1.12431e+07
M343T783	Zapotin	343.118	782.553	342.11	1.37063	C19H18O6	[M+H]+	mzCloud	1.74071e-06	Flavonoids	O-methylated flavonoids	1.32484e+07
M253T659	Zedoarondiol	253.179	658.737	252.173	5.11957	C15H24O3	[M+H]+	mzCloud	6.13604e-09	Prenol lipids	Sesquiterpenoids	9.51558e+07
M322T715	Zeranol	322.185	715.433	322.178	23.0246	C18H26O5	[M]+	MetaDNA	0.00106271	Benzene and substituted derivatives	1-hydroxy-2-unsubstituted benzenoids	6.31656e+06
M219T634	Zerumbone	219.174	634.494	218.167	1.72661	C15H22O	[M+H]+	mzCloud	0.0202315	Prenol lipids	Sesquiterpenoids	6.29844e+07
M195T748_2	Zingerone	195.103	748.165	194.094	5.08723	C11H14O3	[M+H]+	BioDeepDB	0.0976895	Benzene and substituted derivatives	Phenols and derivatives	1.59282e+09
M209T462	β-Asarone	209.115	462.049	208.117	11.2512	NULL	[M+H]+	OTCML	0.000230592	phenylpropanoids	NULL	4.13395e+07
