# Supplementary material for: Comparative Transcriptomic Analyses Propose the Molecular Regulatory Mechanisms Underlying 1,8-Cineole from Cinnamomum kanehirae Hay and Promote the Asexual Sporulation of Antrodia cinnamomea in Submerged Fermentation
Source: Molecules. 2023 Nov 9;28(22):7511. doi: 10.3390/molecules28227511 (PMC10672923; doi:10.3390/molecules28227511)
Supplement: Supplementary file 1 [file molecules-28-07511-s001.zip › Table S2 The FPKM values of the unigenes and DEGs from RNA-seq.xlsx]

## Sheet: Unigenes
gene_id	CK_6d_1	CK_6d_2	CK_6d_3	CK_8d_1	CK_8d_2	CK_8d_3	CK_10d_1	CK_10d_2	CK_10d_3	An_6d_1	An_6d_2	An_6d_3	An_8d_1	An_8d_2	An_8d_3	An_10d_1	An_10d_2	An_10d_3
Cluster-196.2227	68.57	71.14	73.71	70.55	76.69	67.8	75.49	76.18	75.15	67.78	76.22	77.52	72.9	69.15	68.45	75.32	66.78	72.05
Cluster-196.2548	42.49	41.685	40.88	51.39	53.35	53.9	49.78	50.34	50.39	46.43	45.54	44.08	55.71	52.06	53.73	53.8	52.05	51.7
Cluster-196.4000	525.01	526.645	528.28	537.66	599.57	578.93	493.1	525.48	532.2	532.14	584.18	539.57	514.22	556.57	580.53	559.93	538.66	544.34
Cluster-196.1498	2.78	1.915	1.05	2.58	1.3	3.6	3.06	1.67	1.6	0.54	2.54	2.12	0.54	5.86	6.59	1.67	4.89	4.19
Cluster-196.600	12.01	14.34	16.67	22.53	21.2	23.95	20.89	20.59	21.08	18.4	16.07	19.15	24.18	26.04	24.58	23.03	24.82	22.91
Cluster-196.4575	8.39	8.07	7.75	16.36	16.31	15.13	15.11	15.15	16.89	10.07	8.75	11.66	13.94	15.6	16.58	18.16	18.15	19.69
Cluster-196.385	16.3	13.815	11.33	20.43	19.65	16.28	22.03	21.93	23.03	11.7	11.37	15.46	18.92	19.92	17.65	24.69	29.15	26.92
Cluster-196.480	19.39	15.6	11.81	27.4	36.93	20.29	28.36	33.46	31.06	17.24	14.87	16.83	24.77	22.86	23.12	32.63	24.74	28.21
Cluster-196.5021	2.17	3.025	3.88	4.96	7.03	4.66	3.92	4.8	1.96	4.55	5.13	3.03	6.42	7.99	7.3	8.03	8.98	10.72
Cluster-196.1139	48.02	40.22	32.42	51.32	60.13	63.96	57.74	56.77	56.61	49.76	43.99	47.55	55.42	55.03	67.92	58.95	65.43	49.69
Cluster-196.3733	1023.91	1180.55	1337.18	633.44	658.81	668.31	421.82	490.07	434.47	966.33	1059.41	1026.92	566.68	593.13	676.34	436.62	492.75	365.23
Cluster-130.0	0	0	0	0	0	0	0	0	0	0	4.54	0	0	0	0	0	0	0
Cluster-196.1979	40.7	43.73	46.76	31.25	32.82	38.62	30.13	31.62	29.43	43.86	47.32	40.65	27.58	31.59	27.86	32.2	30.34	29.46
Cluster-196.3276	1.22	1.05	0.88	1.44	0.48	0.98	0.83	0.88	0.77	0.3	0.56	0	1.15	0	0.33	2.13	0.8	1.98
Cluster-196.3625	96.58	83.36	70.14	87.83	62.33	57.38	56.25	63.07	66.26	112.79	95.51	73.37	60.75	59.07	61.41	47.94	53.92	61.37
Cluster-196.1200	38.01	39.92	41.83	47.27	50.99	44.44	50.86	51.54	51.87	42.27	35.98	39.12	45.06	46.32	48.29	49.79	50.75	49.75
Cluster-196.2065	23.1	23.53	23.96	27.73	32.41	26.88	34.98	34.27	33.03	22	20.97	25.8	31.51	31.87	31.09	35.59	33.64	35.75
Cluster-196.1002	17.8	17.42	17.04	26.88	25.22	25.07	25.81	21.34	25.73	18.73	16.5	21.57	26.01	25.85	29.16	30.57	26.64	25.56
Cluster-196.2283	29.56	28.685	27.81	31.38	32.83	32.5	40.4	34.5	33.85	27.3	25.55	30.07	32.78	32.19	33.33	37.42	34.73	39.43
Cluster-196.2753	2.9	2.01	1.12	4.93	7.26	4.36	3.92	7.54	3.63	3.12	2.67	3.41	5.71	3.88	6.2	4.91	8.65	5.64
Cluster-196.2583	31.53	30.695	29.86	50.52	50.86	44.78	38.2	38.21	41.28	38.13	37.33	37.17	51.4	46.01	53.01	42.83	42.25	44.78
Cluster-196.3353	0	0.225	0.45	5.8	1.86	0	1.75	2.37	3.31	2.8	2.62	0.46	5.96	4	1.54	0	0	1.55
Cluster-196.444	10.53	10.505	10.48	20	21.92	20.42	16.81	17.05	17.84	14.68	13	13.1	17.87	19.01	21.86	22.03	24.79	21.74
Cluster-196.4527	40.86	44.22	47.58	47.02	48.29	56.6	40.88	46.1	42.72	47.97	55.55	42.71	50.32	43.18	48.79	46.65	45.7	39.39
Cluster-196.4085	28.24	27.69	27.14	36.52	36.51	37.45	36.85	34.69	36.69	31.05	30.37	31.44	38.47	39.03	40.57	37.35	37.83	37.82
Cluster-196.1063	7.69	6.98	6.27	10.64	11.02	9.56	9.73	8.87	10.93	7.64	7.72	8.82	9.89	11.51	10.39	12.26	13.63	13.2
Cluster-196.1529	4.28	4.96	5.64	9.12	8.28	9.95	10.06	9.5	9.45	8.09	6.24	6.78	10.39	10.61	9.14	9.98	8.95	9.21
Cluster-196.4874	4.67	4.25	3.83	8.43	11.44	6.44	9.6	9.31	8.06	4.21	5.9	5.89	8.97	8.86	10.31	9.87	8.04	8.44
Cluster-196.4245	136.91	129.11	121.31	227.48	206.19	259.42	312.35	269.47	244.71	210.64	183.23	245.59	259.85	384.58	309.92	269.27	235.32	234.57
Cluster-196.3743	250.31	271.71	293.11	227.55	257.34	277.08	222.73	258.57	253.92	254.25	300.6	272.8	220.83	231.95	229.58	256.19	238.83	219.18
Cluster-196.4592	34.03	34.41	34.79	37.02	41.67	44.66	43.01	40.67	40.81	33.69	32.01	34.22	37.59	37.22	41.17	49.92	49.88	51.07
Cluster-159.0	0.67	0	0	0	0	0	0	0	0	0	0	0.33	0	0	0	1.33	0	0
Cluster-196.979	0	0	0	0	0	0.44	2.23	2.01	0	0	0	0	0	0.43	0.44	0	0.36	0.44
Cluster-196.3627	816.86	823.01	829.16	380.55	387.96	384.59	315.08	426.8	413.49	807.55	866.72	602.69	345.18	285.49	277.46	254.54	319.99	254.56
Cluster-196.1957	0.8	0	0	0	0	0	0	0	0	0	0	0	0	0	0	0	0	0
Cluster-196.2185	1.37	1.805	2.24	2.65	2.86	3.85	2.68	2.64	2.11	3.05	1.82	2.18	4.1	3.79	4.15	2.83	3.27	2
Cluster-196.3741	64.94	65.215	65.49	52.77	50.77	42.84	41.25	45.28	41.92	71.41	77.32	55.09	38.19	40.94	38.45	33.69	37.84	33.88
Cluster-196.2123	27.33	25.41	23.49	35.14	36.95	29.44	36.96	35.15	35.99	24.84	25.35	27.58	32.24	31.66	36	37.04	40.17	40
Cluster-196.1927	3.48	3.53	3.58	7.67	6.97	5.75	7.96	6.84	8.91	3.58	3.06	5.11	6.52	8.48	8.5	8.9	13.25	10.85
Cluster-196.4110	41.69	37.74	33.79	33.36	35.15	37.88	46.09	39.7	44.13	28.61	28.79	36.64	36.18	41.03	35.35	43.37	44.89	45.57
Cluster-196.3622	34.7	35.935	37.17	46.22	43.66	44.26	47.9	49.98	48.82	43.12	40.15	38.21	45.77	46.54	42.82	44.36	40.41	42.83
Cluster-196.4130	56.73	58.27	59.81	51.12	64.68	75.86	103.02	90.28	78.86	68.34	48.4	54.5	94.65	69.53	63.38	76.85	60.64	70.43
Cluster-196.2083	102.72	100.85	98.98	93.52	93.1	100.75	97.9	92.37	91.54	103.41	105.68	101.89	91.13	100.01	91.43	92.09	77.09	81.86
Cluster-196.2338	46.29	47.325	48.36	56.78	57.55	66.14	60.79	58.7	57.46	47.87	50.04	53.65	65.7	63.01	63.15	67.45	71	69.84
Cluster-196.4610	17.47	17.935	18.4	23.59	24.32	22.29	25.69	24.36	25.06	18.6	17.97	20.76	23.84	24.89	26.46	27.46	26.5	28.54
Cluster-196.1080	25.11	24.815	24.52	32.75	35.73	30.96	36.71	35.28	35.34	26.24	27.41	30.42	35.17	36.2	34.85	38.33	36.93	38.34
Cluster-196.849	19.1	17.43	15.76	25.58	22.26	28.23	25.54	24.31	23.66	28.35	20.96	19.52	27.54	28.73	34.22	28.63	31.93	31
Cluster-196.3426	350.78	466.23	581.68	301.38	298.01	337.32	284.64	303.46	304.47	410.29	386.95	366.84	302.57	288.57	304.21	272.68	244.76	246.92
Cluster-196.3758	56.37	62.61	68.85	65.62	66.26	62.41	59.82	60.7	63.37	57.53	58.78	60.09	62.06	60.5	63.68	65.81	67.46	66.38
Cluster-196.7	1.42	1.27	1.12	1.36	2.25	2.92	2.15	2.67	1.96	1.53	1.31	1.49	1.31	1.73	2.27	3.85	2.87	1.85
Cluster-196.1491	14.2	13.11	12.02	9.61	7.41	10.23	7.27	9.04	7.04	12.03	16.2	12.6	8.62	9.76	8.39	9.25	8.69	9.81
Cluster-196.2078	35.8	33.09	30.38	31.77	32.46	35.57	38.85	35.69	35.69	34.38	30.82	36.46	34.46	38.64	34.11	34.29	32.98	30.99
Cluster-196.1192	1.62	2.575	3.53	2.1	2.18	4.08	4.01	3.25	5.01	3.4	1.6	1.04	2.76	3.51	1.35	2.64	5.58	3.89
Cluster-196.3360	22.84	20.955	19.07	28.5	31.74	27.75	33.26	30.56	32.51	23.41	23.71	25.61	31.13	31.33	30.69	32.09	28.63	31.68
Cluster-196.2973	3.21	3.175	3.14	2.61	2.06	2.61	2.44	3.16	3.7	4.93	4.65	3.19	5.06	2.48	1.14	0.45	1.87	1.98
Cluster-196.4215	1.12	1.2	1.28	1.95	2.34	1.6	2.67	2.47	1.76	1.64	2.07	2.78	3.63	2.85	2.58	0.93	1.31	3.43
Cluster-196.1679	5.87	6.5	7.13	9.83	11.46	10.65	10.79	10.57	10.86	6.54	5.95	8.19	11	10.8	11.11	11.87	11.76	11.41
Cluster-196.1389	0.89	0.95	1.01	0.84	1.16	0	1.06	2.75	2.22	0	0.27	1.03	1.09	0.75	0.95	1.61	1.17	0.96
Cluster-196.2001	11.6	10.135	8.67	12.64	11.94	10.57	12.7	12.5	12.95	11.22	11.67	8.39	11.69	11.32	11.67	12.18	14.38	14.94
Cluster-196.4141	98.99	89.065	79.14	121.06	110.32	108.52	135.47	124.86	139.74	86.59	82.46	97.33	105.66	127.94	112.17	153.9	165.3	164.41
Cluster-196.3935	116.45	119.405	122.36	144.09	118.1	164.44	184.59	155.49	151.77	123.4	102.14	124.6	145	181.14	157.49	196.6	225.88	196.37
Cluster-196.1542	60.55	45.53	30.51	64.01	50.41	56.43	84.33	76.62	85.75	48.02	40.37	42.43	56.15	59.33	52.26	76.68	71.19	90.01
Cluster-196.809	16.27	18.875	21.48	20.95	22.31	27.21	22.61	23.01	21.81	21.82	19.82	23.55	23.32	26.71	25.35	25.61	25.58	23.98
Cluster-196.671	20.83	21.61	22.39	24.36	26.83	28.14	28.3	28.47	30.52	27.04	23.26	23.02	27.89	26.03	26.58	29.86	26.58	26.76
Cluster-196.1176	2.97	4.76	6.55	6.57	3.72	5.5	4.77	4.87	4.22	4.25	2.37	2.94	5.32	5.24	5.27	5.7	9.54	5.77
Cluster-196.1666	14.18	13.28	12.38	24.34	24.47	18.99	21.77	21.15	22.57	15.67	14.39	16.01	25.76	25.47	25.09	24.08	21.51	24.46
Cluster-196.2269	22.17	24.43	26.69	19.66	11.21	17.08	5.83	8.19	6.71	23.69	23.78	30.18	8.52	12.75	9.92	8.1	8.44	6.83
Cluster-196.4644	35.79	30.22	24.65	27.16	22.77	24.42	22.26	20.48	24.01	91.23	63.12	39.03	24.17	27.45	24.48	18.28	16.22	18.03
Cluster-172.0	0.14	0	0	0	0.79	0	0	0	0.99	0	0.4	0.29	0	0	0	0	0	0
Cluster-196.3745	66.96	62.095	57.23	54.68	47.85	46.42	49.37	47.9	50.09	63	62.31	58.25	43.56	43.75	45.02	46.52	48.53	50.76
Cluster-196.3530	46.34	49.965	53.59	31.1	29.9	26.62	34.43	33.1	34.23	32.46	37.01	40.71	26.64	27.66	26.24	32.11	32.39	36.72
Cluster-316.0	0.41	0.365	0.32	0.54	0.32	0	0.94	0.23	0.54	0.32	0.08	0.33	0.82	1.07	0.61	0.56	0.21	0.26
Cluster-196.3775	362.83	365.295	367.76	217.04	176.87	160.19	143.25	147.69	159.42	199.55	270.55	343.76	127.92	140.29	145.13	151.19	147.21	149.83
Cluster-290.0	0.47	0.46	0.45	0	0	0.51	0	0	0	0	0	0.45	0	0	0	0	0	0
Cluster-196.4577	5.75	3.24	0.73	2.16	2.39	2.88	4.23	1.87	8.09	1.12	2.11	1.12	7.27	4.37	0.82	5.74	1.35	3.72
Cluster-196.2902	174.77	175.095	175.42	128.14	123.1	113.46	132.21	131.61	133.96	146.41	172.2	177.55	105.3	113.22	108.95	111.69	117.94	112.21
Cluster-97.0	0	0	0	0	0	0.73	0	0	2.17	0	0	0.33	0	0	0	0	0	0
Cluster-196.2276	43.03	45.09	47.15	49.35	41.9	52.54	51.06	56.23	52.59	53.67	37.17	49.8	54.49	59.67	53.98	44.36	44.22	45.72
Cluster-196.838	26.62	28.385	30.15	22.82	16.46	23.41	27.54	33.32	26.67	30.88	25.09	23.53	19.8	20.53	16.91	17.87	17.79	20.61
Cluster-196.4200	32.15	33.29	34.43	34.58	38.09	42.69	35.66	36.65	38.61	36.24	36.67	33.32	39.26	39.63	42.18	45.47	46.87	42.74
Cluster-196.3704	70.76	72.12	73.48	79.66	88.32	80.61	63.19	68.56	69.46	74.46	84.22	73.1	73.16	74.68	74.56	71.59	64.94	66.09
Cluster-196.3087	54.08	58.495	62.91	57.87	57.9	61.83	56.68	55.5	54.46	58.17	55.09	57.75	57.72	54.04	58.03	59.23	62.01	59.96
Cluster-196.1328	49.84	53.74	57.64	69.18	70.34	63.66	59.12	58.95	62.82	61.38	53.84	53.97	67.44	65.06	76.34	62.92	54.65	62.41
Cluster-260.0	1.63	0.95	0.27	0.13	0.21	0.36	0.12	0.21	0.37	0.13	0.5	0.61	0	0.14	0.5	0.47	0.12	0.15
Cluster-196.2792	20.35	19.3	18.25	29.15	34.09	30.33	29.77	29.19	29.75	22.04	22.24	24.6	33.8	32.46	34.02	33.94	29.97	31.66
Cluster-196.4638	18.52	20.185	21.85	30.87	35.33	34.38	30.96	30.91	30.25	23.24	19.71	26.08	35.25	32.57	34.09	33.4	30.56	31.56
Cluster-196.1578	81.88	97.41	112.94	95.26	104.48	87.93	74.89	93.49	93.27	80.91	98.3	86.21	87.68	82.98	91.42	87.29	84.87	73.56
Cluster-196.1053	12.61	12.87	13.13	20.2	23.92	21.06	23.06	23.1	23.56	15.99	14.34	16.89	26.74	24.13	24.28	25.18	25.59	27.31
Cluster-196.2236	18.3	23.46	28.62	21.45	26.05	22.81	25.27	22.68	21.55	16.4	17.18	24.05	33.27	32.91	31.11	29.24	26.56	26.37
Cluster-196.1489	275.93	360.36	444.79	282.78	273.18	423.11	720.78	724.21	601.79	324.6	181.94	236.59	421.78	472.72	343.87	661.85	650.44	560.58
Cluster-196.1958	644.46	817.765	991.07	305.33	158.54	347	154.19	185.39	117.67	844.12	901.01	602.58	147.19	158.33	158.44	73.76	113.67	77.26
Cluster-196.4472	1.31	1.795	2.28	2.72	2.87	2.52	0.71	0.25	0.97	4.35	3.37	2.32	2.2	2.42	3.07	1.3	1.38	1.41
Cluster-196.400	1.4	1.51	1.62	2.69	2.99	2.98	2.99	3.96	3.37	1.97	1.83	2.25	3.54	3.18	3.19	4.11	4.01	4.27
Cluster-196.993	11.76	12.565	13.37	16.97	19.21	16.55	21.09	21.16	20.72	11.31	13.06	13.31	19.71	18.11	18	23.28	21.83	21.07
Cluster-196.1995	29.02	29.115	29.21	37.69	39.24	39.74	35.74	35.72	36.48	31.17	30.22	30.61	38.82	36.1	36.74	37.64	32.46	35.14
Cluster-196.4174	66.69	57.49	48.29	68.87	98.95	74.85	58.35	65.96	59.86	69.11	58.22	60.06	115.05	86.15	105.94	67.48	67.18	61.41
Cluster-196.2776	18.74	23.035	27.33	31.39	29.35	30.08	37.59	34.44	36.85	23.82	22.12	24.76	25.84	26.83	30.01	36.85	37.8	40.28
Cluster-196.4363	21.26	22.295	23.33	31.32	29.39	31.19	41.4	36.45	35.72	19.08	17.34	27.94	35.73	36.61	37.03	49.87	48.93	49.66
Cluster-196.5073	0	0.125	0.25	0	0.41	0.28	0	0.25	0	0	0	0.26	0	1.07	0	0	0	0
Cluster-196.108	3.02	2.89	2.76	4.41	5.16	3.88	4.5	3.96	4.69	3.31	2.84	3.65	4.69	5.15	5.31	5.55	5.56	5.63
Cluster-196.3362	99.25	83.445	67.64	77.09	70.21	63.57	51.6	58.25	58.77	77.47	84.88	79.04	52.15	50.65	55.62	58.92	64.24	55.23
Cluster-196.3040	8.98	8.93	8.88	14.17	16.7	14.54	17.04	15.86	15.62	11.71	10.82	13.04	17.61	17.49	16.76	16.55	16.92	16.8
Cluster-196.2852	324.86	359.11	393.36	290.96	163.27	244.41	192.97	228.88	161.39	573.2	491.89	261.26	632.04	361.2	564.37	106.81	75.7	132.07
Cluster-196.4576	0.99	3.305	5.62	1.86	3.46	1.07	2.72	0.99	6.23	2.4	5.01	3.81	2.3	4.67	0.53	1.49	1.31	0.53
Cluster-196.1438	8.2	8	7.8	11.2	12.81	11.01	11.88	10.93	12.53	8.73	8.6	10.08	12.81	12.47	14.31	13.71	13.39	13.53
Cluster-196.1718	2.39	3.165	3.94	5.46	6.48	4.62	1.57	5.1	4.25	2.65	3.23	3.01	5.44	5.22	4.76	5.42	9.14	6.9
Cluster-196.1368	8.99	11.1	13.21	10.26	10.25	11.85	12.08	10	11.27	9.82	9.72	12.18	10.34	9.44	10.54	10.81	11.53	10.49
Cluster-196.271	7.33	6.56	5.79	9.42	13.74	9.68	13.14	11.45	11.96	8.32	8.85	8.7	11.93	11.18	11.29	10.62	11.89	9.72
Cluster-196.3497	39.41	35.66	31.91	47.01	42.56	48.44	32.13	30.66	29.32	51.11	43.24	43.12	48.31	46.43	56.55	37.61	35.2	35.79
Cluster-196.2990	47.8	41.77	35.74	60.8	58.88	52.84	85.2	77.46	90.94	39.11	31.42	48.68	59.63	61.79	61.87	77.64	79.15	94.97
Cluster-276.0	1.59	0	0	0	0	0	0	0	0	0	0	0	0	0	0	0	1.86	0.57
Cluster-196.4098	186.16	157.845	129.53	124.81	60.37	91.63	94.01	83.92	60.21	145.14	203.85	179.04	73.61	80	66.71	68.09	77.98	71.89
Cluster-196.4031	51.1	43.03	34.96	62.36	54.49	58.1	52.93	49.26	50.22	60.1	51.8	48.65	67.52	59.09	64.82	54.12	51.29	53.78
Cluster-196.3492	45.17	40.5	35.83	60.41	62.73	56.2	58.41	59.58	62.59	53.94	48.95	46.16	61.5	58.28	63.23	54.25	50.67	54.73
Cluster-196.163	5.3	5.935	6.57	9.71	10.1	10.25	12.42	13.18	14.01	6.82	6.42	11.7	11.55	10.24	11.77	15.23	18.11	13.39
Cluster-196.315	0.24	0.235	0.23	0	0.95	0.25	0.22	0	0	0	0	0.71	0	0	0.77	0.63	0	0.26
Cluster-196.3936	28.2	29.36	30.52	48.71	56.25	53.02	52.57	53.37	51.33	32.98	30.51	36.44	56.88	54.05	59.63	57.85	53.82	54.09
Cluster-196.4868	6.47	7.78	9.09	10.73	12.33	12.78	9.92	9.83	9.56	8.45	8.82	9.69	12.9	13.03	13.96	12.18	12.29	11.95
Cluster-196.4489	0	0	0	0	1.17	0	1.37	0	0	0	0	0.48	0.48	2.62	0.54	1.5	0.44	1.08
Cluster-196.3752	16.44	28.06	39.68	25.82	49.77	29.92	27.31	31.67	17.8	26.6	24.37	22.57	39.61	22.18	25.56	23.94	27.91	17.88
Cluster-196.4147	18.83	20.045	21.26	29.47	32.98	42.06	25.45	24.19	28.98	26.84	22.61	23.93	39.04	31.69	40.35	41.6	34.28	33.2
Cluster-196.967	6.64	6.805	6.97	10.46	7.81	8.18	8.2	7.86	7.88	6.19	5.81	8.39	8.4	8.78	9.08	8.65	8.98	7.19
Cluster-196.481	12.42	12.715	13.01	19.13	19.27	20.33	17.79	17.92	17.87	14.58	13.05	16	21.06	19.85	21.39	21.4	19.71	18.77
Cluster-196.802	1.56	1.23	0.9	5	3.9	7.37	3.1	4.22	6.72	0.91	1.15	3.97	3.23	3.86	5	3.42	3.01	2.02
Cluster-196.3633	237.22	276.225	315.23	87.78	56.72	101.44	51.5	68.29	52.08	173.36	232.92	201.21	73.49	69.07	62.71	50.41	59.48	45.25
Cluster-196.3934	41.23	42.09	42.95	58.84	60.12	64.94	55.39	56.93	58.25	52.38	46.13	47.46	65.6	62.06	66.43	61.32	62.86	57.7
Cluster-196.890	6.61	6.625	6.64	11.7	11.49	11.58	13.88	11.65	13.85	7.75	6.23	9.21	13.28	14.41	12.73	14.36	11.7	14.62
Cluster-196.3288	145.1	118.105	91.11	162.81	173.93	125.04	117.48	118.68	131.12	178.53	183.72	111.22	99.29	106.49	106.73	113.76	140.05	129.18
Cluster-196.474	68.77	66.35	63.93	62.19	65.22	75.19	61.65	68.3	75.25	79.88	78.08	59.64	75.89	59.32	61.73	56.23	43.83	47.49
Cluster-196.147	1.03	1.465	1.9	2.94	2.35	2.66	2.59	2.26	2.72	1.31	1.28	1.48	2.76	1.66	2.46	2.03	2.58	3.38
Cluster-196.4171	63.02	61.47	59.92	88.99	85.82	77.09	71.44	72.8	70.99	71.65	82.11	69.09	83.72	72.06	77.61	69.9	72.65	74.37
Cluster-196.1213	16.6	14.44	12.28	22.08	21.69	20.44	19.9	20.42	21.36	18.23	16.48	18.29	23.33	23.29	22.4	22.24	24.62	23.96
Cluster-180.0	2.75	1.54	0.33	0.65	2.15	5.11	2.18	1.67	2.66	3.7	3.47	2.68	2.6	1.07	0	2.73	0	2.6
Cluster-196.3580	1384.28	1446.01	1507.75	765.92	590.74	759.25	397.45	519.47	406.57	1237.17	1525.01	1173.15	495.45	552.96	511.81	361.15	396.25	319.15
Cluster-196.1933	27.35	46.61	65.87	18.95	9.99	26.52	8.66	10.98	8.33	67.19	64.7	61.22	12.9	17.89	19.18	20.72	16.9	11.53
Cluster-196.1466	1.95	1.295	0.64	2.32	2.48	1.99	2.94	3.08	2.88	1.43	1.72	1.95	4.22	3.02	1.72	1.52	2.41	1.23
Cluster-196.2473	21.76	20.655	19.55	25.16	26.41	21.12	36.55	34.89	34.38	18.2	15.4	23.02	25.62	28.05	26.63	31.64	30.6	34.56
Cluster-196.2020	10.27	8.855	7.44	18.7	19.76	19.7	18.01	19.26	20.19	13.3	10.86	10.1	22.92	21.03	18.41	18.55	17.9	18.4
Cluster-196.203	1.03	3.96	6.89	2.6	1.88	3.58	1.96	2.82	9.42	3.02	0.31	2.37	2.26	3.53	1.85	0.89	2.61	3.33
Cluster-196.2972	17.85	16.72	15.59	26.87	26.54	28.38	30.88	28.09	30.04	21.49	17.76	25.25	30.33	34.04	33.65	36.55	42.13	38.78
Cluster-196.2814	71.25	71.11	70.97	77.21	87	81.39	80.32	78.73	81.71	72.45	75.33	74.38	77.78	76.07	82.38	85.94	86.19	80.37
Cluster-196.2202	13.17	11.96	10.75	14.97	19.38	14	15.65	14.62	14.95	10.96	12.69	15.37	14.73	17.36	16.34	16.54	15.68	16.17
Cluster-196.3972	66.32	56.105	45.89	69.3	70.38	92.2	40.84	42.69	47.45	47.06	48.21	32.97	82.96	57.44	65.58	66.11	70.29	79.47
Cluster-196.112	2.28	2	1.72	2.52	2.36	2.35	3.14	3.58	2.77	1.48	1.26	1.63	2.29	2.16	2.1	3.63	4.34	3.7
Cluster-196.4340	14.89	10.285	5.68	14.62	17.4	11.99	19.31	16.19	23.95	9.09	8.96	12.44	13.12	14.38	14.59	18.85	16.88	23.11
Cluster-196.2783	25.9	25.405	24.91	36.06	37.82	34.7	37.2	35.14	38.05	27.78	27.51	29.14	37.16	36.37	38.92	38.68	36.38	39.03
Cluster-196.2881	0.34	1.32	2.3	1.29	1.07	0.73	1.78	1.66	3.52	0.33	0.38	1.69	1.94	2.48	0.37	0.34	1.5	1.88
Cluster-196.2119	3.48	4.29	5.1	4.8	3.14	5.96	6.52	4.76	4.88	4.22	2.09	5.48	3.31	5.3	4.62	5.4	6.99	5.64
Cluster-196.46	2.14	2.645	3.15	3.01	2.79	4.11	4.75	3.87	5.49	1.23	1.8	2.66	3.08	3.43	4.12	4.94	5.03	4.34
Cluster-196.2199	216.49	215.195	213.9	155.7	121.28	156.68	168.81	159.71	132.36	249.05	252.89	294.71	128.8	150.52	148.52	175.05	227.74	153.3
Cluster-196.3908	135.73	126.76	117.79	163.82	163.46	171.63	168.11	155.55	161.54	140.62	133.7	138.01	174.37	177.99	180.02	183.88	174.3	180.46
Cluster-196.4440	41.37	36.61	31.85	55.24	53.92	48.29	59.37	60.34	60.01	42.82	37.84	43.9	55.44	54.18	55.98	59.1	65.36	63.27
Cluster-96.0	0	0.595	1.19	0	0	2.07	0	1.3	0	0.62	0	0	0	0	0	0	0	0
Cluster-196.34	2.59	1.675	0.76	3.21	1.61	2.23	2.76	1.94	2.81	2.41	1.79	3.88	1.53	0.95	2.62	1.54	4.43	3.37
Cluster-196.1230	1.3	1.57	1.84	3.02	1.92	4.16	2.05	2.17	1.66	2.12	2.26	1.73	2.66	2.93	4.14	3.58	5.31	3.75
Cluster-196.2694	3.15	5.21	7.27	2.95	3.16	1.94	4.11	9.79	6.15	4.39	0.82	1.74	1.29	2.35	2.9	7.2	5.54	9.23
Cluster-196.2909	84.86	103.135	121.41	69.64	62.6	79.16	76.09	81.83	79.26	101.63	89.35	77.69	82.95	63.09	59.84	55.69	50.16	53.02
Cluster-196.1369	4.23	2.695	1.16	4.82	3.97	3.98	3.97	4.78	3.35	4.96	4.68	4.7	3.75	2.75	3.11	3.35	2.82	4.93
Cluster-196.3077	20.55	20.47	20.39	30.34	30.74	29.46	29.94	30.14	32.59	21.53	22.72	22.7	31.1	31.6	32.95	35.68	36.67	36.56
Cluster-196.2305	4.11	3.325	2.54	8.99	9.4	8.05	10.98	7.59	11.1	5.3	4.47	7.56	11.92	9.14	9.73	9.03	8.33	9.24
Cluster-196.3298	21.21	23	24.79	30.75	32.11	39.33	36.23	35.74	35.88	28.92	23.49	27.26	40.02	36.98	35.77	37.33	36.58	35.05
Cluster-196.4494	24.94	22.25	19.56	20.02	19.58	22.62	28.29	24.63	27.24	18.4	18.08	22.84	20.1	23.25	20.93	23.67	24.18	27.74
Cluster-196.1758	9.05	8.45	7.85	13.93	16.27	11.32	12.23	9.31	11.01	8.25	6.65	7.68	16.15	14.9	14.18	15.91	13.75	21.72
Cluster-196.1839	2.37	1.62	0.87	4.47	3.98	4.77	3.94	2.54	4.47	1.73	1.91	4.38	3.63	2.78	8.26	5.61	6.46	6.52
Cluster-196.2068	50.49	58.115	65.74	59.38	64.47	63.87	58.28	60.94	61.44	54.76	53.36	56.7	62.72	59.03	62.3	62.03	48.85	56.92
Cluster-196.4928	20.74	22.3	23.86	27.51	32.01	34.76	31.12	30.16	29.29	23.32	23.15	25.29	32.4	34.38	35.11	36.75	35.94	33.72
Cluster-196.711	0	0	0	0.38	0	0	1.09	0.79	0	1.56	0	1.16	4.18	0.83	2.15	1.6	2.81	0.86
Cluster-196.767	62.7	67.34	71.98	71.93	76.67	77.54	72.67	75.24	74.7	65.5	72.76	62.59	76.64	62.56	77.17	85.77	81.64	83.94
Cluster-196.1681	26.51	31.5	36.49	32.13	24.55	33.76	30.54	29.26	29.68	37.02	32.13	37.19	27.41	33.04	41.41	38.33	41.72	32.28
Cluster-196.2879	30.7	31.03	31.36	35.38	37.34	33.89	37.04	38.1	37.15	30.13	30.99	32.14	34.06	34.27	35.32	34.83	34.19	34.55
Cluster-196.3722	36.16	36.805	37.45	49.67	54.5	48.51	52.97	54.63	52.8	39.09	36.74	42.95	56.78	51.78	54.75	51.03	51.51	51.37
Cluster-196.4235	13.31	13.505	13.7	23.09	24.37	27.24	22.65	23.59	22.56	19.85	16.34	19.79	29.6	28.38	28.74	26.23	25.03	25.24
Cluster-196.1621	2.08	0	0	0	0.54	1.5	0	2.13	1.05	0	0	0.66	2.72	0	2.26	0.7	0	4.49
Cluster-196.4579	5.25	4.53	3.81	3.88	3.08	2.64	3.95	3.58	2.92	4.22	6.51	6.06	3.18	3.98	2.67	2.24	2.17	2.13
Cluster-196.2287	5.13	6.715	8.3	7.54	7.54	10.03	7.29	10.56	9.01	9.82	7.89	12.15	6.95	7.76	8.16	11	13.67	15.25
Cluster-196.3036	68.6	65.155	61.71	73.82	81.29	76.46	72.63	72.4	69.82	64.13	71.22	71.8	72.18	75.68	80.45	81.5	87.34	77.97
Cluster-196.490	3.16	6.29	9.42	5.92	2.77	2.12	5.57	7.73	4.71	6.55	6.15	9.18	6.74	5.33	4.23	8.27	5.19	3.4
Cluster-196.624	4.19	4.585	4.98	8.11	7.75	8.29	7.54	5.36	6.52	6.94	4.97	7.04	9.51	9.46	10.9	7.21	7.15	7.5
Cluster-196.3472	41.59	42.84	44.09	45.8	47.56	47.05	43.63	43.61	42.78	45.58	46.41	44.9	44.58	44.47	45.04	44.23	42.72	44.28
Cluster-196.3827	44.08	45.89	47.7	42.19	44.43	45.37	49.95	47.95	47.75	46.97	41.67	42.26	48.44	43.16	39.88	40.88	41.67	42.71
Cluster-196.3557	73.13	63.4	53.67	82.14	77.35	74.06	69.38	68.08	70.98	85.89	80.21	74.04	84.11	82.69	86.22	66.15	60.7	64.11
Cluster-196.3405	25.54	27.705	29.87	27.95	27.61	30.79	25.84	28.2	27.45	28.68	27.16	30.3	30.05	28.05	28.53	29.06	32.09	29.33
Cluster-196.4376	92.3	84.065	75.83	67.83	64.2	74.46	108.06	93.56	103.07	64.37	57.28	82.65	59.29	74.58	58.14	88.85	82.65	104.9
Cluster-196.3171	67.57	63.165	58.76	60.59	56.63	54.62	69.91	67.45	69.4	65.59	60.14	58.28	57.86	55.55	55.19	58.56	58.37	60.02
Cluster-196.2550	10.09	6.97	3.85	12.12	10.11	12.71	10.36	12.21	12.47	16.58	13.13	11.2	17.43	16.89	12.13	9.87	9.55	9.86
Cluster-196.1033	20.48	22.515	24.55	32.9	33.8	41.41	34.49	28.37	33.51	24.01	25.18	27.05	35.43	32.07	39.5	33.61	37.81	30.08
Cluster-196.1203	17.75	16.315	14.88	18.01	17.23	22.2	22.45	21.36	21.97	16.15	13.4	18.42	21.34	21.52	19.81	23.68	22.59	21.91
Cluster-196.995	7.98	8.455	8.93	12.41	13.28	14.13	13.74	14.1	14.16	8.74	10.16	10.14	14.95	14.23	16.85	14.99	13.95	14.42
Cluster-196.106	1.24	1.295	1.35	2.73	2.48	2.61	3.04	2.37	2.36	1.24	1.12	1.3	2.59	2.55	2.91	3.42	3.5	2.87
Cluster-196.4168	43.51	48.245	52.98	44.4	46.54	55.2	59.51	54.24	54.65	43.43	40.41	47.43	52.82	56.05	49.34	59.58	60.75	61.41
Cluster-196.1962	48.17	49.575	50.98	53.06	73.64	58.58	29.98	32.46	27.19	57.02	66.56	60.48	49.52	55.2	54.33	31.31	32.41	22.14
Cluster-196.356	18.3	25.23	32.16	27.67	32.55	36.91	33.07	31.28	34.88	28.06	29.84	26.04	32.45	33.17	32.65	35.09	39.24	36.89
Cluster-196.4505	16.69	19.265	21.84	31.94	30.33	29.6	28.89	32.96	33.01	23.18	19.72	26.64	29.94	32.25	30	34.03	34.89	36.55
Cluster-196.3508	143.72	139.89	136.06	88.51	90.66	94.36	72.24	82.55	79.19	131.64	155.61	115.05	80.01	78.1	74.46	70.99	74.41	65.2
Cluster-196.2392	42.67	26.32	9.97	58.95	62.61	55.41	60.56	76.35	78.01	64.44	49.64	26.26	50.11	43.59	47.93	54.09	52.15	54.93
Cluster-196.4424	63.68	62.13	60.58	66.48	62.92	58.59	64.94	64.92	67.09	61.28	57.31	61.53	58.76	59.26	59.58	66.73	66.63	69.11
Cluster-196.3913	21.42	19.945	18.47	21.79	21.07	20.56	27.62	26.95	28.11	19.24	19.4	19.85	20.35	20.57	19.05	24.52	24.59	25.52
Cluster-196.2756	15.49	15.96	16.43	21.67	20.47	25.07	25.25	23.66	24.43	17.23	15.66	18.22	21.69	24	24.1	26.74	27.43	28.14
Cluster-196.4486	15.71	15.645	15.58	17.98	19.46	20.69	21.2	19.31	19.88	17.4	16.14	18.01	20.95	20.12	19.45	21.46	19.39	21.11
Cluster-196.2873	53.87	50.445	47.02	51	48.43	47.26	61.47	58.2	63.1	46.11	40.35	48.94	50.57	53.19	49.8	61.63	65.66	69.42
Cluster-196.1175	2.86	2.915	2.97	6.02	5.42	7.24	5.55	4.1	5.52	4.9	3.53	4.86	7.57	6.93	7.35	5.64	5.69	5.63
Cluster-196.3415	43.35	45.44	47.53	54.47	35.85	49.95	53.65	51.79	55.59	50.91	33.02	39.13	50.6	50.72	47.8	54.44	63.39	61.05
Cluster-196.1270	34.61	34.285	33.96	40.54	42.44	38.4	37.23	34.79	38.23	38.92	34.83	36.24	36.2	36.74	42.95	40.88	39.61	42.04
Cluster-196.4028	220.3	183.56	146.82	305.49	238.58	189.16	207.71	211.64	247.27	210.63	187.22	174.42	190.31	188.64	212.21	207.92	232.91	265.08
Cluster-196.3526	659.78	706.775	753.77	370.01	467.01	452.29	602.6	566.97	510.73	595.95	611.42	720.64	613.97	434.67	369.26	356.84	218.05	332.94
Cluster-196.3138	21.11	19.85	18.59	22.98	22.72	21.25	24.57	23.79	24.22	19.78	18.51	21.33	22.93	22.75	21.8	22.35	21.38	22.68
Cluster-196.1616	0	0.115	0.23	1.1	0	1.24	0.83	0.44	0.56	0.45	0.21	0	0.84	0.71	0.25	0	0	0
Cluster-196.3430	83.37	90.775	98.18	88.24	74.41	76	73.09	73.99	74.16	88.6	89.92	78.18	74.19	72.32	82.97	67.85	76.74	73.2
Cluster-196.3158	341.82	394.47	447.12	261.12	226.09	289.58	184.64	197.27	204.52	320.08	341.56	306.25	215.14	219.22	233.09	217.97	257.6	216.34
Cluster-196.4148	5.53	4.32	3.11	7.94	6.34	7.53	5.59	6.49	4	6.87	5.16	6.03	7.94	7.7	8.1	6.99	6.61	6.22
Cluster-196.1067	7.74	6.575	5.41	15.84	19.61	18.69	15.01	17.26	18.43	7.79	9.35	8.94	18.41	18.42	19.27	24.4	19.16	16.93
Cluster-196.129	14.9	13.775	12.65	16.67	19.77	18.97	20.04	19.55	18.97	13.16	13.01	18.14	18.16	19.18	20.89	22.42	26.71	23.56
Cluster-196.1632	0.97	0.715	0.46	2.72	1.14	1.05	0.45	0.97	0.68	2.37	1.78	0.94	3.27	0	4.19	2.44	0.85	0.52
Cluster-196.2947	26.32	26.995	27.67	32.07	33.72	33.77	35.24	35.6	35.83	29.56	26.83	31.96	34.96	35.71	35.8	37.81	39.22	35.84
Cluster-196.1811	32.41	37.115	41.82	32.06	17.6	24.35	44.02	34.67	23.28	37.34	42.67	40.09	24.51	36.02	25.88	31.46	30.62	34.41
Cluster-196.3130	19.8	19.675	19.55	21.62	22.45	23.47	25.46	25.12	26.1	21.86	20.88	20.06	25.42	22.58	22.4	23.83	21.7	21.53
Cluster-196.331	12.7	11.41	10.12	21.73	21.95	21.62	19.04	18.31	18.72	16.93	14.32	15.93	24.7	21.56	26.91	22.5	21.94	23.61
Cluster-196.3204	112.55	116.645	120.74	107.46	107.91	126.66	110.97	112.56	114.42	120.45	110.7	115.73	111.01	111.7	115.9	117.63	121.53	118.19
Cluster-196.536	27.81	27.045	26.28	43.84	47.32	49.74	48.27	48.03	48.88	36.67	27.18	31.23	47.01	43.39	44.52	51.26	61.31	57.53
Cluster-196.3973	143.02	159	174.98	189.26	209.91	154.85	186.11	186.77	169.65	167.26	156.82	202.59	215.11	208.35	188.41	114.31	90.84	103.39
Cluster-196.2382	18.73	17.88	17.03	29.45	29.68	29.38	32.3	30.29	32.82	19.93	17.27	23.79	30.39	31.54	35.44	34.93	36.83	37.5
Cluster-196.3600	60.19	63.78	67.37	66.7	69.68	76.04	82.11	77.38	75.51	68.7	59.98	64.42	77.35	78	70.54	79.8	82.09	78.44
Cluster-196.2650	49.39	46.22	43.05	52	51.68	52	65.48	65.05	63.8	48.75	42.24	51.03	54.51	57.44	52.81	61.65	61.43	64.67
Cluster-196.1612	12.83	9.275	5.72	7.36	15.2	14.53	7.88	11.12	13.48	11.3	6.69	8.71	11.28	8.41	18.48	17.79	16.12	14.48
Cluster-196.384	1.19	1.84	2.49	2.81	3.42	3.92	3.33	3.22	3.54	3.43	2.38	3.65	5.95	4.57	5.17	4.18	3.78	4.35
Cluster-196.1124	28.26	27.275	26.29	42.47	44.67	40.23	43.77	41.74	45.58	28.93	29.19	30.57	44.33	43.47	45.24	45.41	41.06	44.15
Cluster-196.3189	38.06	38.945	39.83	39.04	35.26	41.05	45.97	43.29	44.54	40.24	31.8	36.64	37.09	35.98	36.41	44.42	50.63	49.61
Cluster-196.2733	33.99	39.635	45.28	50.8	56.76	61.04	60.68	58.54	57.95	54.05	40.61	43.63	52.36	65.6	63.81	63.03	76.98	60.97
Cluster-196.4603	14.58	13.175	11.77	11.46	8.76	7.17	8.28	8.72	7.07	9.14	7.78	10.59	6.89	7.82	5.93	7.01	7.88	6.53
Cluster-414.0	0.17	0.34	0.51	0.16	0	0.18	0	0	0	0	0	0	0.64	0	0.18	0	0.3	0
Cluster-196.1086	20.15	23.945	27.74	26.05	30.45	27.03	23.21	23.09	23.42	23.97	26.31	25.21	25.6	27.46	28.76	26.07	27.72	25.57
Cluster-196.2669	206.68	177.36	148.04	261.42	219.64	232.88	147.14	132.91	143.6	319.59	243.35	233.02	262.37	227.04	333.51	158.24	139.9	148.57
Cluster-196.3484	51.16	47.935	44.71	56.17	48.33	53.43	45.55	40.17	42.37	70.07	54.05	52.56	62.55	51.07	59.21	36.59	30.16	34.94
Cluster-196.1352	18.82	18.43	18.04	23.49	23.05	24.56	25.64	25.43	24.24	20.79	18.64	22.32	25.01	27.09	26.09	26.28	24.96	24.64
Cluster-196.3709	36.16	34.04	31.92	41.64	42.37	45.14	44.75	46.58	44.76	40.01	35.67	34.33	47.97	42.41	43.74	43.9	42.25	44.61
Cluster-196.4594	2.53	3.225	3.92	5.58	6.06	8.68	6.86	5.61	6.39	4.17	3.32	5.31	7.83	5.12	4.67	7.92	9.81	7.63
Cluster-196.4293	13.17	10.895	8.62	10.61	4.62	12.23	4.14	4.49	4.97	23.09	13.3	18.29	18.67	14.7	12.69	5.9	7.18	4.41
Cluster-196.3356	44	44.65	45.3	47.46	47.74	48.76	52.19	50.83	51.11	43.64	41.44	45.2	46.76	46.99	46.09	53.13	57.3	58.66
Cluster-196.3020	55.8	56.89	57.98	61.73	61.27	63.21	63.26	63.6	64.52	61.15	56.37	57.64	63.66	61.18	62.12	64.21	64.94	66.98
Cluster-196.3222	97.82	98.075	98.33	93.2	84.13	86.82	87.63	88.01	83.86	109.51	109.55	84.41	91.1	85.18	89.53	73.8	75.34	77.87
Cluster-196.2440	42.02	36.13	30.24	41.01	30.3	36.46	38.98	41.59	42.78	42.17	36.59	38.41	38.96	41.96	32.9	39.06	40.16	39.47
Cluster-196.1122	31.51	27.97	24.43	55.45	52.14	42.11	49.62	42.85	47.95	33.38	37.54	44.17	49.49	56.61	65.2	59.65	65.69	63.14
Cluster-51.0	0	0	0	2.03	0	3.53	0	0	0	0	0	0	0	0	0	0	0	0
Cluster-196.4701	1.01	1.42	1.83	2.33	1.92	2.54	2	3.04	3	2.1	1.27	2.15	2.17	1.67	1.32	2.06	2.19	2.06
Cluster-196.3629	29.29	28.165	27.04	37.59	41.8	35.38	41.62	43.55	43.28	30.68	29.19	32.19	39.26	40.68	39.13	38.91	36.55	38.55
Cluster-196.3713	15.58	15.495	15.41	18.62	26.09	18.25	23.3	20.7	20.5	14.75	16.52	21.26	20.65	22.73	25.73	22.96	21.93	19.35
Cluster-196.3567	33.76	33.61	33.46	35.46	41.6	36.25	33.63	36.01	36.51	31.02	28.98	35.94	34.09	36.71	35.96	42.25	36.1	40.76
Cluster-196.2872	21.66	19.79	17.92	18.26	20.93	19.66	29.85	27.47	28	18.85	17.81	21.83	21.38	24.9	19.37	24.46	21.12	23.34
Cluster-196.3170	1.87	1.52	1.17	0.58	2.91	0	1.15	0	1.85	1.82	4.56	1.19	0	3.97	2.7	0.63	0	2.69
Cluster-196.2103	10.96	8.305	5.65	14.41	15.05	16.07	15.92	14.09	17.83	12.23	7.92	11.55	24.02	19.87	22.6	19.43	17.83	20.37
Cluster-196.131	2.84	2.305	1.77	2.84	4.41	2.9	3.81	3.02	2.45	2.79	3.19	4.71	2.92	3.97	4.83	3.76	2.8	2.25
Cluster-196.1178	15.15	15.01	14.87	13.08	11.48	12.75	15.05	13.82	11.09	12.31	11.14	14.86	9.55	10.65	11.6	13.23	13.88	10.56
Cluster-196.2679	12.93	13.91	14.89	10.34	11.9	11.21	12.45	11.46	13.14	10.92	11.28	13.27	11.25	11.07	11.68	12.68	13.33	13.36
Cluster-196.4860	1.78	1.67	1.56	2.77	2.7	2.61	2.65	2.46	2.8	2.1	1.84	2.12	2.79	3.27	2.1	2.39	2.29	2.41
Cluster-196.2490	17.54	17.34	17.14	25.43	25.3	22.23	21.52	22.8	23.78	15.83	18.14	20.18	23.66	25.59	24.24	27.24	30.28	29.4
Cluster-196.1348	24.52	21.755	18.99	33.02	32.32	25.53	35.1	34.34	35.53	17.37	18.54	24.44	25.49	29.26	29.22	41.25	46.37	48.5
Cluster-272.0	1.37	0.685	0	0	0	1.48	0	0	0	0	0.84	0	0	0	0	0	0	0
Cluster-196.4368	4.42	4.3	4.18	5.5	7.65	9	7.64	5.37	8.9	2.87	5.39	4.24	3.77	9.26	7.4	9.34	11.21	4.23
Cluster-326.0	1.09	0.985	0.88	1.53	0.75	1.09	1.05	1.1	1.21	0.87	1.1	1.51	0.71	1.09	0.83	0.54	1.01	0.74
Cluster-196.4563	31.24	27.175	23.11	33.89	35.67	33.16	38.78	37.57	37.11	27.24	30.84	31.41	35.78	36.74	36.01	38.5	37.61	37.51
Cluster-196.1987	51.71	48.965	46.22	60.56	64.53	63.25	58.25	60.64	59.11	56.62	52.31	48.66	67.58	61.38	69.66	70.54	69.87	70.4
Cluster-196.2967	38.26	36.29	34.32	36.85	39.03	41.65	47.53	45.5	46.22	39.26	37.55	39.78	44.96	44.53	38.06	37.78	33.91	33.95
Cluster-196.886	2.76	1.825	0.89	3.47	1.92	0.99	2.21	1.18	3.87	3.3	0.28	0.9	2.88	3.16	3.28	1.83	1.88	4.64
Cluster-76.0	0	0	0	0.28	0.15	0.1	0	0	0	0	0	0	0.18	0	0.1	0	0.26	0.11
Cluster-196.3377	28.74	29.195	29.65	31.33	29.7	35.09	33.07	32.06	32.2	32.11	29.16	28.16	31.6	30.85	32.02	35.01	36.5	35.89
Cluster-196.3201	84.77	87.335	89.9	102.46	99.5	116.93	112.29	101.57	107.79	99.73	81.27	100.28	111.81	111.97	114.22	113.44	109.71	115.85
Cluster-289.0	4.12	2.71	1.3	0	1.43	0	0	0	0	1.34	0.42	0	1.31	0.96	0	0	0	0
Cluster-196.3491	37.53	39.89	42.25	38.78	40.52	48.52	40.31	38.89	37.91	40.53	40.96	36.52	45.48	40.01	43.24	48.76	52	46.19
Cluster-196.3732	54.51	51.545	48.58	63.86	65.47	53.06	69.9	65.7	66.49	48.8	47.21	56.16	62.88	62.02	64.44	67.9	67.66	67.74
Cluster-196.663	6.43	8.68	10.93	15.67	16.51	18.31	19.85	23.44	23.19	13.85	13.04	13.1	23.64	18.82	18.92	18.69	16.96	17.85
Cluster-196.4001	24.8	27.04	29.28	29.73	28.78	31.7	33.51	34.35	33.14	33.37	28.16	29.11	35.06	32.37	30.84	29.6	26.11	27.19
Cluster-196.2031	102.02	102.415	102.81	121.69	140.19	123.88	119.36	113.57	107.43	107.99	109.72	116.13	122.74	120.99	131.63	127.76	133.09	121.22
Cluster-196.161	3.48	3.55	3.62	6.46	6.49	8.58	6.13	5.57	6.19	5.66	5.7	6.13	6.47	9.59	8.48	6.8	8.12	8.76
Cluster-196.4718	42.59	39.845	37.1	48.04	46.53	40.36	68.93	59.29	61.63	33.12	27.36	36.75	42.05	49.7	43.7	65.18	70.24	68.19
Cluster-196.579	21.63	20.555	19.48	17.08	18.62	22.41	21.89	20.92	23.23	19.03	18.89	18.86	23.59	19.98	18.62	22.29	19.44	24.93
Cluster-196.3499	87.01	89.37	91.73	97.66	109.53	93.45	98.84	98.91	97.11	83.47	85.67	83.46	96.74	98.38	109.65	108.7	111.16	109.13
Cluster-196.2255	3.33	2.94	2.55	3.56	5.31	3.27	5.02	4.51	4	2.66	2.52	3.27	5.4	4.52	4.14	4.29	3.98	4.13
Cluster-196.382	0.59	0.775	0.96	1.21	0.84	1.46	0.69	1.64	1.42	0.76	0.54	0.88	1.26	1.87	0.52	0.88	1.45	0.74
Cluster-196.1507	43.8	48.34	52.88	56.74	58.48	54.92	50.2	52.59	54	47.31	44.56	44.43	55.2	52.73	56.75	53.65	56.21	60.14
Cluster-196.2989	33.17	30.7	28.23	37.1	37.97	35.94	30.46	32.67	33.5	37.59	37.16	34.43	31.63	32.3	32.6	33.99	34.16	31.36
Cluster-196.1426	18.24	16.165	14.09	25.69	20.73	26.06	36.18	38.58	38.68	21	17.62	18.2	26.82	25.36	27.19	34.17	41.01	46.85
Cluster-408.0	0	0	0	0	0.17	0.23	0	0	0	0	0	0.43	0	0.22	0	0.22	0	0
Cluster-196.2829	60.41	68.69	76.97	82.22	81.94	97.97	56.65	58.32	58.33	80.19	89.96	69.53	82.31	71.96	81.93	69.71	60.04	58.48
Cluster-196.1232	16.63	16.23	15.83	22.44	23.34	19.7	22.66	20.71	22.8	16.79	14.46	19.74	20.99	23.71	25.47	24.54	27.35	27.5
Cluster-196.5080	21.29	23.92	26.55	24.94	31.31	16.74	17.87	19.71	23.01	17.18	27.39	22.99	22.98	23.43	30.75	19.63	34.5	30.47
Cluster-196.1614	48.54	46.325	44.11	48.97	51.98	51.87	58.13	54.76	56.19	48.5	49.28	50.42	52.56	50.93	52.99	57.16	52.69	52.17
Cluster-196.290	0.95	1.04	1.13	1.4	1.76	1.01	1.36	2.02	1.9	0.68	0.85	1.33	1.23	1.06	1.28	2.03	2.54	2.18
Cluster-196.2689	53.38	47.315	41.25	33.55	22.14	27.23	41.8	42.19	40.53	40.89	39.59	41.05	25.59	30.46	22.73	26.36	29.53	31.2
Cluster-196.2168	7.86	9.31	10.76	10.09	14.99	12.4	20.6	17.7	17.73	8.25	4.96	18.96	11.71	13.43	9.13	15.17	13.29	13.67
Cluster-196.3116	136.16	135.01	133.86	146.57	164.72	146.19	135.75	142.6	139.99	146.19	148.91	128.45	155.29	145.53	151.79	146.87	136.51	133.29
Cluster-196.1924	16.16	16.275	16.39	19.67	20.24	18.83	22.01	21.6	21.61	15.49	15.76	17.52	20.33	19.4	19.22	22.45	21.13	22.26
Cluster-196.3084	26.25	23.54	20.83	27.84	27.37	28.95	49.5	39.81	43.05	20.93	17.56	26.56	29.93	37.19	29.33	38.78	39.67	41.03
Cluster-196.146	4.04	5.835	7.63	6.59	7.08	12.51	4.62	6.03	2.13	4.92	7.38	7.26	4.85	9	13.58	10.61	11.97	3.81
Cluster-196.2486	2.14	2.2	2.26	3.57	3.11	4.37	3.21	2.48	3.96	2.99	3.08	2.52	3.81	3.16	2.65	3.56	2.11	2.66
Cluster-196.3914	0	0	0	1.04	0.65	1.48	0.5	0.53	0.34	0.27	0.76	0.27	2.07	1.99	2.36	0.55	0	0.3
Cluster-196.4456	7.23	6.915	6.6	10.87	11.84	11.73	9.24	6.86	8.75	7.5	9.77	7.7	12.04	12.79	12.64	10.15	8.72	11.17
Cluster-196.4145	9.33	9.515	9.7	12.39	13.41	13.87	12.97	12.01	11.65	10.23	10.27	12.17	13.08	14.01	15.66	14.88	13.03	13.47
Cluster-196.1314	1.8	2.48	3.16	3.31	2.15	4.14	4	3.88	3.96	3.4	1.75	2.65	3.31	4.81	3.96	4.51	3.97	3.2
Cluster-196.4573	65.78	63.055	60.33	87.9	94.3	99.48	52.41	51.68	39.9	69.92	86.7	73.1	95.74	93.66	91.71	70.32	56.83	58.39
Cluster-196.3198	1.39	1.14	0.89	1.44	1.24	1.92	1.16	1.61	2.44	1.57	1.47	2.06	1.8	1.01	1.06	0.71	1.18	1.03
Cluster-196.1732	1.51	1.49	1.47	4.93	4.72	6.62	2.24	2.05	1.56	1.64	3.09	4.49	6.03	5.95	5.7	4.32	1.61	2.17
Cluster-196.1728	10.51	9.31	8.11	16.37	19.39	17.84	21.94	18.12	21.11	10.67	9.46	13.53	22.54	22.62	23.74	24.61	23.06	23.06
Cluster-196.1920	36.42	38.25	40.08	34.71	33.92	35.96	41.35	40.86	37.47	39.15	37.2	36.59	38.81	34.58	33.56	32.87	27.59	32.01
Cluster-196.1968	50.88	53.69	56.5	56.3	61.03	62.56	52.42	50.71	52.18	50.16	63.96	55.21	54.4	56.57	56.53	59.58	62.96	55.54
Cluster-196.4126	70.46	63.425	56.39	49.3	55.08	55.1	52.25	57.3	54.31	63.38	65.92	53.71	48.78	53.08	46.97	52.01	48.28	46.35
Cluster-196.4953	0.25	0.245	0.24	0.47	0.58	0	0.22	0	0	1.46	0.23	0.49	0.7	0	0	0	0	0
Cluster-196.752	7.86	8.28	8.7	10.23	10.87	11.25	13.26	11.51	11.1	8.56	8.77	9.2	12.02	10.7	10.21	10.62	10.1	10.58
Cluster-196.3168	54.27	51.205	48.14	61.61	61.63	58.39	65.37	67.54	70.21	53.94	53.43	55.4	64.51	63.68	58.35	70.64	76.2	71.97
Cluster-196.4493	43.95	45.63	47.31	53.23	66.72	68.35	50.65	58.16	59.48	46.28	54.88	50.43	55.68	56.15	59.91	64.61	58.02	53.26
Cluster-196.4453	39.24	38.41	37.58	34.1	31.07	34.1	40.09	39.47	42.17	38	31.91	38.15	25.97	28.35	28.19	37.84	42.11	46.02
Cluster-196.2002	3.14	3.555	3.97	4.39	3.68	3.7	5.83	5.03	5.62	2.83	2.5	3.06	4.34	3.54	4.19	6.59	8.59	7.63
Cluster-196.1241	10.06	8.025	5.99	8.24	8.5	12.68	4.19	3.71	6.73	0.82	11.49	5.27	16.76	7.42	3.6	12.98	13.24	14.01
Cluster-186.1	15.78	10.83	5.88	2.9	6.47	1.68	0	5.7	2.2	1.55	4.27	9.45	4	0	4.47	1.56	3.19	1.68
Cluster-196.1180	2.68	2.825	2.97	8.38	7.74	5.76	7.37	6.65	6.89	4.75	2.81	5.66	6.92	6.81	8.12	5.7	5.03	6.37
Cluster-183.0	2.55	2.625	2.7	4.4	4.51	3.63	4.87	5.55	6.41	3.41	2.69	3.1	4.76	4.66	4.79	4.58	4.28	4.51
Cluster-196.4560	15.75	15.105	14.46	19.75	19.88	19.03	20.05	18.85	19.44	16.68	15.48	17.45	21.8	20.8	20.92	20.71	21.94	21.85
Cluster-196.3982	30.84	29.6	28.36	33.11	29.69	36.48	34.69	31.31	30.55	36.92	36.35	28.47	34.76	37.05	37.97	37.95	40.39	39.88
Cluster-196.3471	43.8	40.145	36.49	39.06	40.19	39	45.25	47.42	48.56	43.62	40.03	40.23	42.06	41.87	37.89	43.03	37.84	40.42
Cluster-196.1445	1.7	1.525	1.35	3.05	3.43	2.42	3	3.61	3.35	1.89	1.89	3.48	2.94	4.15	3.42	4.43	4.12	4.17
Cluster-196.4960	0.38	0.375	0.37	0	0.3	0.54	0.11	0.12	0	0.49	1.28	0.63	0.46	0.13	1.34	0.25	0.88	0.27
Cluster-196.1060	21.59	23.595	25.6	31.34	32.93	33.23	30.61	30.32	29.87	25.7	22.23	26.94	33.15	32.78	34.34	34.66	32.1	34.04
Cluster-196.1123	8.56	6.66	4.76	8.7	12.13	6.98	11.66	10.24	13.09	11.36	9.58	11.1	11.53	11.64	10.64	7.9	11.08	11.68
Cluster-196.4852	0.69	3.25	5.81	1.28	1.62	6.01	7.71	6.38	3.16	2.03	3.8	1.31	2.04	11.09	3.01	8.38	13.45	7.48
Cluster-196.2372	31.21	26.55	21.89	31.58	31.92	26.67	30.8	32.58	32.66	29.97	31.74	31.57	26.98	34.29	27.04	26.5	25.38	23.82
Cluster-196.3183	317.01	312.43	307.85	335.35	401.48	300.11	375.67	351.24	400.44	312.28	286.99	323.47	385.69	302.69	328.83	334.09	309.03	350.52
Cluster-196.3899	22.16	23.455	24.75	33.47	32.33	30.39	28.34	30.01	31.96	24.36	23.79	25.59	30.25	31.82	31	29.85	30.6	29.61
Cluster-196.2013	5.47	7.97	10.47	7.63	8	10.3	13.62	16.06	11.95	9.5	7.94	9.28	11.43	12.46	9.71	11.64	8.95	9.22
Cluster-196.1110	3.85	4.66	5.47	5.96	6.91	6.48	5.5	6.66	6.46	4.92	4.81	6.49	6.36	7.18	5.74	5.39	5.79	6.74
Cluster-196.2021	10.29	8.955	7.62	14.87	15.88	11.41	13.87	14.76	14.15	8.38	9.18	11.29	12.87	14.88	13.89	16.72	18.93	18.72
Cluster-196.252	14.58	16.285	17.99	26.54	24.59	29.76	27.26	28.16	26.28	21.16	17.11	23.1	29.31	28.72	30.15	31.05	36.15	30.06
Cluster-196.83	3.71	2.975	2.24	4.27	3.78	3.72	3.28	3.56	2.14	2.82	4.21	6.53	2.08	3.09	2.68	4.44	3.06	4.25
Cluster-196.2192	40.81	39.005	37.2	34.29	38.88	41.98	34.4	39.88	35.23	42.42	45.58	51.2	34.96	38.85	33.03	28.18	24.66	20.87
Cluster-196.2994	21.4	20.3	19.2	24.66	26.64	24.59	31.21	29	29.64	18.43	17.9	24.31	23.72	27.73	24.69	32.92	32.56	32.14
Cluster-196.1943	65.56	64.465	63.37	110.98	107.11	94.08	81.99	87.55	95.91	89.59	87.19	77.81	102.24	100.82	107.46	92.34	98.97	96.41
Cluster-196.1113	7.57	8.315	9.06	20.7	21.62	8.16	12.48	16.09	28.33	7.87	6.92	14.04	24.25	12.71	14.67	12.13	23.05	17.41
Cluster-196.2701	30.59	28.67	26.75	43.62	45.4	44.33	40.94	40.51	40.37	37.39	33.17	34.4	49.15	42.21	52.8	42.82	41.61	42.6
Cluster-116.0	0	0.455	0.91	0.18	1.02	0.2	0	0.53	0.22	0	0.86	0.19	0.52	0.19	0	0	1.31	0
Cluster-196.451	5.66	4.975	4.29	10.81	14.01	10.38	13.36	11.27	13.57	5.99	7.28	7.92	11.53	13.28	14	13.67	14.7	14.84
Cluster-196.2523	13	12.275	11.55	14.72	17.34	15.42	16.4	14.29	13.23	13.82	12.72	13.46	15.04	17.15	16.93	14.13	13.82	13.56
Cluster-196.4405	11.53	10.535	9.54	17.34	17.6	17.88	23.81	25.51	23.29	13.2	11.2	14.09	18.65	19.62	19.2	22.62	22.81	23.79
Cluster-196.3652	34.06	30.715	27.37	44.36	43.44	34.03	44.96	43.28	46.29	29.33	31.69	35.82	41.56	46.29	42.26	50.13	59.19	56.94
Cluster-196.153	6.9	7.91	8.92	15.02	17.04	14.57	16.15	19.54	20.64	7.32	7.44	10.46	14.87	15.22	16.27	19.32	19.17	16.42
Cluster-196.3258	22.9	21.89	20.88	25.99	27.07	24.82	25.78	24.91	25.79	23.92	23.23	25.59	26.04	25.57	26.74	28.35	28.55	27.68
Cluster-196.2248	14.42	15.36	16.3	30.6	23.47	53.92	32.72	35.68	56.67	16.39	14.09	13.17	75.3	42.65	39.71	60.7	66.81	68.2
Cluster-196.328	69.3	72.295	75.29	67.22	76.18	73.48	66.19	66.94	74.76	76.33	70.05	78.95	57.62	59.54	68.28	76.83	87.1	76.61
Cluster-196.1115	25.86	29.255	32.65	38.52	43.83	41.88	46.64	45.49	46.5	30.63	32.14	33.74	36.01	39.72	37.6	47.79	47.48	45.66
Cluster-196.2432	159.96	139.93	119.9	119.93	114.99	87.48	91.18	90.81	94.52	150.49	152.42	117.23	93.42	82.13	92.4	82.72	74.47	79.41
Cluster-196.3900	8.05	6.875	5.7	7.58	7.02	6.9	8.69	8.63	8.72	6.47	6.54	7.38	6.74	7.48	6.77	8.47	9.47	8.64
Cluster-196.3408	126.05	126.82	127.59	79.48	62.35	85.15	60.92	66.13	63.94	126.94	138.81	112.08	63.17	65.69	61.83	63.45	69.44	68.16
Cluster-196.2867	21.47	20.145	18.82	33.28	35.26	34.63	38.61	37.35	36.5	28.37	27.55	30.18	39.77	41.88	39.88	39.47	31.19	36.93
Cluster-196.1658	21.57	21.875	22.18	26.34	27.59	29.06	28.94	27.02	28.09	22.84	20.87	23.82	31	29.65	28.93	30.77	28.81	28.78
Cluster-196.2164	29.09	28.22	27.35	30.91	28.88	27.21	32.87	29.66	31.52	25.39	27.01	32.72	29.76	30.3	28.17	32.65	31.79	32.93
Cluster-196.4002	28.99	28.555	28.12	32.25	30.72	29.27	30.98	28.98	32.13	27.45	28.06	30.41	27.78	29.82	29.91	34.29	36.63	35.05
Cluster-196.116	0.99	0.66	0.33	0.62	0	0.36	1.21	0.96	0	0.65	0	0.32	0.62	1.37	0.72	0.33	2.03	0
Cluster-196.588	0	0.43	0.86	0.42	0.35	0.98	2.07	2.25	2.49	0	0	1.31	2.61	4.27	1.95	1.36	4.39	0.98
Cluster-196.3984	14.62	15.545	16.47	12.68	14.17	15.07	22.1	27.36	14.82	17.31	8.63	16.43	18.87	17.31	10.74	17.25	15.66	14.24
Cluster-196.4342	14.16	14.665	15.17	18.06	20.76	19.27	17.76	19.24	18.16	14.49	14.77	18.37	20.32	21.63	19.93	21.63	27.5	22.12
Cluster-196.2560	21.01	23.61	26.21	25.4	24.26	30.26	32.87	27.68	32.27	16.63	12.63	22.94	27.09	29.95	29.94	44.57	44.8	50.43
Cluster-196.1858	12.5	12.375	12.25	17.49	16.7	18.3	21.14	19.58	19.21	14.63	13.56	15.24	19.21	19.29	18.04	21	21.32	21.31
Cluster-196.2273	15.26	13.855	12.45	13.03	15.79	16.46	8.62	10.88	12.72	10.04	14.92	9.96	13.08	10.89	13.65	14.48	19.75	15.52
Cluster-196.4694	9.72	10.06	10.4	12.56	12.59	13.94	11.51	10.49	11.14	14.64	13.72	11.24	13.79	13.44	12.75	11.06	10.92	11.35
Cluster-196.2004	6.46	6.295	6.13	10.37	11.32	8.97	13.9	13.87	15.66	6.2	5.96	8.87	14.52	15.36	11.88	15.06	14.74	18.82
Cluster-196.4883	4.54	4.455	4.37	4.76	4.52	4.81	4.4	4.46	4.61	5.7	5.75	5.26	4.67	4.55	4.39	3.84	4.24	3.22
Cluster-120.0	0	0.335	0.67	0	0	0	0	0	0	0	0	0.46	0	0.71	0	0	0	0.25
Cluster-196.4146	82.18	84.055	85.93	94.97	89.38	91.34	101.22	94.9	100.86	79.42	79.44	87.6	94.78	94.7	92.27	96.16	91.26	102.33
Cluster-234.0	0.52	0.855	1.19	0.83	0.27	0.56	0.78	0.82	0.61	0.34	0.64	0	0.16	1.06	1.67	0.52	0.15	0.75
Cluster-196.3376	38.4	40.115	41.83	51.16	56.14	57.02	52.66	50.38	51	47.79	46.48	46.68	59.33	58.45	55.55	56.89	54.92	51.89
Cluster-196.4686	24.88	25.355	25.83	30.78	30.5	29.64	31.01	30.84	33.05	27.7	24.45	27.02	28.3	30.64	31.02	34.7	33.6	33.01
Cluster-196.4004	18.59	18.565	18.54	21.7	23.71	22.68	27.42	24.84	24.86	19.45	17.71	21.57	24.85	25.67	25.24	27.89	27.76	26.82
Cluster-196.3720	54.85	44.665	34.48	47.24	43.18	37.73	53.61	48.75	52.86	33.44	34.07	50.07	47.14	51.04	46.54	52.46	59.92	58.34
Cluster-196.4117	16.53	15.18	13.83	19.7	19.63	17.4	21.5	22.06	22.56	15.99	14.64	17.62	20.5	20.78	20.03	21.56	21.07	22.78
Cluster-196.4827	4.51	3.935	3.36	9.64	8.38	7.82	9.72	9.3	8.65	5.65	5.19	6.16	10.28	11.93	12.94	9.29	10.39	10.94
Cluster-196.4587	4.37	3.89	3.41	6.1	5.27	6.81	6.17	6.38	5.69	5.36	3.38	5.87	7.92	7.41	6.62	6.59	6.27	6.44
Cluster-196.3587	90.07	108.425	126.78	103.7	121.85	100.92	147.38	135.25	132.45	95.68	93.39	104.78	96.74	91.95	94.15	120.57	113.33	120.92
Cluster-338.0	0.62	0.615	0.61	0.82	0.56	0.81	2.1	1.49	1.19	0.84	0.7	0.77	0.86	1.72	1.46	2.4	1.21	2.11
Cluster-196.2196	0.65	0.93	1.21	0	4.52	0.76	0.6	1.97	3.86	1.89	0	1.22	0.63	0.69	0	3.9	1.71	3.48
Cluster-196.1594	65.77	63.69	61.61	73.78	71.72	72.41	73.86	70.61	72.24	68.2	64.66	62.73	75.28	71.36	73.1	68.89	68.09	68.77
Cluster-196.1686	15.31	15.165	15.02	25.03	23.55	25.02	26.45	27.51	26.8	17.38	17.67	18.74	30	27	26.24	25.73	21.81	28.94
Cluster-196.3565	17.52	18.595	19.67	26.53	27.87	31.26	31.2	27.21	27.73	23.95	18.53	24.16	29.75	31.66	30.96	30.99	31.2	32.18
Cluster-196.446	9.79	8.485	7.18	15.15	15.67	12.37	15.63	13.44	15.07	9.95	9.2	10.71	14.96	15.13	15.98	15.43	16.98	18.17
Cluster-196.2980	70.54	73	75.46	69.64	70.53	73.01	77.31	77.58	74.12	66.77	68.47	66.67	66.15	67.98	68.11	78.69	75.44	79.7
Cluster-196.4070	26.7	27.91	29.12	31.17	31.02	35.51	40.69	42.46	37	30.06	26.14	28.84	35.85	39.46	32.19	37.28	32.16	37.3
Cluster-329.0	2.26	2.33	2.4	2.75	3.61	2.6	3.11	3.02	2.41	0.88	2.25	1.72	1.98	3.27	2.87	5.72	5.38	5.17
Cluster-196.239	18.19	18.475	18.76	22.87	25.76	21.2	24.73	21.89	23.51	17.16	18.42	18.37	23.76	24.56	26.47	25.79	27.71	25.73
Cluster-196.660	3.85	3.66	3.47	5.51	5.51	4.36	5.41	5.93	5.36	3.39	4.04	4.95	4.98	3.92	5.46	4.98	5.86	6.42
Cluster-196.719	12.93	12.59	12.25	21.14	21.4	19.03	20.15	21.49	22.27	14.84	14.01	15.84	19.96	21.41	21.97	24.08	24.07	23.62
Cluster-196.4923	8.81	10.095	11.38	16.12	17.38	13.27	14.52	13.98	14.03	11.46	9.93	10.69	15.07	14.89	17.02	16.25	15.84	15.53
Cluster-196.263	3.54	4.805	6.07	4.27	5.08	4.97	3.58	4.2	2.94	5.43	6.31	3.96	5.94	5.35	4.94	3.29	1.77	1.72
Cluster-196.2421	82.47	99.13	115.79	67.18	69.37	40.05	10.55	13.35	13.86	102.75	111.56	97.38	37.28	37.45	41.22	36.78	24.59	34.12
Cluster-196.4885	11.04	10.005	8.97	19.08	20.85	18.44	20.43	18.95	20.63	11.33	10.96	14.78	20.95	21.63	22.3	24.47	23.12	24.6
Cluster-196.1359	7.83	8.54	9.25	12.47	11.6	13.1	11.21	11.65	13.04	7.61	9.08	5.37	6.28	3.04	4.63	17.2	25.7	22.22
Cluster-196.2266	215.8	117.995	20.19	404.82	309.43	147.49	310.95	237.01	178.06	395.76	237.14	467.16	576.37	299.44	132.81	21.32	0.71	51.46
Cluster-60.1	0.06	0.06	0.06	0	0.1	0.07	0	0	0	0	0	0	0	0	0	2.96	0	0
Cluster-196.1815	4.51	3.75	2.99	3.82	5.57	2.54	4.04	2.04	2.3	4.18	3.49	3.74	4.42	3.88	4.05	2.36	4.16	3.59
Cluster-196.1526	2.03	1.5	0.97	1.59	1.32	1.09	2.44	3.36	2.6	0.33	2.17	0.33	1.59	1.74	2.53	1.68	1.78	1.82
Cluster-196.1805	80.92	91.36	101.8	84.25	94.4	95.3	91.87	89.46	92.19	83.26	84.37	82.61	83.59	85.12	85.26	94.87	104.02	89.2
Cluster-196.4239	52.5	43.16	33.82	42.6	41.55	35.82	52.09	45.56	50.48	35.77	33.56	45.09	41.75	45.39	39.92	54.72	63.76	61.15
Cluster-196.3599	25.95	24.41	22.87	33.08	31.12	30.57	36.49	34.38	34.96	25.05	23.25	27.85	33.22	34.23	31.5	35.03	34.74	37.46
Cluster-196.1196	2.18	2.035	1.89	5.08	4.21	4.1	4.16	4.41	3.6	4.69	3.34	5.86	4.77	5.36	5.88	5.28	6.45	5.09
Cluster-196.3730	103.29	125.505	147.72	105.15	108.84	106.68	98.05	100.89	97.9	105.95	109.33	107.1	97.24	96.45	104.56	99.49	103.29	97.45
Cluster-196.4437	0.36	0.35	0.34	2.31	1.11	1.91	0.97	1.38	1.85	1.39	1.96	1.38	3.7	1.84	2.66	1.77	0.31	1.92
Cluster-196.1497	23.4	20.345	17.29	34.86	35.33	30.1	34.53	31.59	35.28	23	20.56	25.63	36.09	36.13	39.14	38.12	39.95	40.54
Cluster-196.2127	1.42	1.04	0.66	4.59	4.97	0.77	3.3	3.64	5.43	2.77	1.3	0.67	2.79	8.35	7.08	3.58	1.25	2.3
Cluster-196.195	4.7	4.53	4.36	8.14	7.56	9.03	7.42	6.88	7.61	5.64	5.69	6.79	9.18	8.2	9.05	7.81	8.78	8.19
Cluster-196.2959	33.7	33.975	34.25	43.82	47.87	47.3	44.14	43.37	44.54	38.75	37.24	41.13	43.95	47.02	49.84	48.02	47.43	47.22
Cluster-196.1095	10.85	10.805	10.76	17.81	18.84	16.22	19.36	18.05	18.78	12.12	12.09	14.27	17.64	19.44	20.12	21.33	21.06	21.21
Cluster-196.3699	103.22	111.635	120.05	103.17	115.66	133.72	117.58	110.41	111.75	94.45	86.27	113.44	140.3	178.47	146.1	154.27	155.51	157.01
Cluster-196.1290	2.76	2.465	2.17	5.08	4.28	4.73	5.52	5.39	4.85	4.23	3.94	3.69	6.68	7.47	6.62	5.65	6.08	5.55
Cluster-196.2365	12.71	13.005	13.3	16.15	17.32	16.26	18.86	16.64	17.56	11.71	13.73	15.98	18.48	17.84	17.98	19.1	17.36	17.94
Cluster-196.653	3.58	3.735	3.89	5.21	5.3	6.87	4.89	5.6	5.54	4.61	3.6	4.6	4.61	5.72	6.83	7.71	8.6	8.86
Cluster-196.590	6.75	7.565	8.38	7.52	9.87	10.31	12.44	9.38	9.78	7.09	6.48	9.87	11.18	11.5	11.04	11.9	11.56	11.59
Cluster-196.1150	18.44	15.28	12.12	29.28	13.84	9.04	16.2	19.82	25.04	27.67	37.34	22.73	15.79	19.82	11.2	15.82	13.2	46.31
Cluster-196.2285	6.28	5.255	4.23	6.21	12.27	12.57	5.67	8.8	4.38	5.82	9.23	8.29	6.78	11.97	10.07	6.56	9.91	8.13
Cluster-196.1049	16.78	16.915	17.05	22.11	25.65	22.63	27.4	22.89	24.47	16.61	16.58	18.81	24.01	25.42	26.5	27.54	28.47	30.7
Cluster-196.4634	11.02	10.975	10.93	17.83	16.35	20.88	18.09	18.44	19.6	12.55	11.02	11.93	21.61	21.42	21.27	25.59	25.73	29.66
Cluster-196.2725	41.79	45.95	50.11	49.01	53.59	45.63	51.12	51.95	52.18	41.3	46.64	49.74	46.8	49.81	49.14	55.44	55.64	52.92
Cluster-196.2810	4.25	3.105	1.96	3.46	3.64	5.2	2.64	2.35	3.66	3.9	3.58	3.17	5.46	4.83	3.94	2.57	3.65	3.23
Cluster-196.2423	36.88	36.845	36.81	36.35	35.47	32.94	35.79	33.86	34.85	32.58	38.5	34.43	33.69	33.17	35.02	36.97	40.54	38.92
Cluster-196.1775	13.33	11.64	9.95	20.06	22.15	15.35	14.85	16.39	17.7	13.17	15.63	15.27	17.36	18.74	17.04	17.82	18.09	16.45
Cluster-196.2216	13.55	19.495	25.44	23.72	27.64	23.34	35.81	37.36	31.62	16.61	11.97	29.73	30.61	48.53	26.33	49.41	49.96	55.69
Cluster-196.3672	54.92	50.715	46.51	64.47	66.34	55.64	60.38	58.05	62.64	45.85	51.56	57.21	58.62	61.19	63.65	70.77	75.02	77.11
Cluster-196.534	1.13	1.85	2.57	1.61	1.18	0.79	0.84	1.96	1.55	1.47	1.56	1.49	2.61	1.15	1.8	1.31	1.65	1.43
Cluster-196.4144	28.48	26.04	23.6	30.4	28.79	30.97	47.54	41.62	43.66	30.84	25.68	33.93	33.96	41.13	29.69	37.6	31.32	39.07
Cluster-196.3243	23.2	21.34	19.48	38.18	34.11	35.1	35.92	35.28	38.7	28.05	24.79	28.32	37.76	41.04	38.09	46.55	47.21	48.04
Cluster-196.282	7.49	4.895	2.3	6.73	4.01	4.64	4.58	3.55	4.2	3.66	5.81	5.07	5.84	6.63	5.04	6.89	11.4	6.91
Cluster-195.0	0.13	1.015	1.9	1.23	0.81	2.35	2.64	1.69	1.62	0.13	1.79	0.77	1.07	2.62	3.02	1.79	0.91	1.26
Cluster-196.1699	45.89	47.42	48.95	69.41	73.73	66.61	78.04	76.9	77.86	52.38	48.38	50.95	64.96	66.1	66.44	80.51	77.89	78.03
Cluster-196.5050	8.7	6.305	3.91	14.55	17.85	10.36	16.3	24.93	13.19	9.38	5.03	8.83	17.08	14.36	14.27	26.56	20.11	23.21
Cluster-196.135	15.08	13.315	11.55	22.97	16.17	21.8	30.74	28.95	30.82	13.11	12.47	16.72	19.01	27.16	18.68	29.27	37.02	38.47
Cluster-196.3715	302.62	306.24	309.86	238.78	229.16	280.09	267.29	279.23	274.64	346.65	286.39	251.51	247.4	252.35	216.37	212.85	206.23	191.84
Cluster-196.1316	12.19	12.075	11.96	15.13	14.97	17.59	17.82	16.01	17.23	13.73	11.34	16.2	19.72	19.57	17.4	18.02	18.36	19.09
Cluster-196.1402	0.56	1.61	2.66	5.74	7.68	4.06	6.22	3.95	5.66	3.28	3.07	6.43	7.06	1.18	12.71	11.87	12.83	14.52
Cluster-14.0	0	0	0	0	0	0	0	0	0	1.63	0	0.65	0	0	0	0	1.17	0
Cluster-196.3136	99.2	121.495	143.79	114.89	113.74	129.11	120.58	125.16	120.96	110.45	114.34	111.55	119.34	115.04	115.9	127.72	139.1	126.63
Cluster-196.1027	44.35	42.745	41.14	47.18	45.54	49.53	45.42	48.69	45	52.95	45.21	47.82	53.91	45.58	51.16	43.75	40.1	44.51
Cluster-196.4324	29.13	28.745	28.36	35.12	36.29	33.77	35.11	34.23	35.49	29.22	29.65	29.76	37.21	33.93	35.3	36.81	36.47	37.23
Cluster-196.4263	36.95	37.31	37.67	39.18	40.11	43.02	42.24	39.61	39.73	43.17	39.39	44.54	41.08	43.05	44.22	37.37	33.3	34.36
Cluster-196.89	0.98	0.685	0.39	1.37	1.52	1.09	1.22	1.24	1.05	0.68	0.79	1.24	1.41	1.55	1.76	1.68	1.68	1.4
Cluster-196.3315	50.69	44.565	38.44	59.9	67.19	54.64	70.99	71.28	73.07	56.65	52.45	53.72	63.18	67.07	62.54	62.52	58.93	60.56
Cluster-196.3073	48.91	45.465	42.02	56.38	59.44	53.39	55.95	56.92	63.33	44.9	49.31	48.26	54.88	54	55.45	61.44	67.17	63.74
Cluster-196.3640	435.26	490.485	545.71	373.69	357.37	389.19	301.3	342.98	284.15	340.96	434.61	370.64	398.02	304.83	310.6	307.69	270.23	311.4
Cluster-196.3234	41.35	36.095	30.84	60.21	57.26	54.9	57.85	55.01	56.99	38.84	37.28	46.03	64.24	68.84	63.84	68.53	67.33	70.25
Cluster-196.151	0.54	0.3	0.06	0.3	0.15	0.49	0.07	0.4	0.18	0.29	0.3	0.19	0.24	0.16	0.09	1.48	0.07	0.07
Cluster-196.4078	52.95	39.715	26.48	53	55.06	47.11	47.27	55.36	58.17	56.35	51.79	41.93	45.34	40.55	46.95	50.19	47.34	52.12
Cluster-196.1573	3.77	3.885	4	7.2	7.59	5.43	7.86	7.29	7.38	4.12	4.06	4.92	7.42	6.88	6.74	7.97	9.84	9.85
Cluster-196.1257	5.1	3.66	2.22	1.16	2.71	3.67	4.76	5.12	5.28	5.64	1.31	2.91	6.1	2.47	4.77	3.61	1.27	2.88
Cluster-196.3195	19.59	20.79	21.99	26.33	24.78	26.23	26.4	25.91	25.9	21.87	20.82	24.15	26.27	29.8	27.86	28.38	25.63	28.29
Cluster-196.2541	37.58	36.7	35.82	32.53	30.23	28.22	30.13	31.37	31.22	38.6	42.69	33.59	27.36	31.12	28.26	31.23	32.93	34.03
Cluster-196.4698	21.08	17.79	14.5	23.41	21.1	21.14	23.98	20.16	23.7	17.2	15.91	17.45	24.48	23.48	21.28	28.4	27.27	28.63
Cluster-196.2659	18.61	15.27	11.93	27.74	25.26	27.53	22.14	24.19	25.12	22.7	17.51	17.75	31.3	28.27	33.38	29.7	33.52	32.45
Cluster-196.4302	23.39	23.48	23.57	27.98	28.49	28.83	34.26	32.89	31.29	26.94	27.13	27.59	28.46	28.56	27.97	27.49	27.47	30.06
Cluster-196.2464	31.38	32.205	33.03	38.65	37.11	36.19	36.84	41.74	39.4	32.09	33.33	36.7	34.15	36.46	32.17	39.06	42.67	40.9
Cluster-196.2760	39.51	46.235	52.96	43.8	45.6	42.46	39.83	38.51	38.92	47.59	44.06	42.51	40.47	44.63	42.57	38.48	32.2	37.19
Cluster-196.1377	2.33	2.63	2.93	3.4	3.05	2.89	3.3	3.24	2.79	3.01	2.92	3.7	2.78	3.66	3.11	3.05	3.04	3.15
Cluster-196.1563	7.34	8.4	9.46	9.34	8.61	10.59	8.96	9.07	8.65	9.87	9.14	10	11.16	9.79	10.36	9.64	10.1	9.27
Cluster-196.2411	38.46	34.295	30.13	47.22	46.02	43.99	44.4	46.25	45.5	42.75	36.37	35.35	46.97	41.27	47.74	43	40.03	50.62
Cluster-196.220	1.35	1.805	2.26	4.77	5.15	5.6	5.55	5.24	4.21	3.95	3.22	4.19	5.28	5.86	6.91	6.02	4.96	5.83
Cluster-196.2628	28.13	28.625	29.12	33.86	31.94	26.63	40.54	37.74	39.36	27.88	24.45	29.81	30.58	31.91	30.45	34.8	32.6	38.05
Cluster-196.3269	117.15	115.355	113.56	89.14	99.89	121.15	115.55	93.1	97.41	153.62	119.97	113	102.4	118.46	100.29	88.6	90.8	87
Cluster-196.4964	0.2	0.2	0.2	0.96	0.48	0.43	0.54	0.77	0.48	0	0	1	0	0	0	0.2	0.53	0.66
Cluster-196.3308	64.95	50.655	36.36	57.38	49.26	60.89	32.71	32.57	40.36	65.57	42.58	39.29	107.35	83.08	84.34	40.13	39.01	40.61
Cluster-196.4679	15.11	15.505	15.9	15.89	15.11	21.72	22.44	20.98	21.37	16.52	13.62	15.35	19.23	21.48	20.29	23.23	20.6	21.96
Cluster-196.3268	44.34	34.78	25.22	75.98	84.28	68.9	88.04	116.26	98.88	38.23	36.03	36.09	86.53	72.83	91.62	86.5	73.46	75.65
Cluster-196.1622	36.29	46.14	55.99	36.39	37.23	36.01	27.67	28.28	29.2	45.47	44.17	41.07	35.35	34.9	29.93	22.52	19.5	19.67
Cluster-196.4344	3.61	4.215	4.82	11.35	5.49	8.29	6.11	8.97	7.22	6.71	3.44	5.94	9.61	10.08	10.63	7.25	12.29	9.84
Cluster-196.2155	10.02	10.61	11.2	15.22	14.95	6.6	9.93	4.07	5.77	11.05	19.58	17.06	4.87	6.34	8.3	4.83	9.08	10.82
Cluster-196.4667	33.96	31.635	29.31	54.53	57.31	51.94	46.11	50.38	47.19	39.73	36.97	37.18	55.87	55.11	53.98	52.81	47.81	54.54
Cluster-196.4865	10.24	10.185	10.13	13.78	15.27	15.46	16.01	14.2	13.62	11.13	10.26	12.16	17.65	16.58	18.22	16.1	14.21	15.13
Cluster-196.2252	56.79	59.545	62.3	66.28	37.79	46.95	25.37	27.47	23.55	56.49	51.77	68.69	43.25	40.05	27.07	23.07	33.77	21.67
Cluster-196.4814	14.7	15.32	15.94	19.01	21.69	22.47	19.43	16.66	17.5	18.41	16.3	18.82	20.71	21.83	24.08	21.94	19.82	16.58
Cluster-196.4470	9.2	7.945	6.69	10.5	11.32	10.16	11.2	11.15	11.79	7.81	7.33	8.61	10.1	11.19	11.62	12.84	15.55	14.02
Cluster-196.2081	9.37	9.05	8.73	4.33	14.04	5.07	11.14	4.09	6.04	4.56	4.27	10.76	11.77	6.79	11.59	9.43	2.36	8.65
Cluster-196.4359	64.42	49.5	34.58	57.49	61.07	43.66	79.14	76.87	80.41	43.8	43.77	62.62	60.76	70.56	57.42	55.69	61.8	68.13
Cluster-196.595	31.28	28.69	26.1	37.09	35.52	30.08	32.71	30.72	33.78	27.28	29.46	33.23	29.6	35.36	32.58	35.87	45.78	40.06
Cluster-355.0	0.44	0.63	0.82	0.95	0.99	0.82	0.97	0.66	0.78	0.65	0.2	0.66	0.85	0.55	0.87	1.09	1.06	1.19
Cluster-196.4432	17.5	13.765	10.03	15.68	22.76	28.85	19.42	28.55	27.26	21.25	14.62	16.98	21.03	24.22	28.76	23.29	21.49	31.88
Cluster-196.2315	27.32	26.79	26.26	28.91	29.6	29.58	26.92	28.1	29.13	28.33	28.02	29.61	28.48	31.15	30.03	29.65	29.46	29.15
Cluster-196.1762	25.06	23.36	21.66	34.04	33.02	29.15	33.56	33.98	35.64	24.33	22.93	26.78	31.69	31.9	34.02	35.9	40.63	39.89
Cluster-196.2022	16.84	13.78	10.72	17.25	23	15.25	26.6	27.24	25.18	13.73	14.88	19.34	19.06	21.01	18.73	24.22	25.07	24.34
Cluster-196.3303	1.54	2.115	2.69	3.61	3.9	4.41	2.4	2.26	2.59	1.68	3.11	3.21	3.39	3.2	3.63	2.86	2.64	2.88
Cluster-196.1671	19.83	19.87	19.91	24.44	25.04	25.38	28.25	26.34	25.06	21.74	19.77	23.43	27.09	25.95	25.16	28.18	26.15	25.95
Cluster-196.633	12.01	11.755	11.5	23.43	23.9	19.13	24.52	24.58	26.3	13.65	13.08	17.42	25.52	28.51	25.83	28.59	31.92	30.4
Cluster-196.3755	102.56	93.005	83.45	101.57	96.25	96.03	117.47	117.78	120.29	100.47	86.21	82.18	111.24	95.39	97.8	111.46	108.27	119.52
Cluster-196.3145	10.42	10.355	10.29	15.45	15.6	16.04	17.33	15.25	15.74	12.68	10.89	12.9	16.5	16.58	16.62	16.96	15.38	15.71
Cluster-196.1844	152.4	129.465	106.53	154.75	126.59	165.41	230.57	228.82	198.34	204.13	143.52	149.59	152.8	127.08	140.68	172.32	202.6	195.83
Cluster-196.58	2.06	1.98	1.9	3.03	3.23	4.85	2.45	2.08	1.78	2.44	3.16	3.33	3.33	3.76	4.2	3.89	3.2	3.22
Cluster-196.724	22.54	24.385	26.23	29.48	29.34	33.56	25.68	27.42	25.27	28.77	27.45	25.47	29.26	28.49	29.43	28.45	27.91	29.05
Cluster-196.2937	32.18	30.26	28.34	39.47	39.38	44.6	54.54	47.45	50.49	29.89	26.51	42.37	41.54	48.84	43	56.39	58.45	59.76
Cluster-196.3225	63.44	59.935	56.43	78.45	93.45	69.55	69.14	68.02	69.37	55.75	60.39	64.95	72.16	74.76	80.92	82.13	92.26	87.33
Cluster-196.3216	52.93	51.57	50.21	58.78	64.75	65.94	54.74	56.22	57.8	55.99	54.69	55.43	56.27	53.77	61.65	60.89	58.49	59.4
Cluster-196.2552	32.3	33.255	34.21	44.06	44.87	41.82	41.6	41.02	41.7	35.9	37.08	35.86	47.42	44.23	45.06	42.97	39.42	43.89
Cluster-196.4	0.72	0.77	0.82	1.58	1.77	1.94	1.75	1.93	1.26	0.38	1.43	0.94	2.01	1.83	1.87	2.29	2.8	1.49
Cluster-196.366	0.24	0.47	0.7	0.25	1.51	2.01	1.51	0.69	1.46	1.65	0	0.24	1.57	1.23	0.26	1.43	0.84	2.6
Cluster-278.0	0.28	0.275	0.27	1.19	0.87	0.74	0.62	1.43	1.43	0.14	0.26	1.66	1.41	0.56	1.33	1.79	0.49	0.9
Cluster-196.4225	62.39	63.43	64.47	73.21	72.72	65.88	81.22	77.93	84.27	59.2	56.82	69.69	85.06	78.53	87.33	79.39	76.39	80.49
Cluster-196.2716	27.11	26.325	25.54	34.1	37.96	37.51	32.94	32.42	32.6	30.17	28.61	27.99	33.92	31.7	36.93	36.07	38.22	41.76
Cluster-196.4715	21.08	19.435	17.79	25.81	26.86	22.84	28.21	26.63	27.02	20.85	18.29	21.75	24.92	27.37	25.58	25.98	28.13	27.39
Cluster-196.2772	2.25	1.92	1.59	3.1	3.53	1.75	1.28	2.33	2.68	2	2.45	1.01	3.23	2.09	1.74	2.24	1.26	2.21
Cluster-196.2137	59	54.73	50.46	68.64	64.45	68.55	53.26	51.33	55.04	65.13	57.4	52.86	66.36	63.42	72.35	62.06	61.07	60.46
Cluster-196.2754	59.23	48.685	38.14	43.41	32.33	57.76	32.57	33.9	39.52	75.75	80.15	44.84	42.9	38.24	44.91	34.59	37.18	36.08
Cluster-196.842	7.65	8.705	9.76	10.9	10.89	11.5	10.29	10.43	10.51	9.63	8.79	9.47	10.3	11.22	11.16	12.01	10.68	12.19
Cluster-196.2250	27.43	27.93	28.43	31.1	31.41	33.65	34.61	35.33	35.44	28.59	26.88	29.49	33.68	32.93	32.12	38.18	41.47	38.27
Cluster-196.2993	15.79	14.31	12.83	19.95	15.73	22.05	22.66	20.24	18.13	19.46	14.76	14.26	24.64	19.95	20.48	18.08	17.08	18.68
Cluster-196.1157	1.03	1.715	2.4	0.78	2.34	3.96	1.65	0.78	2.69	1	0.38	2.24	1.33	3.14	2.84	2.24	3.93	3.51
Cluster-351.0	2.04	1.685	1.33	2.59	2.4	3.82	1.67	1.92	4.37	1.5	2.04	1.86	3.14	3.46	3.08	5.4	8.35	2.21
Cluster-196.76	1.67	2.05	2.43	3.7	4.34	5.47	3.01	3.56	2.81	2.33	1.95	2.77	3.94	3.52	4.55	4.64	5.07	5.31
Cluster-196.283	0	0	0	1	1.26	0.58	0	1.62	2.31	0.53	0	0	0	0	0	1.62	0	0
Cluster-400.0	1.36	0.895	0.43	0.42	1.42	0.49	0.41	0.45	0	1.33	2.08	0	1.3	0	0	0.45	0	0.49
Cluster-196.905	9.18	8.96	8.74	16.54	22.12	18.27	20.55	18.59	17.34	10.88	10.97	15.8	22.43	20.01	22.06	23.74	21.64	17.88
Cluster-196.3864	143.91	162.25	180.59	155.57	180.3	166.73	179.42	189.57	193.43	152.48	148.72	150.67	156.43	163.92	179.61	178.94	167.96	160.67
Cluster-196.3093	36.81	35.87	34.93	44.93	43.81	47.87	48.1	46.24	47.11	34.55	36.11	40.38	44.76	48.87	47.19	52.91	53.36	54.07
Cluster-196.3673	13.44	13.015	12.59	19.84	20.36	18.67	22.19	20.06	20.94	14.59	14.12	16.56	20.36	20.18	19.85	20.89	19.15	21.69
Cluster-196.2673	20.76	23.58	26.4	32.13	31.87	29.61	26.21	26.97	27.32	23.75	25.6	24.95	30.37	29.56	34.35	29.61	32.09	30.05
Cluster-196.4513	35.94	33.185	30.43	51.22	50.17	45.75	46.94	44.27	48.27	38.72	35.93	36.93	50.82	48.41	53.74	49.53	52.34	52.61
Cluster-196.2826	32.6	33.445	34.29	34.85	36.16	39.7	44.14	42.58	45.09	29.97	30.97	29.93	35	37.28	38.27	46.56	42.19	44.12
Cluster-196.1922	7.45	7.765	8.08	4.79	3.12	6.19	2.64	8.65	4.98	6.67	5.76	4.37	6.68	4.23	5.56	13.22	9.07	9.26
Cluster-196.1698	1.7	1.865	2.03	3.68	1.66	1.37	3.49	2.51	1.72	4.98	2.73	6.58	4.06	2.66	2.74	0	5.23	2.29
Cluster-196.1309	1.01	0.665	0.32	0.63	0.79	0	1.82	0.65	1.72	1.64	0.92	0.65	0.63	0.69	0.36	0.33	0	0.36
Cluster-196.1982	0.72	1.005	1.29	0.68	1.03	2.3	0.32	1.12	2.03	2.45	1.32	1.67	2.41	1.81	0.51	2.13	1.57	1.29
Cluster-196.1299	4.97	6.81	8.65	8.64	9.52	8.16	12.22	12.71	11.27	6.67	5.31	7.94	8.35	8.38	9.2	11.68	8.55	9.73
Cluster-35.0	0	0	0	0	0.26	0	0	0	0	1.65	0	0	0	0	0	0	0	0
Cluster-196.3648	65.89	60.98	56.07	69.49	70.87	74.56	84.44	79.12	79.8	63.92	61.24	64.22	82.85	83.26	76.19	78.74	72.08	76.05
Cluster-196.3540	85.06	73.845	62.63	51.48	42.24	50.76	58.31	57.34	56.77	70.31	74.2	73.66	47.29	52.83	43.34	49.74	50.41	52.77
Cluster-285.0	0.55	0.275	0	0	0	0	0	0	0	0	0	0	0	0	0	1.08	0	0
Cluster-196.3867	5.3	5.325	5.35	6.27	6.9	7.86	9.99	8.65	9.83	6.14	4.53	6.6	9.58	7.65	6.71	9.79	10.55	9.58
Cluster-196.4006	137.08	127.355	117.63	288.46	257.1	357.6	292.82	296.93	313.92	233.68	157.31	179.86	351.66	348.51	340.12	372.4	356.67	372.63
Cluster-134.0	0	0	0	1.12	0.23	0	0	0	0	0.87	0.27	0	2.23	0.31	0.63	0	0.78	0
Cluster-196.2232	391.9	500.72	609.54	192.18	165.35	226.44	194.7	178.38	148.6	340.4	406.65	458.29	200.61	203.32	167.39	250.69	223.64	281.1
Cluster-196.5087	0.77	1.03	1.29	1.65	1.87	1.14	1.52	1.15	1.43	0.81	0.93	0.66	1.68	1.49	1.38	2.59	1.98	1.29
Cluster-196.1251	5.28	5.02	4.76	9.97	11.15	9.62	10.04	10.18	9.22	6.01	5.74	6.97	11.42	11.03	10.72	11.09	10.64	11.24
Cluster-196.2325	21.94	23.685	25.43	25.84	23.52	26.28	23.08	22.97	23.59	25.29	23.95	25.99	24.32	24.09	24.59	23.92	23.21	23.85
Cluster-25.0	0	0	0	0	0.25	0	0	0	1.23	0	0	0	0	0	0	0	0.56	0
Cluster-196.61	1.85	2.52	3.19	3.72	4.65	4.93	3.79	4.46	4.02	2.18	2.48	2.42	4.08	4.34	4.13	4.73	4.48	5.33
Cluster-196.275	6.16	6.105	6.05	9.77	10.4	9.89	9.93	9.31	10.8	6.77	6.23	7.62	11.3	11.1	11.45	11.4	10.85	12.08
Cluster-196.3561	424.63	460.515	496.4	298.39	291.94	299.94	281.47	292.61	281.13	493.3	527.51	353.53	304.76	275.04	339.61	253.89	257.99	268
Cluster-196.2180	48.97	50.485	52	44.36	35.33	35.49	23.51	28.84	16.05	64.19	61.02	64.71	32.42	39.8	31.76	22.41	10.11	16.29
Cluster-196.580	4.18	4.14	4.1	7.74	7.97	7.02	8.06	6.25	6.23	3.97	4.96	5.27	7.99	8.84	8.81	8.05	6.6	5.3
Cluster-196.3311	51.15	66.405	81.66	61.31	67.81	57.25	49.76	52.74	54.35	61.07	54.3	61.04	53.48	52.93	58.83	50.4	50.67	52.91
Cluster-349.1	0.74	0.37	0	0	0	1.6	0.69	3.04	0	0.72	1.35	0	0.73	0	0	1.49	0	0.8
Cluster-196.815	10.9	10.745	10.59	13.78	15.83	15.08	16.98	15.07	15.35	9.57	9.97	12.3	14.48	14.85	15.99	18.04	20.79	21.25
Cluster-196.194	2.46	2.725	2.99	3.26	3.14	4.84	3.19	3.1	2.48	4.02	2.84	2.34	4.93	4.25	4.8	3.22	3.64	4.56
Cluster-196.443	17.53	17.395	17.26	22.56	22.99	22.03	19.77	19.48	19.97	18.35	18.13	19.61	23.75	21.39	24.53	24.42	19.83	20.91
Cluster-196.2582	1.94	2.225	2.51	5.92	3.54	5.3	5.2	6.14	6.19	2.74	1.78	3.41	4	3.52	5.74	3.42	5.85	4.65
Cluster-196.1148	0.45	0.435	0.42	0.84	1.39	3.37	1.63	0.88	0	0.44	0.41	0.86	2.13	0	1.44	2.68	2.75	2.88
Cluster-196.1969	21.71	21.59	21.47	28.32	30.8	31.12	33.39	30.09	33.09	21.72	19.81	25.25	31.21	33.74	34.32	37.3	35.34	37.48
Cluster-196.475	0	0	0	0	1.11	0	1.3	0.94	0	0.46	0.43	0	0	0.99	0	0.47	0.42	2.04
Cluster-196.2708	66.44	55.77	45.1	34.83	23.85	21.22	17.45	19.53	22.87	70.85	40.69	31.4	19.18	13.16	17.95	15.03	18.06	26.61
Cluster-196.1684	69.37	77.925	86.48	84.57	87.48	101.82	116.16	103.24	98.33	100.02	86.26	82.34	108.85	94.29	88.24	87.45	68.72	81.14
Cluster-196.1005	43.86	41.065	38.27	36.2	37.63	34.85	42.99	39.05	42.89	33.61	35.8	43.22	38.56	37.31	37.57	38.63	36.74	38.89
Cluster-196.5004	0	0.295	0.59	0	0.98	0	0	0	0	0	1.15	0	1.23	0	0	1.27	0	0
Cluster-196.4457	0.51	0.995	1.48	1.93	2.4	2.19	0.46	1.71	1.25	1	1.41	1.51	1.67	1.05	3.27	2.54	4.03	2.21
Cluster-196.746	12.83	14.04	15.25	21.32	22.72	24.76	21.01	22.87	21.93	16.96	15.32	18.05	23.74	23.11	23.95	27.16	25.98	25.58
Cluster-196.4433	2.21	3.605	5	2.77	1.37	2.05	4.1	6.6	1.21	1.65	3.88	4.98	2.26	1.1	1.64	1.59	2.45	0.57
Cluster-196.144	1.46	1.295	1.13	1.89	2.83	2.2	1.76	1.62	1.72	1.73	1.38	2.06	2.95	3.19	3.1	2.75	2.18	2.11
Cluster-196.2699	27.34	19.705	12.07	37.14	55.11	42.85	48.73	50.21	44.92	20.69	39.87	37.01	42.41	50.29	43.47	60.62	60.71	52.99
Cluster-196.2620	2443.58	3003.97	3564.35	1832.74	1632.96	2194.63	1643.8	1691.42	1444.44	2577.69	2879.7	2593.54	2258.46	1669.61	1661.9	1336.2	1256.07	1329.3
Cluster-196.2229	5.76	5.98	6.2	10.98	11.32	9.17	9.39	9.27	9.8	6.98	5.73	7.94	10.93	11.68	10.96	12.57	11.59	12.47
Cluster-196.3938	68.14	51.76	35.38	81.51	70.25	74.2	66.32	59.83	63.79	76.96	68.67	66.88	76.89	77.12	75.44	60.97	64.61	70.38
Cluster-196.1739	16.21	16.755	17.3	18.16	18.36	19.6	21.8	20.12	20.56	14.45	14.76	15.93	19.77	19.96	18.22	22.5	22.62	23.7
Cluster-196.327	6.4	6.285	6.17	9.42	8.7	11.07	11.62	12.49	12.83	7.06	5.94	6.97	8.68	8.76	9.62	10.85	9.4	11.76
Cluster-196.2729	13.4	13.415	13.43	15.53	18	16.02	13.51	13.75	13.18	13.04	14.55	12.91	16.03	15.55	15.81	16.2	15.6	16.04
Cluster-196.414	2.98	3.725	4.47	2.12	2.99	3.07	2.48	2.14	2	2.93	2.57	3.41	1.48	1.44	2.24	2.29	2.47	2.03
Cluster-196.4500	11.49	11.755	12.02	17.19	18.93	18.49	25.73	24.73	25.22	13.41	10.72	14.73	21.56	20	19.98	25.72	24.51	24.91
Cluster-196.942	15.73	15.195	14.66	29.45	27.53	26.55	32.69	30.98	31.81	18	16.2	22.45	30.97	35.91	31.97	36.62	35.41	34.63
Cluster-196.1557	32.9	33.355	33.81	42.95	50.18	47.46	46.24	47.27	47	35.39	35.82	34.4	46.06	42.57	47.2	48.6	47.95	47.76
Cluster-196.1838	2.52	2.13	1.74	4.49	4.67	7.15	5.71	5.22	5.96	3.61	2.17	2.44	4.79	5.57	4.62	8.13	8.23	6.71
Cluster-216.0	0.36	0.655	0.95	0.11	0.66	0.26	0	0	0.41	0	0	0	0.33	0	0.13	0.36	0.63	0.52
Cluster-196.3761	75.65	82.155	88.66	72.74	74.93	80.59	75.12	77.46	79.4	76.96	79.25	77.33	70.69	72.92	73.93	83.66	75.36	82.63
Cluster-196.1351	13.7	13.56	13.42	23.9	26.34	18.39	23.47	22.58	24.51	13.6	13.67	17.43	22.93	24.8	24.8	25.65	29.78	28.18
Cluster-196.2562	54	49.805	45.61	61.05	61.74	63.73	71.01	63.09	65.05	51.32	50.34	60.18	64.47	67.61	63.56	72.21	60.18	71.06
Cluster-196.117	1.23	0.785	0.34	1	1.24	0.19	1.25	1.33	2.26	0.86	1.3	0.35	1.62	0.89	1.68	1.22	0.46	0.95
Cluster-196.3011	27.75	20.78	13.81	24.43	17.29	19.96	27.33	26.3	27.6	24.92	24.01	24.94	27.93	29.2	22.04	27.54	32.66	34.8
Cluster-196.3674	2234.48	2880.78	3527.07	820.29	678.62	801.51	414.03	503.96	408.25	1415.31	1763.82	2171.64	839.65	749.8	889.37	544.81	549.48	465.24
Cluster-196.5008	2.78	2.51	2.24	4.16	4.8	3.93	4.83	3.68	4.2	3.5	2.06	2.87	4.24	3.91	4.83	4.65	4.32	4.6
Cluster-196.1292	45.49	45.93	46.37	40.22	40.2	42.43	52.51	48.04	47.7	44.81	42.89	47.07	41.46	44.3	40.38	50.4	46.38	49.72
Cluster-196.1951	26	28.115	30.23	31.2	32.83	37.14	38.67	36.86	34.17	32.29	30.22	31.27	38.5	34.72	34.1	34.39	23.34	29.64
Cluster-196.1721	26.3	22.595	18.89	32.89	32.84	29.71	33.2	31.37	32.89	26.73	22.84	25.22	32.34	27.61	36.61	36.48	41.74	35.84
Cluster-196.3282	45.67	41.495	37.32	40.67	31.12	36.44	50.64	50.54	49.02	41.3	39.03	39.95	36.12	38.11	30.97	42.67	45.23	45.31
Cluster-196.4602	13.88	16.81	19.74	17.31	14.09	11.52	15.12	14.29	13.23	13.97	14.66	22.71	11.6	10.1	11.17	13.72	17.47	13.4
Cluster-196.5068	4.68	2.7	0.72	7.68	4.81	6.06	8.39	5.17	10.5	3.61	5.89	8	7.34	10.08	11.55	10.03	16.61	14.09
Cluster-196.4150	10.04	8.555	7.07	12.79	15.22	9.9	13.16	12.44	13.78	8.97	8.89	10.96	12.71	13.28	13.97	14.87	17.49	16.02
Cluster-196.1956	26.29	25.195	24.1	31.9	38.7	33.76	38.48	36.54	38.82	25.22	23.56	27.74	34.13	34.18	34	38.76	37.89	39.72
Cluster-196.4534	16.39	14.67	12.95	17.41	16.65	17.09	20.5	18.77	19.59	15.15	14.17	16.62	18.73	19.36	18.5	20.1	19.83	19.84
Cluster-196.3891	52.14	54.07	56	61.24	62.5	68.64	58.01	59.24	61	57.1	57.69	55.24	60.94	59.17	62.69	66.28	66.86	65.06
Cluster-196.650	15.26	16.665	18.07	19.38	20.14	19.69	19.13	17.2	17.51	15.09	14.01	15.63	15.84	18.2	17.9	20.53	23.06	21.16
Cluster-196.1256	165.2	184.805	204.41	154	171.25	177.55	164.76	164.63	165.77	163.03	117.42	146.87	176.45	117.34	180.35	197.45	220.55	185.35
Cluster-196.1212	19.46	19.455	19.45	24.15	26.13	25.09	25.06	24.66	24.9	19.86	19.75	22.42	25.31	27.42	25.32	25.46	24	23.83
Cluster-196.2056	6.2	4.985	3.77	7.64	7.74	3.04	11.34	7.89	10.53	6.71	6.33	6.99	7.27	8.16	5.88	5.32	9.25	11.04
Cluster-196.784	7.94	9.6	11.26	10.43	10.56	12.99	16.21	12.88	15.03	9.68	7.56	9.95	10.27	10.37	9.95	14.73	16.17	16.91
Cluster-196.1470	28.66	25.985	23.31	41.6	43.02	43.21	38.01	37.79	34.86	33.7	28.03	26.58	53.57	39.39	43.57	35.57	31.27	36.13
Cluster-196.2144	268.34	280.65	292.96	168.57	156.39	265.95	79.57	89.67	84.81	131.56	242.83	151.87	173.73	110.68	169.18	151.43	140.39	156.55
Cluster-196.1214	13.32	13.085	12.85	18.59	21.72	18.84	20.96	19.28	19.65	13.4	13.81	16.94	20.44	21.22	22.33	22.14	22.27	21.27
Cluster-196.539	2.09	1.28	0.47	1.38	3.78	1.72	3.58	1.36	2.99	3.15	1.48	1.28	2.08	3.59	2.05	2.39	2.26	1.39
Cluster-196.2961	0	0	0	0	0	0.82	0.81	0.87	0	0	0	0.43	1.27	0	0	0	0	0.96
Cluster-196.466	9.82	9.17	8.52	14.11	16.31	12.71	13.57	13.34	13.16	10.01	9.73	11.4	14.86	15.74	14.86	15.27	15.56	14.52
Cluster-196.2607	17.42	15.405	13.39	18.92	18.14	22.99	18.69	17.73	17.85	18.85	17.12	17.69	18.7	21.52	22.21	20.28	19.54	20.8
Cluster-196.1117	1.94	2.16	2.38	3.9	6.35	3.89	4.75	4.6	3.71	2.2	2.54	2.93	5.29	4.32	4.84	4.82	4.68	4.47
Cluster-196.1040	28.28	31.08	33.88	38.32	42.98	39.17	37.69	39.76	40.8	32.51	27.58	27.18	42.14	38.56	42.97	42.76	43.68	43.88
Cluster-196.297	1.8	1.545	1.29	3.19	3.97	3.99	3.99	2.95	4.33	1.97	1.54	2.23	4.45	3.67	4.42	3.47	3.92	3.31
Cluster-196.4786	8.79	8.89	8.99	13.9	13.38	12.43	14.86	12.64	14.85	8.81	8.68	10.61	15.37	16.22	14.89	15.72	15.64	15.85
Cluster-196.3438	72.07	84.615	97.16	66.05	56.72	77.4	77.15	71.97	72.62	69.24	69.79	63.56	57.22	65.02	61.22	76.98	79.32	73.68
Cluster-196.429	22.78	23.895	25.01	27.07	29.18	29.5	31.9	29.82	32.8	24.87	22.92	26.31	28.38	27.79	28.83	33.08	31.64	32.08
Cluster-196.346	5.43	5.68	5.93	14.85	15.07	13.44	13.27	16.04	16.86	7.86	6.34	8.65	11.18	13.93	14.83	14.75	15.32	14.65
Cluster-26.0	0	0	0	0	0.26	0	0	0	0	0	0	0	0	0	0	3.68	0	0
Cluster-280.0	0.24	0.12	0	0.23	0.19	0	0	0	0	0	0.22	0.24	0.22	0	0	0	0	0.52
Cluster-196.1356	99.08	119.7	140.32	94.31	66.02	87.3	214.85	255.08	201.88	153.3	91.12	91.63	144.61	85.58	70.16	115.28	88.97	108.3
Cluster-196.164	0	0.26	0.52	0	0.87	0.6	0.51	1.12	0	0	0	0.53	0.54	0	0	0.56	0.49	0.6
Cluster-196.2206	22	18.28	14.56	30.66	29.01	20.35	28.44	28.12	29.92	18.28	20.9	25.48	26.31	32.56	25.26	32.78	38.78	37
Cluster-196.2982	22.58	21.79	21	22.26	18.18	21.97	17.55	17.76	15.77	23.78	23.95	28.11	21.05	21.33	20.06	16.59	13.71	13.96
Cluster-196.1442	452.01	569.395	686.78	328.82	204.57	463.84	94.04	169.17	115.49	786.04	615.48	562.33	245.91	248.11	238.82	90.82	103.28	59.69
Cluster-196.2409	93.86	75.19	56.52	192.56	238.82	196.87	243.85	301.17	290.26	110.58	111.89	118.96	260.28	263.6	250.33	296.99	280.74	278.46
Cluster-196.3552	15.16	14.76	14.36	22.19	23.64	23.08	25.25	22.93	26.4	17.04	14.29	17.76	23.98	23.99	23.56	26.94	25.8	26.49
Cluster-196.3784	69.36	69.67	69.98	70.52	67.57	76.55	70.06	70.99	68.84	86.25	82.2	72.53	71.12	75.29	75.71	70.32	72.84	70.35
Cluster-196.2823	15.99	17.65	19.31	21.44	21.12	23.29	19.41	18.08	18.35	17.17	17.55	18.43	21.09	21.13	22.87	22.74	22.02	23.05
Cluster-196.2284	76.52	78.965	81.41	63.6	65.52	55.39	99.65	86.81	93.33	79.95	71.72	72.07	86.72	79.98	63.6	57.44	38.99	44.21
Cluster-196.363	2.41	2.48	2.55	4.86	4.84	6.77	4.74	3.51	2.92	4.32	3.51	5.28	6.39	6.78	7.03	4.23	3.41	3.8
Cluster-196.426	13.99	12.24	10.49	18.97	15.84	17.23	21.45	20.06	21.8	13.94	12.68	15.97	20.57	19.47	20.28	22.3	23.44	25.31
Cluster-196.2362	24.29	26.66	29.03	37.69	37.12	37.83	34.31	30.96	34.73	30.37	24.49	29.24	37.56	36.19	39.24	38.55	43.27	37.55
Cluster-196.2850	25.93	23.955	21.98	33.49	32.69	32.45	32.74	31.88	33.21	28.77	25.62	32.42	34.74	35.99	37.09	36.65	38.59	38.2
Cluster-242.0	0.63	0.44	0.25	0	0	0.4	0	0	0	0.12	0	0	0	0	0	0.62	0	0
Cluster-196.1592	2.53	2.64	2.75	4.19	3.77	6.12	4.18	4.47	3	2.89	2.81	4.4	3.62	5.69	4.56	4.93	7.1	6.12
Cluster-196.216	1.98	1.415	0.85	2.95	3.5	4.77	2.42	3.71	4.08	1.45	3.77	4.45	5.69	3.51	6.71	4.05	2.82	2.95
Cluster-196.2559	21.99	18.825	15.66	35.03	32.23	31.05	28.46	27.54	28.6	26.94	19.98	23.93	35.51	30.67	36.48	28.21	31.3	38.95
Cluster-196.2066	8.66	9.15	9.64	11.56	15.6	12.35	9.68	8.93	8.64	11.36	10.35	10.61	11.86	11.77	12.85	10.04	10.43	9.44
Cluster-196.3343	30.67	25.8	20.93	27.55	25.33	28.66	43.08	44.04	42.61	30.57	25.27	26.23	36.03	30.24	28.5	33.26	28.23	38.93
Cluster-196.3947	13.26	13.435	13.61	18.36	18.25	19.47	18.84	16.74	17.39	14.44	12.89	15.18	18.93	21.33	21.83	20.69	16.67	19.2
Cluster-196.3835	47.1	75.785	104.47	63.68	82.54	66.09	64.75	67.81	63.7	54.91	57.43	67.47	70.67	71.27	77.33	58.89	57.14	53.82
Cluster-196.102	4.3	4.73	5.16	6.05	6.17	9.16	6.52	5.98	5.51	5.22	3.29	4	5.33	5.8	6.3	8.13	8.98	9.57
Cluster-196.2321	49.32	51.29	47.35	96.32	106.44	101.38	64.19	61.63	66.76	85.33	79.92	90.74	261.08	273.53	248.64	226.3	205.05	215.68
Cluster-196.4761	2.48	2.535	2.59	4.48	4.92	2.87	5.23	4.91	5.16	2.49	2.68	3.39	3.83	4.3	4.75	6.07	5.25	4.7
Cluster-196.3215	16.67	19.6	22.53	21.29	18.59	24.44	22.83	23.35	24.65	19.26	18.5	24.28	18.22	18.48	19.79	27.64	32.46	30.75
Cluster-196.1488	2.09	1.745	1.4	3.12	1.64	1.52	1.93	1.94	0.46	2.05	2.01	1.76	1.83	3.54	2.49	2.15	2.86	1
Cluster-196.4600	24.6	23.585	22.57	32.98	36.64	30.01	36.66	35.02	36.27	23.41	23.88	28.8	33.79	37.49	35.17	39.52	39.84	40.9
Cluster-274.0	1.82	1.505	1.19	1.47	2.25	1.88	1.66	2.44	1.49	1.4	1.56	1.41	1.11	2.2	1.52	1.64	2.8	0.95
Cluster-196.1862	35.14	35.86	36.58	34.36	34.69	35.21	37.68	37.72	35.43	33.45	30.2	31.15	32.49	32.44	33.1	39.24	40.09	41.03
Cluster-196.2741	1.79	3.31	4.83	8.98	8.07	9.85	14.07	14.69	19.3	3.32	5.48	4.3	9.17	5.76	4.19	15.08	7.41	11.27
Cluster-196.3323	51.94	46.49	41.04	55.14	50.42	49.04	50.35	49.77	49.17	54.03	58.49	54.86	46.97	45.32	47.62	46.37	43.57	43.82
Cluster-196.1788	0	2.245	4.49	6.43	6.75	8.13	6.2	2.11	4.69	3.52	2.31	7.36	4.09	6.71	3.47	6.83	6	6.22
Cluster-196.1726	45.94	42.63	39.32	50.93	48.41	49.59	55.09	51.38	54.49	44.69	42.86	45.44	51.91	51.75	48.44	51.38	48.46	51.64
Cluster-196.3396	153.25	148.125	143	158.65	165.89	169.19	133.24	152.25	159.76	152.98	167.74	136.51	148.44	143.83	160.77	163.88	165.16	160.53
Cluster-196.1912	1.29	0.94	0.59	0.95	1.56	2.55	1.06	1.76	1.78	1.95	1.1	1.49	1.46	1.5	1.16	2.95	3.83	2.91
Cluster-196.2742	42.87	44.78	46.69	51.62	51.37	52.24	49.18	49.85	49.42	45.46	46.91	48.16	50.78	51.77	53.22	53.8	53.62	53.03
Cluster-196.4879	28.77	21.335	13.9	30.18	26.86	48.8	31.38	28.37	37.86	35.72	38.72	20.62	69.03	92.27	91.27	68.4	47.06	50.77
Cluster-196.1803	53.84	53.245	52.65	54.68	59.16	64.81	70.66	63.69	64.09	45.29	62.41	58.1	61.92	56.78	56.17	67.88	59.04	77.82
Cluster-196.1092	7.65	6.905	6.16	14.34	14.34	14.33	12.72	12.01	13.13	8.95	6.63	9.16	17.65	15.54	18.57	17.02	15.49	15.91
Cluster-92.0	0	0	0	0.64	0.53	0.73	0	0	0	0	0	0	0	0	0	0	0	0
Cluster-196.1376	0.13	0.125	0.12	0.36	0.89	0.27	0.78	0.47	0.43	0.12	0.81	0.5	0.46	1.01	0.8	0.5	0.99	0.54
Cluster-196.1756	14.9	14.285	13.67	21.01	23.07	22.92	23.91	22.83	23.56	17.32	15.34	18.07	24.21	24.79	24.3	24.13	26.49	25.68
Cluster-196.1738	10.41	10.025	9.64	13.2	14.48	13.46	13.1	11.98	13.96	10.58	11.09	13.05	14.42	15.93	15.39	14.27	14.23	14.6
Cluster-196.2313	4.62	4.355	4.09	4.68	3.89	8.78	4.51	3.11	8.78	5.55	6.85	3.11	7.73	9.2	5.71	6.38	4.99	5.75
Cluster-196.4957	0	0	0	0.22	0.93	0.76	1.06	0.68	0.58	0.46	0	0.7	1.99	0.24	0.76	0.24	0	0.51
Cluster-196.761	11.41	10.77	10.13	14.45	13.81	15.78	14.37	12.61	14.19	18.54	12.22	14.71	20.12	17.31	19.64	13.16	13.38	11.79
Cluster-196.4269	5.11	4.875	4.64	10.74	10.09	8	10.2	9.95	12.35	8.55	9.52	10.58	8.74	14.36	9.09	11.83	6.64	8.47
Cluster-196.1834	22.56	21.02	19.48	27.47	25.65	25.29	30.86	28.56	29.98	22.19	22.34	23.22	26.69	27.85	26.8	30.24	35.71	32.29
Cluster-196.2660	320.2	520.375	720.55	168.39	113.72	87.22	49.42	62.86	53.81	191.15	295.43	504.44	66.51	73.87	67.63	47.29	43.92	41.84
Cluster-196.4675	1.83	2.87	3.91	2.57	2.5	0	1.67	0.91	0	0.89	3.35	0.44	1.31	2.39	3.94	0.46	0	0
Cluster-196.4176	22.6	18.88	15.16	29.03	28.45	22.57	22.8	22.43	23.53	26.27	24.27	21.9	25.31	23	24.35	20.93	24.83	24.25
Cluster-196.2097	25.45	23.99	22.53	30.88	33.82	26.05	38.72	36.99	36.33	20.28	19.53	24.91	27.85	26.28	27.58	36.56	43.1	44.26
Cluster-196.2296	1.74	2.205	2.67	4.91	3.81	3	3.79	2.37	2.25	3.06	3.52	3.73	2.3	2.88	2.24	3.47	1.83	2.63
Cluster-196.3141	60.9	68.665	76.43	40.67	35.12	47.83	33.25	33	33.51	65.52	66.7	54.91	37.82	47.46	41.85	35.94	39.97	33
Cluster-196.230	3.77	4.48	5.19	6.71	9.28	9.42	7.52	6.58	5.85	6.51	4.64	6.53	8.19	8.52	9.49	9.85	7.95	8.43
Cluster-402.0	0.75	0.485	0.22	0.85	1.75	0.96	0.8	0.64	0.27	1.53	0	0.22	0.42	1.37	0.71	1.55	1.1	1.21
Cluster-196.5022	0.14	0.14	0.14	0.31	0.06	0.67	0.25	0.2	0.24	0.07	0.07	0.66	0.11	0.07	0.69	0.14	0.25	0.39
Cluster-196.1868	148.05	156.155	164.26	149.49	210.57	148.72	148.07	136.48	125.14	141.74	162.71	154.19	171.94	174.58	170.1	122.28	96.46	94.99
Cluster-196.1619	15.97	16.545	17.12	28.91	33.71	29.17	32.48	33.76	33.07	18.89	16.3	21.34	31.28	29.81	33.35	32.16	30.66	34.53
Cluster-196.468	2.42	2.625	2.83	5.6	3.29	2.61	8.35	2.44	2.66	5.88	2.21	6.32	0.59	3.2	1.96	7.28	4.78	0.65
Cluster-196.3235	104.42	107.23	110.04	92.36	117.3	109.51	57.38	61.26	53.4	103.27	145.83	135.56	75.25	102.47	97.61	69.24	62.58	48.15
Cluster-196.1138	3.52	2.95	2.38	3.24	3.1	4.14	4.42	3.85	4.2	2.73	2.4	3.03	4.69	3.42	4.1	4.96	5.11	4.91
Cluster-196.3115	463.32	511.71	560.1	489.07	585.63	551.31	510.94	521.05	450.34	587.02	724.99	688.95	229.96	447.75	336.89	383.19	347.35	304.55
Cluster-196.4373	210.79	236.875	262.96	156.61	95.69	140.96	106.36	123.74	96.63	285.11	249.43	254.55	90.76	108.91	90.52	70.02	62.7	52.68
Cluster-196.4832	29.6	30.18	30.76	30.26	29.98	32.09	34.04	31	30.13	30.94	31.53	31.84	28.83	29.42	31.21	34.3	34.1	34.11
Cluster-196.1731	23.12	23.62	24.12	21.54	16.2	21.26	24.04	22.55	19.69	21.9	21.66	22.4	16.26	20.19	17.56	22.25	20.37	19.93
Cluster-196.411	41.79	41.04	40.29	55.86	67.02	52.72	45.56	53.81	52.97	46.42	40.91	34.66	45.71	41.86	52.99	47.78	46.68	47.28
Cluster-196.325	32.42	32.105	31.79	37.03	40.59	39.93	39.07	37.02	39.03	35.92	30.51	34.57	40.22	37.27	41.21	39.76	41.04	39.88
Cluster-196.3684	147.37	141.05	134.73	107.89	92.94	130.17	142.64	143.74	138.94	128.46	119.74	103.03	128.75	133.8	105.85	142.27	153.59	147.27
Cluster-196.2436	104.54	91.605	78.67	107.55	119.93	93.1	106.47	110.68	112.35	81.3	85.82	90.96	103.97	92.99	101.11	115.4	121.99	123.96
Cluster-196.2402	30.29	31.05	31.81	33.45	33.79	35.06	30.55	29.56	30.9	35.79	32.26	32.22	37.23	32.67	32.84	30.35	26.22	28.9
Cluster-196.2969	44.49	43.925	43.36	47.99	44.28	48.26	59.38	56.75	59.52	40.94	40.24	50.46	46.54	51.16	44.28	60.46	66.46	65.86
Cluster-196.4758	8.58	7.81	7.04	12.89	14.54	14.12	14.15	14.55	15.2	11.18	11.34	11.92	14.84	14.27	13.82	15.43	15.49	14.15
Cluster-196.3387	89.23	89.74	90.25	72.43	86.34	56.96	52.26	65.58	58.47	75.46	79.2	72.64	52.96	48.78	53.33	55.79	59.28	60.11
Cluster-196.3359	7.78	6.505	5.23	4.13	4.76	10.2	2.55	9.48	10.38	3.79	7.11	8.49	4.83	8.2	1.8	9.47	9.28	7.79
Cluster-196.4465	11.65	10.905	10.16	13.11	9.88	15.49	12.12	10.43	11.24	16.01	10.98	14.82	15.67	16.36	14.65	10.73	9.08	9.29
Cluster-196.2702	99.11	81.01	62.91	87.54	80.03	73.55	82.42	84.35	84.18	81.78	84.23	82.53	78.9	79.04	73.18	84.34	83.96	88.6
Cluster-196.977	9.98	8.46	6.94	14.56	12.1	12.56	6.23	7.36	7.55	4.03	4.74	4.36	15.59	12.09	7.73	11.32	11.47	8.54
Cluster-217.0	0.18	0.53	0.88	0	0.7	0.77	0.8	0.34	0.63	0.7	0	0	0.33	0.55	0.19	0.36	0.47	0
Cluster-196.2598	1.44	0.72	0	0.66	0	0	0	0.74	1.1	0.7	3.28	0.68	1.41	3.08	0.78	0	0.63	0
Cluster-196.2162	550.15	447.23	344.31	513.57	581.49	608.61	359.62	421.46	396.81	629.11	542.7	584.52	489.36	619.45	642.86	400.57	406.3	434.52
Cluster-196.2932	18.9	18.305	17.71	12.03	11.82	11.76	8.44	8.84	8.65	19.15	19.58	16	8.39	9.18	9	8.21	7.68	9.62
Cluster-196.1772	19.47	21.325	23.18	15.73	19.22	15.67	22.84	26.55	24.67	20.78	17.6	15.22	34	11.09	11.59	18.96	22.91	21.68
Cluster-196.2217	58.56	58.665	58.77	83.47	87.92	103.69	92.57	94.53	94.8	77.47	62.52	75.79	95.04	90.37	93.16	97.01	100.4	99.94
Cluster-196.523	82.29	96.565	110.84	65.56	99.15	74.96	76.42	73.42	60.76	91.21	77.5	93.17	95.67	86.4	94.44	65.1	61.05	40.96
Cluster-196.3436	60.47	53.045	45.62	73.93	64.35	54.79	88.28	92.37	90.6	68.69	53.65	53.26	61.75	55.24	57.33	62.99	66.93	82.64
Cluster-196.4807	5.01	7.48	9.95	5.38	9.78	5	3.24	6.27	6.51	7.68	3.28	5.57	9.13	6.3	5.75	7.14	12.24	11.2
Cluster-196.4458	17.05	15.5	13.95	24.45	25.94	25.21	25.64	24.72	25.03	19.96	20.28	17.96	25.87	24.97	26.13	27.53	24.56	26.06
Cluster-196.1057	22.99	23.47	23.95	31.92	35.9	29.22	34.26	33.65	33.8	22.48	22.52	27.16	34.16	32.32	33.08	33.23	35.61	35.54
Cluster-108.0	0	0.465	0.93	0	0	1.03	0	0	0	0	0	0	0.22	0.24	0	0	0	0
Cluster-196.4733	17.1	15.835	14.57	25.67	26.21	21.98	22.71	24.06	26.19	13.68	15.3	17.3	24.74	23.25	23.97	28.29	30.79	31.01
Cluster-196.1620	71.75	75.315	78.88	101.97	83.4	122.1	127.82	126.1	135.07	114.95	77.63	100.32	124.89	147.76	144.8	128.93	117.58	125
Cluster-196.166	1.13	1.425	1.72	2.64	1.41	3.47	1.39	1.35	3.92	3.26	1.78	0.33	2.82	0.49	2.13	5.84	1.77	2
Cluster-196.4734	0.56	0.735	0.91	0.68	0.72	0.76	0.65	0.75	0.52	0.45	0.47	0.54	0.67	0.74	0.48	0.78	0.98	1.18
Cluster-196.4350	49.29	50.21	51.13	51.22	51.88	61.17	66.65	70.08	65.95	52.97	45.11	50.04	66.53	61.26	54.62	61.14	59.82	62.33
Cluster-196.4518	27.86	28.46	29.06	28.15	31.41	28.18	29.25	27.99	29.36	28.28	27.56	29.43	28.3	27.39	28.06	28.2	26.31	27.71
Cluster-196.811	15.13	13.375	11.62	25.09	23.45	25.23	28.33	28.06	28.59	19.87	16.81	19.4	29.74	32.48	29.65	30.49	32.94	30.36
Cluster-196.3735	141.59	132.99	124.39	41.02	33.96	50.98	48.62	47	44.7	114.11	116.06	99.87	39.19	43.89	34.28	42.62	43.98	40.38
Cluster-196.1994	13.6	12.415	11.23	20.84	24.01	19.29	20.97	19.91	22.17	14.58	15.88	15.08	21.75	22.06	21.77	23.23	23.84	23.86
Cluster-196.647	5.82	5.45	5.08	6.37	6.97	6.42	6.13	6.51	5.16	4.06	5.67	4.67	7.76	5.55	5.44	6.5	4.93	7.91
Cluster-196.4160	88.49	94.005	99.52	56.33	70.2	69.5	83.32	73.63	73.74	98.37	60.2	74.5	94.32	88.66	94.23	67.4	48.23	54.79
Cluster-196.3635	113.99	107.975	101.96	84.9	93.92	112.96	76.95	87.24	79.55	112.92	133.81	104.33	87.5	92.36	82.44	83.04	84.43	75.05
Cluster-196.1222	43.33	46.435	49.54	47.7	48.65	42.68	32.31	36.55	39.93	53.97	46.09	42.18	48.32	38.66	45.26	34.97	30.16	31.65
Cluster-196.4736	10.23	10.745	11.26	17.43	19.93	17.76	20.97	20.99	17.27	12.8	9.41	12.78	16.28	24.38	21.96	20.55	19.93	23.33
Cluster-196.2591	35.66	32.25	28.84	43.99	53.28	35.32	47.14	44.09	43.65	26.94	28.2	33.54	46.81	49.28	49.33	49.95	51.51	50.2
Cluster-196.3155	25.84	26.765	27.69	32.89	34.23	32.78	38.83	37.54	36.55	24.06	23.97	29.64	33.58	35.22	35.34	42.08	43.87	43.87
Cluster-196.1882	22.49	23.06	23.63	30.9	31.55	33.35	28.22	29.16	29.6	24.36	24.85	24.23	29.81	28.81	31.19	32.1	32.4	31.82
Cluster-196.907	20.91	20.71	20.51	28.81	30.19	27.67	29.68	30.04	30.51	22.41	20.78	23.29	28.06	28.82	27.98	32.4	32.65	33.16
Cluster-317.0	0.97	1.185	1.4	1.81	1.14	2.64	1.3	1.17	1.49	1.01	1.4	2.36	2	2.24	2.52	1.43	2.39	2.46
Cluster-196.636	37.55	34.8	32.05	39.35	39.38	40.77	46.85	42.31	44.89	32.91	32.49	34.99	39.52	41.19	39.83	48.9	49.03	52.34
Cluster-196.1538	0.84	0.76	0.68	2.39	1.58	1.44	1.05	1.74	1.76	1.81	1.39	0.33	1.09	1.54	1.43	2.17	1.62	1.72
Cluster-196.4711	0	0	0	0.87	0	0.5	0.85	0.92	0	0	0	0	2.23	0	0	0.93	0.41	0
Cluster-196.3346	60.47	40.535	20.6	23.02	30.16	24.65	11.85	16.69	11.72	48.4	33.09	17.29	23.28	10.05	21.45	11.13	8.7	10.74
Cluster-196.2110	32.96	33.91	34.86	46.1	48.35	51.6	48.58	48.79	48.98	40.59	36.65	41.34	50.89	51.08	49.6	51.21	49.14	49.87
Cluster-196.3930	23.06	20.24	17.42	30.81	34.28	28.45	30.72	30.29	31.19	22.45	20.48	25.32	33.3	32.06	33.42	34.62	32.87	34.28
Cluster-196.3184	44.58	40.565	36.55	46.28	44.1	46.27	38.2	38.29	36.22	47.17	46.99	39.13	44.17	43.35	46.86	39.74	33.83	35.03
Cluster-196.80	0.59	0.46	0.33	1.3	1.59	2	1.94	1.56	2.31	1.58	0.85	1.56	2.17	2.58	2.84	2.07	1.67	1.67
Cluster-196.4815	34.09	39.205	44.32	41.69	31.82	47.83	49.61	51.08	47.52	43.86	38.3	38.49	41.56	44.55	42.64	42.35	51.39	46.07
Cluster-196.2493	100.55	98.675	96.8	78.32	69.68	77.31	74.96	74.77	75.82	95.77	91.07	85.83	67.84	70.63	68.57	70.45	64.97	70.83
Cluster-196.307	2.05	1.4	0.75	1.46	4.02	2.2	1.61	0.98	3.78	1	2.6	0.76	4.31	2.37	1.37	1.53	0.45	2.77
Cluster-196.921	2.95	3.7	4.45	5.23	4.46	7.35	6.2	4.53	5.66	4.01	2.73	4.47	5.45	5.66	5.98	6.87	6.36	8.35
Cluster-196.233	7.51	7.01	6.51	9.36	12.69	8.04	9.6	7.5	8.92	6.16	5.63	7.79	7.94	8.95	10.05	9.91	12.01	10.11
Cluster-196.4341	1.88	1.885	1.89	3.7	4.8	3.4	3.05	2.92	3.77	2.1	1.85	2.74	3.65	4.14	4.09	3.41	4.78	4.26
Cluster-196.1546	13.3	12.405	11.51	16.22	16.61	15.82	19.44	19.12	18.23	15.54	13.16	14.29	18.39	18.02	16.78	17.25	14.74	15.93
Cluster-196.4219	19.27	18.7	18.13	26.61	29.46	29.15	29.37	27.93	27.64	22.3	20.35	23.35	30.73	31.89	32.23	32.77	30.44	31.3
Cluster-196.2263	20.55	20.065	19.58	27.45	28.26	26.51	29.87	27.02	28.75	21.61	20.32	26.26	28.81	29.16	28.09	29.17	27.99	28.7
Cluster-196.482	10.24	8.86	7.48	13.18	15.29	16.06	17.81	15.5	18.48	11.71	8.9	11.72	17.87	14.74	13.6	17.68	19.01	18.71
Cluster-196.651	45.98	49.66	53.34	82.67	85.37	101.26	86.97	87.18	94.46	77.46	62.76	83.14	93.39	105.73	116.46	107.56	128.03	112.68
Cluster-196.4421	24.82	24.425	24.03	26.8	27.12	28.79	28.75	28.41	31.59	28.47	29.02	25.17	30.73	27.21	28.55	27.23	28.57	30.22
Cluster-196.1084	99.5	103.005	106.51	102.55	96.42	114.09	127.98	124.06	134.23	97.47	87.35	79.07	109.42	100.74	102.28	119.54	114.63	123.74
Cluster-196.4179	20.06	20.16	20.26	22.5	24.5	23.84	23.84	20.63	22.02	20.31	18.26	21.69	25.53	24.1	24.77	25.15	23.8	25.72
Cluster-196.985	20.7	20.61	20.52	18.45	19.64	20.71	23.32	22.28	21.65	21.62	19.96	20.56	22.91	20.11	19.75	18.39	16.96	18.15
Cluster-196.3859	29.65	26.615	23.58	31.81	30.32	24.92	36.8	34.16	36.36	23.74	22.96	27.24	28.85	30.28	27.92	34.78	37.53	40.49
Cluster-196.3512	120.2	88.58	56.96	26.36	30.82	26.98	18.65	20.7	21.12	84.59	89.5	49.2	17.07	16.54	16.62	14.79	16.08	15.87
Cluster-196.3586	22.27	21.015	19.76	29.37	29.35	28.16	29.66	29.02	29.84	21.29	19.67	23.66	31.02	31.35	32.93	33.18	35.77	34.92
Cluster-196.1325	20.66	21.185	21.71	22.96	26.9	25.26	28.63	27.47	27.89	20.48	21.99	22.52	25.86	25.34	25.68	28.04	28.31	29.51
Cluster-196.1965	38.57	38.29	38.01	39.38	32.36	39.02	34.01	35.99	33.41	59.71	52.06	32.76	43.13	40.11	43.55	29.21	31.4	32.62
Cluster-196.405	0.61	0.64	0.67	1.69	1.46	1.86	1.57	1.67	1.81	1.13	0.86	1.26	1.97	1.76	1.81	1.8	2.37	1.81
Cluster-196.1559	15.92	29.64	43.36	43.7	49.92	45.26	35.71	49.66	51.83	32.38	25.09	32.87	31.65	61.52	54.96	55.11	48.74	37.22
Cluster-196.3214	17.94	21.4	24.86	26.26	26.67	33.69	22.52	25.67	23.23	24.76	29.98	28.69	26.68	33.01	28	35.19	39.95	31.73
Cluster-196.2986	33.98	19.785	5.59	5.8	3.82	3.52	5.35	4.45	2.54	7.13	8.84	4.48	5.04	4.94	4.76	6.01	7.81	6.71
Cluster-196.1667	14.19	12.98	11.77	20.68	21	18.83	23.83	22.3	23.03	14.38	13.17	16.88	21.38	22.86	22.28	25.3	24.97	25.61
Cluster-196.2304	17.24	16.61	15.98	29.23	31.37	32.6	30.03	31.75	29.56	22.2	17.51	24.9	31.7	34.12	38.48	36.98	38.28	36.4
Cluster-196.4063	11.79	11.915	12.04	11.72	12.24	16.33	19.27	15.34	16.91	15.35	12.53	18.85	17.12	23.02	19.28	16.23	11.68	13.67
Cluster-196.1423	18.22	18.715	19.21	23.6	23.3	23.11	21.52	21.64	21	18.71	18.29	19.65	24.28	23.34	23.93	25.53	25.17	26.16
Cluster-196.3267	101.34	116.915	132.49	75.84	72.59	83.4	68.8	73.5	68.24	92.13	97.67	97.58	78.78	71.67	74.39	69.96	73.78	66.01
Cluster-196.6	1.21	1.36	1.51	1.86	1.69	3.08	2.37	2.19	2.64	3.19	1.99	2.12	2.87	2.06	2.68	2.19	3	1.88
Cluster-196.791	16.5	13.65	10.8	26.22	27.62	23.1	21.67	21.07	22.06	20.25	17.61	18.09	26.94	22.03	28.79	23.66	22.04	22.34
Cluster-196.3144	84.9	85.815	86.73	81.2	81.7	84.42	96.68	91.68	93.22	79.11	79.49	79.46	75.45	83.78	79.9	97.13	104.24	101.06
Cluster-196.3620	34.08	31.105	28.13	36.5	35.39	31.36	46.84	43.17	44.98	29.38	28.17	34.71	38.43	40.22	34.98	40.76	41.76	42.98
Cluster-196.2399	28.78	24.16	19.54	27.81	28.44	26.67	33.37	31.4	34.94	21.15	20.76	26.11	29.32	29.7	29.01	38.29	40.79	41.96
Cluster-196.4232	68.4	64.78	61.16	57.42	57.09	63.04	87.56	97.3	84.3	66.74	51.22	58.8	76.33	54.75	53.02	62.92	46.05	64.8
Cluster-196.2579	64.47	68.72	72.97	63.85	55.23	54.38	62.27	59.15	62.07	65.27	53.79	55.38	55.65	57.65	58.43	61.21	54.3	62.48
Cluster-196.228	1.02	0.51	0	0.16	0	0.18	0.76	0	0.6	0.33	0.16	0	0.47	0.52	0.73	0.34	0.45	0.37
Cluster-196.2293	67.93	82.75	97.57	60.9	65.74	56.34	76.43	60.02	54.47	84.12	88.77	101.7	49.4	47.81	52.01	47.48	46.35	48.21
Cluster-196.3843	40.45	40.745	41.04	39.14	38.94	38.16	41.97	42.67	41	41.83	40.78	38.39	34.2	36.49	39.24	40.99	43.48	44.09
Cluster-196.3337	92.73	81.42	70.11	101.64	86.28	96.31	64.04	64.01	64.41	115.62	105.85	83.89	98.17	86.31	110.59	68.09	63.67	60.83
Cluster-196.2122	46.63	48.7	50.77	54.3	55.65	49.99	58.84	55.31	56.42	49.12	46.32	48.93	55.02	52.33	53.45	54.84	50.68	54.41
Cluster-196.626	7.09	7.8	8.51	9.19	11.87	8.77	10.26	8.87	8.97	7.65	7.02	9.59	9.17	9.12	9.94	10.16	10.94	9.67
Cluster-196.528	21.15	22.26	23.37	31.32	33.15	30.01	29.56	30.59	27.27	26.55	23.74	25.82	36.29	33.59	35	33.68	28.53	32.39
Cluster-196.3432	180.74	167.965	155.19	154.22	137.42	148.64	153.4	166.06	166.61	182.11	180.17	145.28	177.27	140.78	146.36	125.11	94.87	117.55
Cluster-196.550	15.01	12.925	10.84	23.03	22.24	20.55	25.03	25.25	25.77	14.37	15.37	17.11	20.64	24.21	21.24	27.52	28.61	27.83
Cluster-196.70	1.91	2.02	2.13	3.2	3.3	3.77	3.62	3.97	2.5	2.52	1.54	2.16	3.43	3.88	3.34	4.11	3.31	3.52
Cluster-196.1441	47.26	43.715	40.17	60.47	64.18	61.13	58.6	55.27	60.56	48.82	49.21	44.83	62.67	54.28	63.5	51.3	38.8	54.84
Cluster-196.4113	3.74	4.94	6.14	6.89	5.4	6.91	8.55	8.57	7.33	4.43	3.67	5.06	8.79	8.98	7.99	8.4	9.05	6.83
Cluster-196.1416	42.41	43.035	43.66	35.77	25.27	31.04	43.24	44.45	40.68	37.66	41.17	33.33	22.02	38.05	21.88	34.13	22.67	30.02
Cluster-196.3219	27.76	27.085	26.41	37.35	39.74	41.18	47.91	44.71	46	31.61	28.62	33.84	44.77	45.52	44.49	49.58	44.82	48.05
Cluster-196.2347	914.99	1328.39	1741.79	1044.93	1063.31	1374.04	962.42	1440.65	1547.85	1281.49	1763.57	1260.47	1369.49	1066.31	1041.71	873.41	656.29	508.15
Cluster-179.0	0.05	0.64	1.23	1.09	1.06	1.77	1.78	2.73	2.09	1.01	0.67	0.89	1.18	1.3	1.32	2.1	1.23	2.19
Cluster-196.4612	0	0.18	0.36	0.36	0	0	0.35	0	0	0	0	0.74	0.36	0	1.63	0.38	0	0
Cluster-196.2532	51.07	41.83	32.59	75.96	95.44	76.89	104.46	84.02	87.72	55.36	51.29	68.59	99.52	113.9	79.68	104.61	129.12	152.49
Cluster-196.103	3.81	4.18	4.55	4.44	5.5	5.3	4.82	5.36	5.28	3.67	3.64	3.91	5.17	4.36	5.35	5.35	6.25	5.54
Cluster-196.4474	21.86	22.775	23.69	23.97	23.81	29.27	30.06	30.35	29.02	25.47	20.46	24.35	26.78	29.47	27.93	30.05	25.68	28.91
Cluster-196.2592	40.19	40.63	41.07	47.26	49.64	50.33	47.64	46.91	48.37	39.71	42.55	43.37	47.67	50.89	51.31	54.47	54.11	53.29
Cluster-196.3401	48.87	48.53	48.19	54.44	56.12	52.59	59.82	60.71	61.15	48.83	47.23	49.19	53.68	50.38	51.85	56.64	57.47	59.97
Cluster-196.2832	21.85	21.305	20.76	27.9	30.25	29.34	30.03	28.42	30.97	20.64	20.88	26.14	29.81	28.98	29.1	30.52	30.83	32.46
Cluster-196.916	23.46	21.96	20.46	35.85	31.03	33.16	24.88	26.18	28.57	29.37	27.74	26.79	33.58	33.63	35.55	30.92	28.23	28.37
Cluster-196.5092	0.73	3.41	6.09	3.36	6.23	10.28	3.38	3.74	3.36	1.42	1.99	0.69	5.01	7.02	12.66	5.15	7.07	7.86
Cluster-196.3179	77.07	84.805	92.54	46.82	41.38	45.84	42.96	42.61	42.22	86.62	75.97	59.09	42.1	40.86	40.46	41.49	38.41	41.67
Cluster-196.4752	5.09	4.975	4.86	6.55	7.69	6.78	5.94	5.67	6.11	4.78	5.2	5.99	6.28	6.45	8.37	7.6	8.99	7.68
Cluster-196.35	1.33	1.38	1.43	2.48	2.61	2.12	3.66	2.52	2.97	2.12	1.78	2.59	1.99	2.28	2.25	2.25	3.38	2.52
Cluster-196.558	2.38	2.495	2.61	3.83	1.59	3.28	5.84	8.58	5.25	1.66	3.12	3.31	2.24	4.56	2.18	1.69	2.09	2.93
Cluster-196.2842	35.73	37.665	39.6	38.59	33.28	41.08	42.64	42.37	40.91	39.49	34.37	37.3	41.49	44.9	40.27	42.46	45.94	41.51
Cluster-155.0	2.49	1.46	0.43	0.42	0.46	0.31	0	1.1	0.34	0.29	0.27	1.89	0.54	0	0.31	0.15	0	0
Cluster-196.3816	73.68	76.55	79.42	92.87	96.44	92.47	97.71	106.16	104.91	80.62	80.54	81.74	83.99	83.14	84.34	94.2	98.26	100.35
Cluster-196.306	11.45	10.04	8.63	24.05	23.18	27.42	27.39	30.1	32.13	15.79	14.08	12.3	31.77	27.91	30.13	33.32	33.92	32.59
Cluster-196.2301	22.24	20.995	19.75	26.73	29.75	27.05	30.41	26.51	29.38	18.39	18.58	24.06	28.57	29.8	27.81	34.45	36.88	36.98
Cluster-196.3744	93.81	105.49	117.17	105.67	144.64	90.27	115.41	125.59	122.77	95.61	83.84	92.95	101.3	87.14	108.28	106.08	102.74	114.17
Cluster-196.2087	289.5	305.615	321.73	393.02	502	471.64	440.08	426.49	479.98	287.9	310.21	351.76	483.82	512.03	483.31	470.62	475.88	440.45
Cluster-196.26	0.67	0.795	0.92	1.52	1.29	0.82	1.54	1.57	0.73	1.16	1	0.83	1.17	1.55	1.2	1.48	2.12	1.11
Cluster-196.4637	5.19	6.61	8.03	10.93	10.6	11.92	11.34	12.13	11.69	7.08	5.77	7.34	13.67	11.28	13.07	14.43	14.53	14.99
Cluster-196.243	7.19	6.505	5.82	8.84	9.53	10.28	8.49	7.87	9.31	6.72	6.57	7.82	11.35	10.99	9.87	7.8	9.18	8.3
Cluster-196.4548	21.25	19.955	18.66	25.36	23.77	24.3	26.81	25.53	25.38	21.69	20.08	22.01	24.98	22.15	23.93	26.97	28.7	27.51
Cluster-196.4271	17.08	17.62	18.16	29.07	31.37	32.73	28.72	30.03	27.89	24.56	19.92	23.26	35.01	35.1	36.17	35.2	34.56	32.27
Cluster-196.3052	143.18	200.07	256.96	144.58	171.73	209.41	71.84	60.13	42.13	113.13	208.3	149.1	220.66	112.88	140.65	97.94	113.56	121.9
Cluster-85.0	0	0.05	0.1	0	0	0	0	0.18	0	0	0	0	0	0.29	0	0	1.44	1.47
Cluster-196.720	5.45	5.405	5.36	9.27	10.84	10.75	10.61	9.83	10.24	7.8	6.79	8.26	11.25	11.08	10.41	10.88	10.85	10.05
Cluster-196.1768	3.57	4.43	5.29	3.96	3.92	2.78	4.18	1.88	3.3	7	6.54	2.85	2.14	1	7.28	1.93	0.57	0
Cluster-196.3772	692.46	657.2	621.94	201.13	134.2	272.79	325.73	317.33	291.93	599.27	584.03	446.38	223.06	238.07	156.9	226.26	230.59	207.18
Cluster-196.693	57.98	70.16	82.34	55.28	25.76	56.18	40.82	55.1	66.02	144.93	75.19	86.58	92.4	50.19	38.6	16.05	6.56	9.76
Cluster-399.0	2.31	1.155	0	0	0	0	0	0	0	0	0	0	0	0	0	0	0	0
Cluster-41.0	0	0	0	0.4	0	2.29	0	1.26	0	0	0	0	0	0	0	0	0	0
Cluster-196.4541	51.32	54.985	58.65	45.68	44.3	46.23	37.16	40.13	39.69	46.14	54.78	46.08	42.95	43.98	43.72	44.04	44	43.1
Cluster-196.3228	132.86	140.28	147.7	116.77	121.19	122.83	115.44	121.59	122.45	135.89	143.43	129.69	108.07	106.68	108.18	110.49	100.99	102.71
Cluster-196.4292	14.79	14.785	14.78	19.75	20.76	20.68	19.08	19.51	20.26	15.92	15.1	17.28	18.82	20.28	19.41	21.13	20.94	20.9
Cluster-196.101	0.37	0.185	0	1.39	0.87	0.4	0.34	0	1.45	1.81	0	0	0	0.77	0	1.11	0	1.2
Cluster-111.0	0	0.585	1.17	0.23	1.7	1.04	0.43	0.92	0.88	0	0.67	2.14	0.45	1.24	1.29	0.24	0.21	1.31
Cluster-196.3604	51.82	54.39	56.96	53.93	56.18	50.85	62	62.59	59.53	52.46	51.42	51.54	50.7	54.21	52.36	56.9	59.28	60.9
Cluster-196.3365	44.23	58.67	73.11	72.72	58.88	88.61	119.55	92.48	104	112.54	94.51	81.64	102.96	67.31	74.43	57.13	50.62	41.98
Cluster-215.0	0	0.3	0.6	2.63	4.37	4.99	3.08	4.5	4.71	2.12	2.56	3.34	4.37	4.16	5.31	4.02	1.36	5.02
Cluster-196.1387	12.51	10.845	9.18	15.55	17.13	16.22	18.67	17.29	18.97	9.14	7.47	13.61	17.84	18.25	17.21	25.31	26.48	28.01
Cluster-392.4	1.34	0.97	0.6	0.35	0.95	0.26	0.32	0.57	0.69	0.6	0.34	0.73	0.11	0	0.26	0.36	0	0.39
Cluster-196.1128	20.11	19.845	19.58	24.52	26.64	23.43	26.65	25.66	24.57	21.41	21.44	21.76	27.58	26.62	26.35	26.07	25.45	25.06
Cluster-196.4597	2.03	2.59	3.15	5.63	0.53	5.86	7.52	5.53	5.11	1.98	6.18	4.48	5.3	6.49	8.07	2.04	1.19	5.84
Cluster-196.392	2.23	2.35	2.47	5.88	4.65	4.92	5.54	4.74	4.79	3.77	2.74	2.66	5.61	4.81	4.57	5.28	2.99	2.57
Cluster-196.3461	39	36.535	34.07	53.57	53.22	60.25	54.83	59.84	57.56	56.94	51.06	43.73	65.46	60.87	60.94	54.72	44.27	48.52
Cluster-196.323	9.98	8.46	6.94	14.1	14.49	12.52	15.79	15.87	17.33	8.93	7.72	10.7	14.15	13.83	15.45	18.52	20.76	21.62
Cluster-196.4571	42.95	42.025	41.1	47.57	49.12	47.84	60.37	57.57	55.44	45.48	39.14	41.29	49.05	47.53	44.73	52.43	49.79	53.4
Cluster-196.5056	0	0	0	0	1.03	0	0	0	0	0	0	0	0	1.41	0	1.33	0.58	0
Cluster-196.787	8.07	8.385	8.7	11.22	12.13	13.05	13.76	13.19	13.5	10.72	9.46	8.87	14.37	13.47	12.42	12.65	10.73	12.74
Cluster-196.1993	31.89	36.27	40.65	39.2	42.07	40.35	46.65	43.06	44.76	31.67	30.32	36.7	41.53	39.71	41.55	46.99	46.68	45.95
Cluster-196.948	14.42	15.465	16.51	23.43	24.42	23.38	23.47	21.57	23	17.12	16.19	19.39	23.1	24.69	25.31	26.09	28.46	25.5
Cluster-196.1750	5.71	6.625	7.54	10.74	12.12	14.18	9.57	10.46	9.82	8.08	8.43	9.63	12.29	14.93	13.8	13.17	12.26	11.32
Cluster-196.4338	1.03	1.015	1	3.51	1.93	2.64	3.12	1.17	2.45	1.61	0.38	1.83	2.1	2.09	1.75	2.04	2.88	2.22
Cluster-196.2517	156.39	220.8	285.21	179.13	198.01	213.87	110.59	126.1	106.51	177.13	229.54	247.06	194.03	211.42	221.21	130.48	132.09	127.18
Cluster-196.577	5.84	4.665	3.49	8.92	10	8.05	13.51	10.42	17.27	8.15	10.48	9.55	10.93	14.56	11.58	14.66	22.19	24.32
Cluster-196.4127	37.18	35.97	34.76	35.55	33.37	39.18	39.72	38	38.75	36.28	37.41	38.71	37.87	39.97	35.52	36.89	31.04	34.82
Cluster-196.932	19.42	19.135	18.85	22.43	23.44	23.76	26.7	25.6	26.3	18.6	20.67	21.51	25.92	26	25.14	27.18	28.18	29.08
Cluster-196.2051	5.01	8.195	11.38	6.4	3.73	7.91	8.5	5.97	8.51	6.05	6.23	4.91	4.15	5.46	4.1	9.69	10.09	13.05
Cluster-196.4155	30.18	27.035	23.89	34.49	35.65	30.09	40.13	36.29	40.2	25.71	25.81	32.37	30.37	34.25	33.72	40.61	41.8	41.98
Cluster-196.2457	26.42	28.275	30.13	37.39	34.26	35.9	29.09	29.56	31.54	27.69	27.4	33.2	31.26	33.33	35.64	35.5	43.52	38
Cluster-196.2589	31.45	29.79	28.13	35.94	35.8	37.23	42.18	40.73	40.83	31.51	29.66	32.13	38.65	37.91	39.39	41.76	42.03	43.24
Cluster-196.4294	3.85	3.45	3.05	5.42	6.71	8.38	5.54	4.74	4.83	4.26	4.1	5.37	7.84	7.3	8.74	8.44	8.96	8.58
Cluster-196.3729	52.99	50.19	47.39	60.42	64.95	64.2	70.66	64.19	67.66	52.97	53.42	56.69	62	69.61	68.05	71.23	70.66	71.87
Cluster-196.3747	89.74	212.15	334.56	107.49	164.44	155.4	121.03	138.34	117.37	155.77	147.06	153.3	161.54	135.64	141.43	70.5	74.27	76.49
Cluster-196.4777	50.15	53.91	57.67	57.38	58.08	66.08	58.39	58.62	59.94	54.11	50.75	51.24	59.72	57.05	56.52	61.67	51.31	56.06
Cluster-196.912	18.78	21.76	24.74	24.92	23.42	29.77	35.06	33.2	31.93	22.47	19.39	20.49	28.78	31.76	27.43	32.78	32.86	31.68
Cluster-323.0	1.29	2.32	3.35	1.46	1.08	2.76	1.04	2.2	0.67	0.12	2.72	0.59	0.86	0.83	0.5	1.17	0.52	0.25
Cluster-196.3769	32.53	28.245	23.96	34.12	35.48	32.37	39.14	36.56	38.29	24.81	24.17	30.23	33.91	33.61	33.19	41.78	47.46	47.39
Cluster-196.2750	176.01	163.095	150.18	205.79	224	204.91	203.77	220.86	220.59	186.26	191.79	179.06	211.02	210.57	206.73	205.37	189.6	194.27
Cluster-196.3257	57.97	55.67	53.37	63.44	62.15	58.22	47.96	50.56	50.67	73.18	68.27	60.87	50.12	51.15	55.98	52.94	52.04	52.96
Cluster-196.3954	39.41	41.685	43.96	33.39	32.87	42.47	45.6	42.5	45.1	44.55	37.66	40.61	38.48	41.11	34.24	39.57	39.52	40.27
Cluster-196.3776	94.31	95.745	97.18	88.05	81.37	91.12	78.64	80.47	83.15	101.37	95.72	80.56	85.21	82.62	93.91	85.01	94.59	88.62
Cluster-196.1412	12.89	12.065	11.24	18.33	22.09	18.05	19.81	17.98	20.45	13.53	12.56	15.71	20.34	20.69	19.52	21.31	25.52	23.37
Cluster-196.4261	24.04	21.185	18.33	28.25	26.9	22.94	29.33	28.37	28.58	18.91	20.87	25.77	25.15	27.48	25.64	31.08	34.3	35.11
Cluster-196.2522	2.33	2.095	1.86	3.25	4.24	3.75	2.99	4.19	3.67	3.88	3.14	4.69	4.87	4.36	4.97	4.1	3.83	3.64
Cluster-196.1948	29.33	37.38	45.43	22.73	17.93	29.74	25.06	24.51	21.24	32.61	35.63	36.66	21.72	21.59	18.27	16.44	20.67	19.39
Cluster-196.3990	42.38	39.855	37.33	38.81	38.3	42.46	40.93	41.61	39.33	43.55	49.41	53.1	40.06	42.56	41.1	40.43	40.56	40.86
Cluster-196.4273	43.77	36.835	29.9	66.79	82.65	48.75	71.74	76.14	81.19	39.2	43.33	38.87	66.03	61.57	63.84	71.71	70.78	70.5
Cluster-196.2999	38.94	32.195	25.45	41.24	38.96	38.92	41.07	39.97	41.52	35.38	31.49	35.74	40.08	44.37	42.85	51.36	51	52.61
Cluster-196.4330	47.9	33.735	19.57	54.7	52.02	36.82	58.63	53.73	56.86	36.86	38.68	38.11	62.23	51.24	49.9	45.22	41.11	52.22
Cluster-196.40	0	0	0	0	0.99	0	0	0	0	0	0	0	0.4	1.32	0	0	0	0
Cluster-196.2870	7.5	6.67	5.84	11.57	7.77	12.83	10.95	9.49	15.71	8.51	5.7	7.71	7.9	15.89	11.48	8.16	4.95	9.42
Cluster-196.4688	2.25	1.125	0	1.06	0.29	0.81	0.68	0	2.46	0	0	0.36	0	0.39	0	0.75	0.33	0.81
Cluster-196.706	9.2	11.495	13.79	23.53	29.29	32.99	14.77	15.46	13.06	26.94	21.86	19.01	39.5	26.27	41.33	20.39	22.02	21.39
Cluster-196.425	6.28	7.14	8	11.83	13.17	15.33	12.15	10.64	12.12	9.28	8.23	11.71	12.43	12.98	13.75	14.23	15.58	17.69
Cluster-196.848	9.3	9.64	9.98	13.79	14.73	14.05	17.53	15.4	16.52	9.88	9.35	13.35	14.64	16.1	15.01	15.96	14.81	14.85
Cluster-196.3305	44.62	38.52	32.42	34.99	31.22	43.63	31.67	31.67	32.62	57.64	56.63	37.39	37.19	35.19	35.91	34.87	38.1	36.63
Cluster-196.2053	38.3	37.455	36.61	34.94	37.86	36.43	54.81	58.91	52.25	40.67	34.87	35.86	41.17	42.26	33.35	39.54	33.88	38.07
Cluster-196.1828	0	0	0	0	0.7	0.48	0	0	0	0.88	0	1.74	0.86	0	0	0	0	0
Cluster-196.438	6.97	7.225	7.48	15.26	14.72	15.97	11.26	12.88	14.95	10.46	7.32	7.69	16.23	13.02	17.94	17.38	20.9	21.24
Cluster-196.801	3.06	1.845	0.63	3.96	2.38	0	5.63	2.47	0.9	0.59	0	1.75	0.59	3.23	5.28	0.61	1.61	0.66
Cluster-196.1485	13.72	12.6	11.48	18.22	20.15	18.19	20.09	19.38	20.14	16.66	14.95	17.01	22.34	22.31	23.87	21.36	22.55	22.53
Cluster-196.2050	2.93	4.28	5.63	7.03	5.92	8.84	4.31	5.9	10.22	6.27	8.55	10.73	6.81	10.51	9.85	2.35	4.9	3.79
Cluster-196.1228	11.69	11.755	11.82	14.51	18.13	15.5	16.69	15.22	15.71	11.4	10.32	13.47	17.35	17.7	19.03	17.86	15.88	17.26
Cluster-196.2629	9.06	8.41	7.76	9.68	10.19	7	11.17	10.96	12.72	9.28	9.45	11.78	10.94	12.28	10.89	10.43	10.58	9.75
Cluster-196.145	15.17	21.46	27.75	20.58	23.93	24.22	23.78	24.37	25.07	17.48	17.11	24	24.96	27.65	23.59	25.98	23.08	24.53
Cluster-196.128	10.76	9.735	8.71	14.27	16.58	12.91	12.57	10.94	12.34	13.97	12.71	10.76	16.25	13.21	17.08	13.59	12.74	11.55
Cluster-196.578	12.4	15.165	17.93	12.63	14	18.39	13.25	13.19	13.6	10.25	9.87	15.04	14.21	13.17	17.03	19.2	19.86	13.65
Cluster-196.2193	2.37	3.44	4.51	5.44	4.92	6.11	4.71	4.32	5.11	3.27	5.15	5.7	6.03	6.64	3.11	5.95	3.54	4.37
Cluster-196.1499	39.48	39.445	39.41	58.79	60.25	56.11	61.85	56.71	59.08	48.71	40.01	52.53	59.41	56.96	55.26	59.51	64.14	60.85
Cluster-196.866	0.93	0.58	0.23	0.33	0.64	0.12	0	0.33	0.13	0.11	0.65	0.58	0.11	0.35	0.37	0.23	0.1	0.25
Cluster-196.2100	29.01	31.49	33.97	30.97	28.32	33.64	25.64	25.76	24.79	34.75	32.64	30.47	31.07	29.1	33.22	26.05	24.94	24.36
Cluster-393.0	0.27	0.135	0	0.78	0	0	0	0.26	0	0.27	0	0	0.26	0	0.88	0.27	0	0
Cluster-196.3721	306.21	376.82	447.43	298.79	386.37	263.16	225.22	246.79	244.12	290.44	364.36	405.75	198.82	237.42	243.47	210.03	206.28	187.86
Cluster-196.4836	0.68	1.15	1.62	0.64	1.58	2.18	1.83	3.28	0.87	1.32	1.55	0.33	3.5	2.44	1.45	1.01	2.96	4.37
Cluster-196.1197	3.63	3.69	3.75	5.61	5.2	5.4	3.59	4.73	5.22	5.94	4.74	5	5.92	5.91	5.16	4.21	4.18	5.14
Cluster-196.1963	35.82	34.815	33.81	38.85	37.7	40.54	31.96	31.24	30.87	48.29	39.24	39.2	40.73	40.18	45.35	32.33	28.1	28.22
Cluster-196.4256	26.57	26.725	26.88	23.94	22.02	28.58	22.18	21.47	21.34	24.6	24.49	26.98	20.69	21.05	23.03	21.18	30.86	26.37
Cluster-196.4402	16.66	19.95	23.24	24.99	31.8	43.58	42.41	56.72	53.73	33.75	27.2	28.17	43.47	39.94	37.59	28.65	39.73	56.07
Cluster-196.2884	242.64	258.475	274.31	786.08	942.85	926.52	273.05	355.02	497.66	606.01	860.98	723	1277.81	1199.09	1262.27	485.73	372.66	266.35
Cluster-196.1188	2.28	2.805	3.33	4.11	5.71	3.18	5.17	1.52	3.86	3.13	1.68	3.15	2.76	4.2	3.41	3.63	2.4	6.41
Cluster-196.649	1.06	0.865	0.67	1.8	1.6	2.5	2.74	1.26	1.5	1.03	0.84	1.21	1.17	1.9	1.44	1.79	2.12	1.63
Cluster-196.862	7.49	7.18	6.87	11.92	17.07	10.37	14.38	13.3	13.91	7.97	8.28	9.3	14.1	14.03	14.47	13.66	10.46	12.75
Cluster-196.1793	17.51	18.12	18.73	21.93	23.13	23.78	24.07	24.62	23.9	19.11	19.11	19.25	21.54	22.22	22.45	25.23	27.6	25.56
Cluster-196.3299	6.29	5.36	4.43	10.73	11.97	12.63	10.61	10.72	10.52	7.95	5.9	7.5	12.96	12.53	13.95	13.37	14.43	15.05
Cluster-196.4553	80.3	67.765	55.23	80.03	73.75	68.28	69.42	69.14	68.26	78.5	67.43	65.72	73.77	65.8	73.24	66.31	64.91	66.54
Cluster-196.4056	3.25	3.07	2.89	4.23	5.22	4.52	4.37	5.96	4.03	2.48	2.82	3	4.6	4.94	4.35	4.33	4.68	4.08
Cluster-196.844	8.52	9.215	9.91	8.77	6.08	11.66	11.04	8.39	9.75	8.65	3.06	9	9.05	8.02	6.52	9.53	9.88	11.96
Cluster-196.3105	67.64	67.63	67.62	57.49	52.84	51.35	74.99	72.17	70.72	57.86	56.62	62.26	54.92	58.96	56.08	60.78	59.22	60.31
Cluster-196.2586	28.94	27.325	25.71	31.97	34.3	31.32	35.31	31.84	33.27	28.23	26.58	35.12	33.6	35.78	34.4	32.79	29.9	32.1
Cluster-196.3296	34.32	34.105	33.89	19.57	23.39	23.31	18.58	19.76	18.45	34.56	33.49	26.06	17.17	15.76	18.13	18.85	19.8	18.55
Cluster-196.586	3.78	4.175	4.57	9.54	9.66	10.48	3.96	7.02	6.16	4.2	5.92	7.22	4.16	2.84	4.52	12.98	14.27	12.21
Cluster-196.4947	3.15	3.57	3.99	5.49	6.07	5.3	7.32	6.71	6.46	4.91	3.75	4.97	6.81	6.92	6.52	7.71	7.16	6.87
Cluster-196.498	20.05	21.82	23.59	29.89	30	34.51	30.1	30.08	32.74	23.36	22.97	24.88	32.67	28.71	30.13	30.37	27.61	31.59
Cluster-196.935	41.41	38.24	35.07	41.06	32.43	33.74	41.3	37.57	38.29	43.27	37.9	39.62	36.63	33.51	32.1	29.94	26.34	29.93
Cluster-196.302	3.08	3.455	3.83	6.02	5.33	6.77	5.39	5.75	5.38	4.29	3.33	4.39	6.73	5.71	7.31	5.28	5	6.04
Cluster-196.310	89.24	100.195	111.15	73.02	74.03	82.53	59.79	64.17	65.14	91.81	113.85	97.02	59.78	67.49	70.8	68.12	72.75	70.76
Cluster-196.25	0.5	0.805	1.11	1.52	1.39	2.15	1.56	1.77	1.27	1.07	1.12	0.72	1.24	1.46	1.12	1.72	0.98	1.34
Cluster-196.3162	54.86	48.375	41.89	35.61	36.43	33.34	39.36	36.82	37.92	39.76	47.43	49.84	36.39	37.49	36.61	35.85	37.78	37.37
Cluster-373.0	3.27	1.945	0.62	0	4.48	1.39	0.61	4.99	2.8	0	0	1.25	3.58	1.41	0	4.39	1.66	2.02
Cluster-196.4234	68.71	47.33	25.95	84.36	68	50.05	54.91	53.99	49.58	39.65	54.51	61.6	73.02	66.74	54.41	92.5	142.33	126.98
Cluster-196.2326	1.53	1.725	1.92	2.85	2.38	1.65	1.87	2.03	2.15	1.49	0.47	0	3.43	2.67	2.19	1.53	0.89	2.2
Cluster-196.4188	18.84	18.365	17.89	22.17	24.59	22.2	30.95	29.32	29.68	18.12	17.11	21.25	25.16	27.42	23.74	26.36	26.01	28.56
Cluster-196.287	18	22.515	27.03	29.69	31.45	34.29	26.6	27.98	29.34	24.46	22.71	22.42	31.43	32.79	31.1	33.98	36.95	33.86
Cluster-196.396	1.45	1.485	1.52	3.14	4.47	3.86	3.37	3.63	3.2	2.36	1.58	2.24	4.11	4.35	5.28	4.84	3.7	4.22
Cluster-196.4683	2.18	1.38	0.58	1.5	0.83	1.06	1.24	1.5	0.62	0.58	0.36	1.57	2.67	0.6	0.84	0.79	0	1.71
Cluster-196.1166	0	0	0	0.51	0.85	0	0	0.55	0.78	0.53	0	0.52	2.1	0	2.35	0	0	0
Cluster-196.1747	55.06	49.015	42.97	58.4	59.19	50.84	68.8	65.46	73.14	50.6	46.03	55.12	49.28	55.05	54.07	59.37	67.88	67.56
Cluster-196.1633	13.88	14.115	14.35	15.68	18.53	18.3	14.66	15.34	15.59	15.45	15.43	16.33	19.35	18.83	18.65	17.99	17.33	16.53
Cluster-196.1816	11.84	11.93	12.02	17.5	17.1	15.43	15	14.81	16.36	13.52	12.8	13.32	17.25	17.3	19.32	17.93	20.91	18.13
Cluster-196.1942	44.16	40.92	37.68	52.72	48.71	52.59	57.73	55.41	58.5	44.65	41.42	44.11	53.73	54.82	49.82	59.96	57.89	57.72
Cluster-196.2780	9.55	9.955	10.36	12.15	12.79	13.62	13.71	14.38	12.57	10.96	11.34	11.39	13.82	12.68	12.88	13.61	11.73	13.21
Cluster-196.2184	26.29	23.945	21.6	30.87	27.89	29.42	21.31	22.46	23.66	32.89	21.7	24.06	36.05	24.58	33.86	29.06	30.66	32.12
Cluster-196.4250	26.28	29.28	32.28	24.72	25.54	29.03	30.43	31.23	30.18	27.07	25.97	25.74	26.1	27.01	24.79	25.67	22.3	22.43
Cluster-375.0	2.05	1.69	1.33	3.88	4.63	4.15	4.37	3.81	4.18	2.79	1.99	3.19	5.11	4.42	4.61	4.18	4.24	4.19
Cluster-196.4021	6.49	8.93	11.37	5.98	7.27	3.12	8.02	8.12	12.14	3.5	5.25	8.14	4.95	3.08	5.47	3.63	1.27	5.43
Cluster-196.1740	6.31	10.79	15.27	10.93	16.26	10.15	7.56	8.07	2.91	25.49	19.11	12.67	5.65	7.28	3.93	5.23	7.61	4.26
Cluster-196.2956	52.24	56.1	59.96	52.15	49.91	53.48	54.43	54.01	57.2	52.8	48.79	50.03	56.38	56.16	54.77	57.12	60.41	58.71
Cluster-196.766	18.87	18.335	17.8	29.77	28.48	30.3	29.1	27.63	29.13	25.18	21.16	24.89	34.1	32.03	37.67	29.98	28.6	32
Cluster-196.2136	8.75	8.18	7.61	12.61	14.38	11.27	12.88	13.03	13.32	9.06	8.23	9.83	10.7	11.31	11.81	14.16	16.42	16.66
Cluster-196.464	20.08	18.515	16.95	22.5	24.06	22.65	26.68	22.71	24.55	16.06	15.58	20.59	23.85	25.64	25.38	30.61	33.99	31.8
Cluster-196.1911	41.7	32.82	23.94	74.11	31.87	38.98	23.69	21.91	31.72	45.31	37.64	40.92	24.75	27.03	32.5	24.91	27.1	25.17
Cluster-196.3626	94.86	108.62	122.38	78.15	82.91	93.44	70.68	77.12	67.79	113.29	119.86	96.21	70.72	80.1	78.54	66.31	70.84	61.21
Cluster-196.5051	0	0	0	0.4	0.17	0.45	0.57	0	0	0	0	0	0.39	0	0	0.21	0	0.69
Cluster-196.2883	53.44	51.11	48.78	45.85	47.11	54.73	87.6	75.21	80.3	50	36.73	54.09	51.63	60.75	46.92	70.16	66.59	77.38
Cluster-196.2398	1.51	2.495	3.48	1.77	1.48	2.44	2.06	1.85	0.5	0.74	2.65	2.94	0.72	2.35	0	0.38	1.66	2.45
Cluster-196.4707	18.25	16.69	15.13	20.93	21.68	19.24	24.38	21.29	23.22	16.58	14.97	18.93	22.02	20.5	21.76	24.39	25.06	25.43
Cluster-196.2479	114.15	124.4	134.65	162.17	166.92	145.21	169.07	153.28	158.88	100.03	115.81	134.11	123.57	176.92	195.15	181.5	217.64	204.7
Cluster-196.4648	17.06	15.33	13.6	27.02	36.96	23.38	29.57	26.92	28.85	16.38	17.49	18.55	29.16	29.73	33.09	33.09	36.67	34.86
Cluster-196.3043	72.31	86.315	100.32	77.35	60.02	72.59	71.01	74.7	71.94	80.09	75.61	67.38	65.36	64.69	62.82	65.78	62.3	65.67
Cluster-196.335	10.82	10.165	9.51	14.31	15.66	20.27	12.22	9.89	9.51	9.61	8.95	9.37	15.59	9.1	14.29	15.05	14.29	13.68
Cluster-196.2438	48.19	45.995	43.8	51.91	49.21	56.18	59.45	57.93	58.76	51.63	45.11	47.97	55.35	52.99	52.9	54.38	52.2	55.85
Cluster-196.3928	24.61	25.66	26.71	30	32.34	33.07	32.64	30.72	31.85	27.73	27.14	28.54	40.97	45.67	39.09	38.56	36.69	37.63
Cluster-196.3236	97.74	103.33	108.92	71.22	66.01	74.66	70.19	76.15	70.93	108.81	108.17	92.09	65.52	66.45	65.28	70.75	73.87	69.53
Cluster-298.0	0.15	0.075	0	0.23	0.56	0.1	0.37	0.44	0.45	0.2	0.25	0.18	0.41	0.24	0.25	0.89	0.55	0.26
Cluster-196.3925	57.8	57.57	57.34	53.53	48.05	58.8	43.76	48.62	47.28	62.42	65.24	56.12	51.61	54.14	51.73	48.27	46.58	43.52
Cluster-196.1687	29.96	29.54	29.12	19.23	22.58	19.3	16.48	20.07	24.18	19.96	22.34	18.24	19.46	20.16	21.7	22.9	24.34	21.54
Cluster-196.1905	19.55	18.925	18.3	29.66	33.59	33.43	35.93	32.22	33.24	23.98	20.77	27.56	36.31	38.14	36.41	40.28	39.51	37.75
Cluster-196.4830	1.43	1.15	0.87	3.66	3.93	2.9	3.62	3.26	4.15	1.69	1.71	1.8	3.77	3.86	3.83	4.43	4.87	4.68
Cluster-196.1347	41.47	40.785	40.1	42.23	38.77	35.38	52.39	50.6	55.45	36.63	36.93	37.56	34.38	39.39	37.74	45.05	44.42	50.39
Cluster-196.4286	31.13	32.505	33.88	35.61	38.34	41.85	34.47	34.42	32.18	32.92	36.85	36.32	38.96	36.35	38.75	38.05	38.71	36.38
Cluster-196.1515	41.57	43.205	44.84	48.58	49.95	47.92	48.37	48.58	49.91	42.15	42.1	48.1	44.51	49.93	49.99	55.1	59.38	57.31
Cluster-196.2584	60.54	63.455	66.37	55.74	49.24	61.77	73.69	66.46	66.89	58.61	50.61	63.22	53.83	60.96	55.17	63.55	62.87	65.01
Cluster-196.1865	14.05	18.455	22.86	10.76	7.6	11.88	2.82	8.99	2.7	22.01	18.96	23.25	11.28	3.23	3.96	9.2	6.99	3.29
Cluster-196.4052	4.76	7.925	11.09	4.15	6.9	3.28	4.92	6.6	7.87	8.29	4.05	7.29	6.73	7.02	11.27	7.45	7.15	5.87
Cluster-196.4747	4	4.305	4.61	10	10.08	9.54	9.37	8.98	10.79	6.23	5.1	7.28	10.62	11.94	11.95	10.65	11.13	12.6
Cluster-196.4334	19.96	14.045	8.13	10.54	6.3	15.13	15.35	13.51	7.69	19.97	10.85	14.44	24.46	10.79	9.88	5.41	4.27	12.79
Cluster-196.4586	2.29	2.54	2.79	5.78	4.82	3.09	5.67	5.03	3.42	5.62	3.83	3.25	9.14	7.58	6.58	3.12	3.21	5.42
Cluster-196.215	1.33	0.665	0	0.54	2.23	0.61	1.02	1.26	2.92	0.37	0	0.94	1.76	1.35	0.81	2.67	1.5	0.62
Cluster-196.1240	35.59	36.065	36.54	35.59	36.22	42.56	34.95	36.35	39.69	38.51	35.77	32.17	39.18	32.88	33.85	33.28	27.06	31.86
Cluster-196.3133	56.81	60.555	64.3	55.03	61.05	70.35	64.74	64.26	64.88	58.92	59.33	60.16	64.91	67.12	62.35	68.38	68.39	64.49
Cluster-196.3840	14.57	13.69	12.81	16.52	19.04	16.97	19.03	16.55	16.14	15.13	14.83	17.09	17.19	18.39	17.52	18.43	17.31	17.29
Cluster-196.1603	230.7	236.655	242.61	211.9	216.54	246.51	163.55	196.85	195.52	247.49	300.5	224.27	198.52	203.96	188.25	179.56	145.11	148.75
Cluster-196.2845	11.05	10.38	9.71	14.37	16.2	12.32	15.45	16.04	14.09	9.88	10.55	12.95	13.77	13.16	13.57	16.18	15.51	15.81
Cluster-196.3366	38.39	39.8	41.21	46.51	53.56	48.98	48.41	45.35	50.9	43.29	39.9	44.03	43.15	46.98	52.46	58.04	57.83	57.22
Cluster-196.3670	6.6	5.72	4.84	20.15	18.44	19.04	14.33	15.96	18.28	9.75	8.91	8.05	22.18	19.22	21.79	19.24	16.96	16.37
Cluster-196.3224	12.37	11.865	11.36	18.78	18.36	18.73	19.07	19.34	19.04	13.75	12.29	12.52	17.18	18.05	17.66	15.75	17.59	16.02
Cluster-196.4580	12.64	8.945	5.25	8.76	7.71	7.56	9.88	8.36	8.95	8.75	12.04	7.58	11.18	11.55	6.54	4.8	5.86	5.59
Cluster-196.389	0.97	1.15	1.33	2.64	1.87	2.62	1.21	2.67	1.97	1.42	1.27	1.12	2.23	2.16	1.97	1.95	2.77	2.56
Cluster-196.1162	1.62	2.845	4.07	2.01	10.08	9.31	8.91	8.64	0.77	6.83	10.85	5.67	7.29	7.95	6.4	3.78	5.21	10.52
Cluster-196.4429	0	0	0	0	2.9	4.06	0	3.08	1.16	1.46	3.41	0	1.47	0.8	1.62	6.04	1.32	0
Cluster-196.4347	59.17	62.78	66.39	54.63	50.9	60.51	77.11	70.17	71.05	51.09	49.35	54.4	55.36	60.58	54.41	74.78	82.73	79.75
Cluster-196.2015	9.95	9.625	9.3	13.57	11.14	16.46	12.05	12.39	11.84	12.69	14.25	12.72	11.24	11.07	12.32	8.63	9.97	7.7
Cluster-196.998	0.85	0.425	0	2.75	2	0.55	1.67	1.76	1.39	1.16	1.25	1.18	2.04	4.5	1.63	2.19	5.52	3.31
Cluster-196.3223	48.8	51.285	53.77	47.6	45.94	58.31	58.94	52.63	54.66	56.25	52.53	50.48	52.55	58.75	51.87	47.95	33.7	41.06
Cluster-84.0	0	0.13	0.26	0.77	0.85	0	0.24	0.78	0	0	0	0	0	1.4	0	0	0	0
Cluster-196.4668	19.29	22.09	24.89	20.38	20.87	24.54	15.06	15.16	13.82	19.04	19.98	18.04	22.41	19.32	22.56	22.3	23.51	22.24
Cluster-196.3866	154.07	138.92	123.77	170.3	166.71	172.73	176.11	174.89	195.43	129.95	137.38	129.41	171.23	160.89	163.76	223.13	233.79	211.21
Cluster-196.2124	170.6	167.355	164.11	141.03	111.99	95.08	80.33	87.01	60.96	154.12	177.96	119.58	82.17	108.78	104.03	73.84	75.89	73.3
Cluster-196.3634	12.81	12.39	11.97	18.68	17.05	19.44	18.23	16.26	17.02	17.69	15.8	15.01	22.89	17.59	21.04	17	15.03	16.14
Cluster-196.45	1.93	1.44	0.95	1.59	1.32	1.8	3.24	1.61	2.34	0.94	0.44	2.13	4.69	1.48	1.03	1.67	1.69	0.78
Cluster-196.4920	12.09	18.89	25.69	23.96	21.93	28.1	15.88	21.63	23.56	21.43	18.53	20.18	21.05	21.24	22.91	18.6	17.68	15.76
Cluster-196.3521	44.13	40.97	37.81	44.52	45.49	41.14	45.63	45.9	46.11	47.49	43.97	39.92	40.24	40.74	38.88	41.44	41.2	43.47
Cluster-196.5088	0	0	0	0	0.26	0.35	0	0	0	0	0	0	0.31	2.03	0.35	0	0	0
Cluster-196.1833	40.88	38.935	36.99	54	57.11	54.18	49.99	49.71	53.35	43.32	42.2	45.23	48.03	51.76	54.4	55.34	58.45	56.83
Cluster-196.1250	13.24	15.515	17.79	17.56	18.62	18.04	18.67	17.81	18.54	18.55	17.48	16.31	16.17	18.24	19.15	18.86	17.91	17.31
Cluster-196.4431	17.26	15.84	14.42	29.59	43.32	26.27	33.44	35.96	32.34	19.13	17.93	16.88	26.97	28.27	26.2	38.98	37.87	34.32
Cluster-196.1400	7.02	6.695	6.37	9.93	11.28	9.99	9.23	9.6	9.8	7.72	7.72	7.81	11.34	11.15	11.1	12.18	11.07	11.88
Cluster-196.4077	36.79	34.26	31.73	46.53	52.7	50.4	40.34	44.58	44.41	44.58	47.73	42.38	47.08	47.57	49.4	47.56	46.91	44.85
Cluster-196.834	58.91	67.955	77	53.18	76.12	62.67	54.13	47.65	43.09	59.64	73.16	69.45	65.74	72.95	70.53	48.92	35.65	34.51
Cluster-196.547	19.27	24.27	29.27	30.7	35.77	42.3	31.8	28.37	27.65	33.35	32.86	31.63	42.09	34.54	37.87	35.95	30.15	28.55
Cluster-196.2190	2.17	3.215	4.26	3.72	5.22	5.57	6.31	5.98	4.33	5.8	6.01	4.61	3.6	5.13	5.39	5.31	8.5	6.1
Cluster-196.4048	474.21	648.36	822.51	480.24	617.39	634.22	468.23	557.62	488.06	516.8	559.88	596.16	421.86	514.51	513.92	553.1	594.33	488.74
Cluster-196.2887	25.44	23.715	21.99	29.35	29.6	25.62	26.96	27.84	28.82	22.35	21.14	25.61	26.61	28.15	28.12	30.68	34.23	33.82
Cluster-196.1654	19.3	18.6	17.9	23.89	21.13	22.02	19.12	19.44	21.21	17.5	18.97	24.91	24.07	27.21	25.57	22.58	25.72	22.88
Cluster-196.1977	151.51	159.635	167.76	145.81	111.68	167.18	117.41	124.49	129.04	181.05	160.63	132.88	104.38	142.31	129.26	129.27	132.99	156.98
Cluster-196.2203	24.35	23.63	22.91	33.15	37.93	34.76	30.63	41.08	39.47	51.16	37.24	38.13	40.26	44.15	43.1	22.75	29.05	25.82
Cluster-196.1454	2.22	1.995	1.77	3.07	1.43	4.98	1.99	7.12	3.61	2.43	5.52	3.4	3	1.85	3.45	1.81	2.84	4.37
Cluster-196.4772	31.13	32.695	34.26	45.73	48.29	48.55	46.33	45.03	42.68	47.31	37.08	39.74	49.89	44.66	53.15	46.36	45.61	43.35
Cluster-196.1349	0	0	0	0.74	0	0	0	0	0	0	0	0	0	0.1	0	0.21	0.01	0
Cluster-196.2624	49.47	58.81	68.15	62.93	64.82	52.51	67.08	62.64	61.27	52.19	48.22	62.33	43.32	47.25	52.38	54.94	63.29	66.15
Cluster-271.0	1.11	2.185	3.26	1.64	3.18	2.1	3.27	3.21	1.81	0.6	1.81	2.57	2.14	1.37	2.87	5.11	6.67	3.98
Cluster-196.4217	7.54	10.305	13.07	8.28	8.45	10.1	12.17	9.68	9.24	8.98	8.05	8.7	12.51	10.28	10.37	9.5	8.14	8.95
Cluster-196.1890	44.74	49.88	55.02	28.04	18.99	35.84	30.94	36.23	32.37	42.78	43.39	38.27	24.75	28.95	21.36	31.08	34.5	31.58
Cluster-196.1600	3.89	4.25	4.61	5.38	6.55	7.39	7.68	5.97	6.7	5.71	5.36	5.97	6.72	7.04	5.74	5.73	4.45	6
Cluster-196.714	22.31	21.41	20.51	34.92	40.04	33.48	32.88	31.53	32.17	23.93	22.05	25.89	41.1	36.09	42.34	38.2	40.66	40
Cluster-196.832	15.08	13.9	12.72	17.08	19.78	16.39	18.61	17.97	16.1	14.6	15.15	17.83	18.73	19.98	20.32	19.8	16.95	18.11
Cluster-196.4134	56.6	56.57	56.54	64.61	69.75	67.86	61.73	59.04	63.44	62.61	60.72	59.1	63.09	64.47	68.91	68.67	70.14	69.31
Cluster-196.878	0.34	0.82	1.3	3.2	2.92	0	1.84	1.97	3.94	2.14	0.31	1.99	1.6	1.4	1.45	0.34	0.6	0.73
Cluster-196.2344	11.76	11.83	11.9	20.49	23.92	21.02	23.14	23.73	22.67	15.87	13.13	15.65	23.23	23.02	23.48	24.43	21.31	22.46
Cluster-196.505	5.63	5.2	4.77	7.28	7.89	8.63	7.4	6.68	7.49	7.38	6.13	6.28	9.22	8.36	9.56	8.82	9.53	8.68
Cluster-196.2225	27.43	28.52	29.61	48.41	35.59	50.54	59.18	51.58	55.95	23.83	20.85	36.41	64.34	42.93	43.3	53.06	44.45	56.66
Cluster-196.3762	328.94	318.805	308.67	227.91	218.47	199.87	149.93	186.97	171.25	338.12	361.72	250.02	187	190.42	191.5	132.5	152.57	136.61
Cluster-128.2	0	0.14	0.28	0	0	1.24	0	0	0	0	0	0.57	0	1.19	0	0	0	0.31
Cluster-196.2153	107.53	123.31	139.09	121.35	79.61	103.47	79.41	91.21	76.86	147.22	136.65	140.48	85.55	102.52	86.31	66.62	62.38	64.58
Cluster-196.4810	8.07	7.66	7.25	15.52	15.45	17.63	14.93	14.74	14.81	13.28	9.56	10.91	19.23	17.15	17.1	16.83	16.22	17.47
Cluster-196.3662	114.94	130.28	145.62	101.19	79.89	107.62	83.65	104.23	69.08	115.89	122.1	133.01	105.05	122.45	102.43	75.35	66.51	62
Cluster-196.1255	20.64	20.345	20.05	29.53	33.21	33.9	33.24	29.99	32.39	26.99	22.81	25.36	35.34	32.95	37.85	35.09	31.37	32.25
Cluster-196.1483	52	53.94	55.88	65.58	76.06	71.17	68.67	64.75	64.68	59.36	58.22	58.55	70	69.28	72.57	70.93	70.95	69.69
Cluster-196.2183	42.81	52.905	63	58.48	51.41	63.17	66.62	78.38	69.92	72.27	56.79	62.54	49.72	64.49	50.77	61.22	65.82	71.54
Cluster-196.1953	8.08	8.175	8.27	9.33	9.81	10.18	10.84	10.22	11.5	8.94	8.49	8.2	10.96	9.73	10.37	9.85	10.23	9.81
Cluster-196.2566	86.81	86.755	86.7	111.6	105.73	94.06	105.38	101.91	107.3	84.97	80.9	91.37	101.35	92.15	102.85	98.42	100.44	101.48
Cluster-196.1575	36.98	33.01	29.04	55.16	58.49	48.66	47.56	46.66	51.81	43.3	43.18	41.79	52.06	54.2	56.57	51.46	55.58	53.32
Cluster-196.4981	14.5	15.74	16.98	18.38	20.11	22.24	19.47	20.2	19.71	18.75	16.74	19.28	20.15	20.69	21.79	20.29	22.56	20.46
Cluster-196.1998	28.01	27.69	27.37	33.02	31.78	28.01	34.33	34.18	33.98	28.5	28.38	28.33	31.53	30.71	30.97	33.3	36.4	35.44
Cluster-196.1895	4.92	3.17	1.42	5.02	6.14	6.82	5.21	3.79	4.71	1.78	2.69	5.61	4.93	4.26	4.9	7.24	4.15	8.08
Cluster-196.2000	45.37	44.425	43.48	42.31	44.11	43.99	43.24	45.25	47.83	46.08	48.98	42.79	43.81	43.12	41.44	43.65	45.92	41.84
Cluster-196.4050	42.6	37.8	33	48.79	45.55	45.62	48.16	46.49	47.95	49.05	42.15	41.09	53.8	47.01	49.38	37.5	29.34	35.35
Cluster-243.0	0.2	0.1	0	0	0.16	0	0	0	0	0	0	0	0	2.87	0	0.1	0	0
Cluster-196.2439	18.75	18.18	17.61	23.56	24.82	23.37	25.84	23.74	23.09	19.87	16.59	21.84	29.28	27.89	26.41	28.45	24.35	27.15
Cluster-196.4287	0	0.685	1.37	0	1.15	0.8	0.69	0	0	0	0	4.17	2.18	0	0	1.49	0	0
Cluster-295.0	2.44	2.54	2.64	2.71	1.15	3.2	3.3	3.31	3.42	2.38	2.1	3.91	3.56	3.02	4.05	4.58	4.91	3.86
Cluster-196.2763	1.93	2.04	2.15	4.99	4.28	5.63	4.02	4.68	4.22	3.7	2.56	3.44	5.56	5.82	6.54	5.48	5.74	5.08
Cluster-196.3597	28	29.115	30.23	28.02	29.99	28.69	28.64	27.4	27.59	29.89	28.76	31.19	26.54	26.62	27.74	27.35	28.68	23.95
Cluster-196.4726	3.66	2.915	2.17	5.56	4.62	4.44	4.18	10.42	5.03	3.57	5.45	3.73	9.64	4.31	6.88	5.93	10.47	6.92
Cluster-196.4210	182.27	195.485	208.7	227	241.75	282.68	232.94	253.97	257.6	235.34	241.77	207.51	238.17	258.3	242.47	240.41	227.33	212.02
Cluster-196.3205	37.45	31.045	24.64	34.6	36.05	31.57	39.62	38.03	38.33	27.56	29.52	33.02	34.76	36.74	34.1	40.35	37.18	40.58
Cluster-143.0	0	0.25	0.5	0.8	0.93	0.54	1.36	1.12	1.97	0.99	1.09	1.01	1.25	1.2	1.26	1.68	0.89	1.64
Cluster-196.22	4.81	5.695	6.58	8.92	10.59	10.57	10.27	9.1	8.86	7.28	7.34	7.59	11.31	9.35	8.46	9.76	8.95	8.05
Cluster-392.0	4.63	2.8	0.97	0	2	0	0.94	0	0	0	0.47	1.97	1.48	0	2.77	2.57	0	0
Cluster-168.0	3.72	5.05	6.38	5.31	5.92	6.17	5.47	3.9	4.05	3.35	4.98	2.38	6.1	5.08	5.1	6.82	7.9	6.09
Cluster-196.4767	0	0	0	0	1.1	0.38	0.95	0.68	0	1.37	0.64	2.05	2.32	0	1.13	1.4	0.31	0.38
Cluster-23.0	0	0	0	2.33	0	2.16	0	0	2.1	0	0	0	0	0	0	0	0	0
Cluster-196.1267	125.47	114.16	102.85	152.64	142.66	138.05	85.08	84.39	86.56	156.84	137.33	110.46	143.32	127.3	164.6	93.67	79.68	86.45
Cluster-196.4636	51.38	51.9	52.42	41.57	37.79	57.1	21.41	22.8	20.54	41.48	43.18	37.29	44.47	38.71	40.24	38.47	40.13	27.97
Cluster-196.1440	7.42	7.06	6.7	10.01	11.92	10.33	11.98	11.16	12.85	7.69	7.47	9.66	12.89	12.05	12.46	11.7	10.16	11.53
Cluster-196.1975	4.07	3.965	3.86	7.09	7.08	7.15	3.67	5.63	3.27	4.92	5.83	6.17	8.45	8.6	7.62	6.64	8.11	4.41
Cluster-196.4963	4.53	2.265	0	3.59	2.01	0	4.78	3.28	1.93	0.63	4.13	1.84	4.41	2.74	1.4	3.9	0	2.79
Cluster-196.4971	0.47	0.51	0.55	0.64	0.61	0.88	0.63	0.71	0.54	0.3	0.31	0.56	0.63	0.91	0.44	0.74	0.46	0.99
Cluster-196.4213	148.65	150.51	152.37	144.1	122.04	116.7	145.22	147.07	141.34	129.73	137.31	144.59	125.22	125.75	113.12	133.7	132.28	138.83
Cluster-196.1581	56.79	53.015	49.24	59.72	55.5	56.23	62.67	57.78	63.52	53.38	50.75	55.11	52.99	58.96	56.2	63.7	69.72	68.62
Cluster-196.1447	33.38	34.985	36.59	46.09	50.71	60.06	42.01	43.07	46.27	53.3	46.09	45.45	47.09	52.25	50.49	50.23	49.78	44.69
Cluster-196.2434	16.85	15.31	13.77	15.42	15.98	13.97	16.4	15.17	16.76	22.32	16.51	17.67	14.32	16.48	15.85	14.88	14.45	14.95
Cluster-196.1160	20.21	21.55	22.89	24.2	26.15	26.08	26.95	24.99	26.62	23.11	21.6	23.57	27.89	27.06	27.99	30.05	28.29	30.64
Cluster-196.3825	82.71	69.58	56.45	67.42	51.53	61.85	87.47	80.07	82.8	59.05	53.9	67.69	56.63	61.52	56.7	77.76	91.48	91
Cluster-196.87	0.19	0.28	0.37	0.82	0.44	0.71	0.53	0.96	0.9	0.29	0.17	0.59	0.68	0.61	0.68	0.97	0.86	0.72
Cluster-196.3433	31.68	28.51	25.34	35.66	33.94	32.97	38.56	38.16	37.06	27.99	28.9	33.53	35.35	38.35	34.12	41.42	45.86	43.49
Cluster-196.2483	6.26	6.565	6.87	10.83	11.18	15.73	12.55	13.44	10.48	9.57	8.8	9.48	15.39	15.86	15.66	15.33	12.62	12.69
Cluster-412.0	0.43	0.215	0	0.4	0.67	0	0.39	0.43	0	0.42	0	0	0	0	0	0	0.38	0
Cluster-196.1384	29.51	30.265	31.02	60.06	43.7	46.99	39.76	36.26	36.97	42.06	35.76	40.43	36.91	40.61	45.08	44.78	51.95	49.91
Cluster-196.3939	29.88	31.135	32.39	40.28	40.92	43	42.87	42.07	42.15	35.66	33.44	35.02	44.88	43.2	42.68	42.24	39.5	41.88
Cluster-196.2129	81.54	81.95	82.36	78.66	58.98	93.72	38.77	58.93	41.66	84.05	84.21	137.4	64.06	81.97	72.48	38.91	25.16	33.55
Cluster-196.3534	51.09	51.185	51.28	45.21	34.54	56.99	55.94	48.34	51.55	46.4	39.87	50.47	47.4	57.68	49.21	64.13	71.49	68.72
Cluster-182.0	0.31	0.615	0.92	0.4	0.33	0	0.28	0.39	0.23	0.2	0.29	0.31	0.19	0.1	0.22	0.72	0	0.9
Cluster-196.899	86.01	89.22	92.43	45.01	22.16	66.68	73.81	81.3	56.79	90.23	73.69	41.39	72.55	46.57	29.79	41.74	36.08	42.89
Cluster-196.4303	18.87	14.245	9.62	12.8	15.23	14.89	12.08	14.33	13.65	14.47	18.52	14.1	12.98	13.03	12.42	14.08	12.24	11.94
Cluster-196.1774	1.32	1.61	1.9	3.33	2.16	2.95	2.18	1.76	2.15	2.39	2.19	2.24	2.78	2.65	2.88	2.93	2.53	2.41
Cluster-196.222	11.8	13.415	15.03	15.58	13.82	16.19	13.9	15.77	15.17	13.58	14.79	17.53	20	19.04	19.43	15.98	15.38	15.59
Cluster-196.2997	34.78	33.36	31.94	51.26	53.45	52.03	45.64	44.78	46.82	41.89	43.25	41.35	53.75	56.12	58.02	48.7	45.6	50.71
Cluster-196.4241	14.23	13.995	13.76	18.94	18.1	22.23	22.8	21.77	22.99	15.45	13.59	16.68	22.5	23.49	22.79	26.04	27.48	28.44
Cluster-196.2568	92.33	119.835	147.34	57.3	52.42	74.16	65.47	67.86	58.85	107.49	121.58	84.02	49.39	55.14	50.07	65.55	69.66	62.63
Cluster-196.1300	23.38	24.24	25.1	40.97	43.48	50.34	50.47	49.03	46.44	36.57	29.24	33	49.71	54.02	57.01	53.71	52.83	49.4
Cluster-196.4099	5.28	6.175	7.07	7.47	11.7	11.33	13.47	12.71	14.32	11.75	6.74	4.31	12.1	11.46	14.1	8.76	15.95	7.28
Cluster-196.2174	23.77	22.15	20.53	30.14	30.14	28.98	24.73	26.87	26.62	25.66	26.36	22.01	29.18	26.71	34.38	25.12	23.77	23.2
Cluster-196.4906	0	0	0	1.18	0.99	1.38	0	0	0	0.62	1.75	0.61	0.62	0	0.69	0	0	0.69
Cluster-121.0	0	0	0	0.35	0	1.61	0.34	0.37	0	0.37	0.34	0.36	0	0	0	0	0	0
Cluster-4.0	0	0	0	0	0	0	0	0	0	0	0	0	0	0	0	1.64	0	0
Cluster-196.1373	13.37	14.79	16.21	17.46	18.72	20.15	21.81	18.24	20.18	14.48	13.94	15.98	19.5	19.41	19.17	23.42	24.22	24.25
Cluster-196.5094	6.79	5.575	4.36	11.02	9.38	11.65	5.42	7.08	12.35	6.99	12.02	10.46	17.18	11.44	11.41	8.51	10.49	6.76
Cluster-196.2927	54.8	49.465	44.13	53.48	50.27	52.59	66.57	57.58	59.61	42.58	41.52	47.88	51.38	56.86	51.95	68.01	72.2	65.63
Cluster-196.786	22.54	20.565	18.59	29.09	28.2	26.2	32.09	28.34	30.83	18.79	20.38	25.21	28.91	31.16	28.14	34.18	36.88	35.65
Cluster-196.774	11.49	10.165	8.84	12.67	13.77	12.51	13.58	12.11	13.2	8.88	8.91	13.38	13.04	14.57	14	16.7	18.91	19.78
Cluster-196.3601	312.92	363.105	413.29	273.02	253.83	294.79	233.29	255.19	251.24	310.53	312.42	299.44	269.91	231.85	274.11	259.76	260.64	254.54
Cluster-196.4053	12.6	11.39	10.18	16.73	14.88	13.36	18.61	17.65	18.78	13.1	11.57	13.66	17.8	16.63	16.49	18.01	18.1	20.31
Cluster-196.4165	19.39	17.585	15.78	25.85	26.43	24.69	26.79	24.36	26.96	17.63	17.97	23.59	25.54	28.88	28.63	31.99	33.71	34.35
Cluster-196.792	5.86	5.675	5.49	10.13	13.42	13.5	10.35	10.24	10.88	12.26	9.08	8.16	11.58	12.48	15.05	12.25	14.44	12.02
Cluster-74.0	0	0	0	0.63	0	0.48	0	0	0.27	0	0	0.66	0	0	0	0	0	0
Cluster-196.1448	51.97	53.82	55.67	60.83	59.77	53.15	50.46	48.39	49.45	52.6	57.88	51.82	61.17	54.44	67.58	58.51	51.91	56.55
Cluster-196.2350	6.31	6.835	7.36	17.13	15.5	17.63	14.43	15.38	14.95	12.4	9.59	11.6	20.57	20.22	20.35	18.08	18.46	18.26
Cluster-196.4864	9.77	12.455	15.14	15.15	15.81	18.72	14.19	16.56	14.11	13.87	13.9	14.85	18.9	18.18	16.23	15.35	17	15.81
Cluster-196.4406	0.57	0.285	0	1.62	0.22	0.31	1.29	0	1.07	0	0.79	0	1.61	0.29	0.91	2.84	0.75	0.92
Cluster-196.623	6.54	6.73	6.92	9.57	6	9.79	4	4.59	5.28	8.22	9.81	6.29	7.43	6.84	9.74	3.67	3.6	3.63
Cluster-196.4422	58.12	57.085	56.05	52.99	47.98	56.79	55.71	61.52	63.9	70.72	68.24	67.03	50.88	50.56	48.65	51.4	46.34	51.77
Cluster-196.4572	0.51	0.34	0.17	1.94	1.23	1.27	1.71	1.45	1.84	0.83	0.88	1.17	1.11	2.12	1.62	2.24	2.06	2.21
Cluster-196.3886	54.53	47.84	41.15	60.61	58.6	59.74	73.92	72.93	76.81	55.71	46.6	51.87	57.91	56.9	55.66	68.78	71.56	72.5
Cluster-196.3064	23.66	24.165	24.67	26.71	27.33	30.51	28.97	28.82	27.56	23.73	25.01	25.04	31.46	29.32	27.94	32.33	31.76	29.46
Cluster-196.562	20.3	20.835	21.37	32.54	33.05	38.12	41.85	41.44	40.26	25.01	20.99	27.04	40.02	46.43	42.36	54.07	52.59	53.02
Cluster-196.3978	32.89	28.26	23.63	40.47	39.66	34.13	41.49	42.8	46.8	31.47	31.11	32.02	37.11	37.41	37.46	42.54	44.37	46.74
Cluster-381.0	0.54	0.335	0.13	0.39	0	0.43	0.24	0	0.15	0.13	0.62	0.13	0	0	0	0.13	0.12	0.29
Cluster-196.584	0.33	0.285	0.24	0.64	0.54	0.43	0.7	0.7	0.72	0.31	0.52	1.01	0.71	0.98	1.32	0.71	1.31	0.97
Cluster-379.1	0	0	0	0	0	0	0.28	0	0	0	0	0.16	0	0.16	0	2.82	0	0
Cluster-196.341	3.05	2.875	2.7	4.74	6.17	4.66	4.83	4.06	4.44	3.01	2.88	3.46	5.11	5.49	6.55	5.76	5.52	5.53
Cluster-196.2428	2.59	1.9	1.21	0	3.01	0.7	1.19	1.31	0.96	1.26	1.77	4.29	1.89	2.06	1.4	3.9	0.57	2.09
Cluster-196.4260	21.77	25.18	28.59	28.99	33.62	31.93	28.94	28.72	27.88	26.15	26.4	26.92	31.52	28.53	30.87	30.77	30.58	30.45
Cluster-196.4806	11.37	12.13	12.89	15.13	16	11.52	16.08	14.64	14.78	10.65	10.58	14.63	12.28	13.58	14.54	15.58	15.09	15.61
Cluster-196.5009	1.36	0.68	0	0	0	0	0	0.69	0	1.32	0.62	0	0	0	2.2	0	0	0
Cluster-196.3335	21.3	20.24	19.18	33.46	31.85	33.33	33.26	32.28	35.01	21.54	21.56	24.45	30.74	34.4	33.63	40.11	39.6	41.63
Cluster-196.4916	0.14	0.21	0.28	2.27	0.33	0.45	1	0.4	0.32	0.27	0.52	0.84	0.78	0.57	1.34	0.7	0.25	0.3
Cluster-196.57	0.41	0.305	0.2	0.59	0	0	0.74	0.79	2.47	0.2	0	0.61	0.58	0.63	0.22	0.41	1.27	0.22
Cluster-196.1655	20.54	18.285	16.03	25.32	27.51	25.79	31.52	27.15	31.56	21.51	20.59	23.76	30.29	30.66	33.46	32.05	37.17	32.87
Cluster-196.3147	181.16	188.855	196.55	171.7	168.15	160.41	178.93	181.58	179.63	178.3	183.92	164.31	164.6	161.67	164.13	171.84	187.63	182.72
Cluster-196.4992	0	0.675	1.35	0.99	0.27	1.51	0.64	0.34	0	1.03	0	0	2.65	0.73	1.5	0	0	0
Cluster-196.3964	74.57	69.5	64.43	69.51	69.41	71.03	79.26	74.6	77.81	59.4	63.75	73.53	70.05	76.45	69.39	84.85	75.14	86.86
Cluster-196.3255	6.61	12.895	19.18	9.99	15.51	10.49	7.12	10.39	10.75	9.04	8.75	19.22	13.34	11.66	11.29	8.94	6.72	5.42
Cluster-196.312	1.06	1.835	2.61	1.42	0.17	2.6	3.48	1.45	2.1	1.3	0.6	0.87	1.2	0.44	0.42	1.24	1.94	0.24
Cluster-196.395	35.55	22.25	8.95	44.91	30.94	36.12	54.5	58.8	69.11	32.77	19.84	19.01	40.32	35.23	39.25	41.82	43.5	66.83
Cluster-196.1829	29.02	30.42	31.82	35.66	49.05	42.38	50.1	50.57	56.13	31.45	32.62	35.83	42.97	42.1	46.26	46.77	44.94	42.03
Cluster-196.541	26.51	24.49	22.47	27.28	28.03	25.23	32.4	29.77	31.39	22.7	22.5	30.03	27.76	31.38	28.68	34.8	36.36	35.31
Cluster-196.4204	110.26	106.85	103.44	112.01	115.77	118	117.47	117.87	129.52	131.63	116.46	106.04	96.55	106.64	119.49	124.26	118.31	116.33
Cluster-196.4496	13.44	13.455	13.47	18	19.72	20.56	21.09	19.88	20.06	13.89	12.1	15.1	20.12	18.33	19.5	21.68	21.48	22.58
Cluster-196.4942	4.47	5.145	5.82	6.15	6.53	6.85	9.81	7.17	8.96	4.3	4.14	5.51	7.36	6.69	6.3	8.61	10.29	10.25
Cluster-196.4094	41.88	41.15	40.42	51.07	39.2	48.91	64.18	58.16	52.04	42.68	41.84	46.08	53.99	49.97	43.89	52.9	44.12	51.69
Cluster-196.2404	8.51	7.52	6.53	5.25	5.96	8.18	10.83	14.41	12.5	11.46	8.62	8.91	7.7	7.84	9.4	10.51	6.17	10.45
Cluster-196.4550	24.43	25.45	26.47	35.1	38.49	37.85	35.61	35.02	36.15	27.24	25.36	27.56	38.29	36.99	39.14	41.26	41.57	39.9
Cluster-384.0	1.95	1.645	1.34	3.73	2.8	3.88	3.18	3.03	3.44	2.16	1.95	2.59	3.93	4.21	4.19	4	4.76	4.57
Cluster-196.712	44.78	58.21	71.64	21.15	13.28	28.06	12.33	18.44	13.51	26.5	37.72	46.39	16.16	18.35	15.55	16.8	16.77	14.94
Cluster-196.554	17.26	17.14	17.02	23.05	21.17	22.88	26.86	24.26	26.6	16.96	17.03	18.6	20.65	20.42	21.85	29.88	33.89	32.47
Cluster-196.4871	25.78	21.28	16.78	31.59	38.49	33.55	46.68	40.74	41.11	23.05	23.07	30.78	34.37	37.79	37.22	53.44	48.17	56.52
Cluster-196.5091	1.47	1.83	2.19	2.49	1.89	3.25	2.42	2.86	2.79	2.31	1.54	2.12	3.06	3.55	4.05	3.21	3.89	3.42
Cluster-413.0	0	0	0	1.22	0	0	0	0.43	0	0	0	0.84	0	1.36	0	0	0	0.47
Cluster-196.2242	12.18	11.275	10.37	16.29	17.04	18.11	19.44	18.79	18.15	15.1	14.28	15.87	20.97	20.75	17.45	16.33	13.77	14.84
Cluster-196.2527	8.47	7.365	6.26	13.55	16.09	13.25	16.35	14.96	15.72	9.83	8.64	10.77	15.94	16.31	15.06	15.81	13.28	14.71
Cluster-196.1744	40.25	41.53	42.81	44.19	43.68	51.99	42.24	43.49	44.68	43.04	42.56	41.68	41.44	41.68	48.38	50.8	53.07	51.61
Cluster-196.1102	19.18	22.085	24.99	14.17	22.18	19.68	12.76	11.75	16.23	19.83	19.68	23.2	18.48	14.56	11.58	20.47	22.19	19.22
Cluster-196.3409	24.46	24.815	25.17	30.09	32.8	34.26	33.3	32.58	32.68	23.14	20.66	30.4	33.16	33.76	33.58	40.07	41.79	42.72
Cluster-196.644	18.82	18.105	17.39	21.84	22.33	21.66	22.23	20.8	22.12	18.49	16.22	20.13	23.21	22.52	24.39	23.66	21.74	23.2
Cluster-196.4257	38.19	45.64	53.09	49.17	45.27	42.4	50.05	42.88	43.71	50.52	45.94	54.63	40.07	39.28	41.58	43.61	41.44	44.6
Cluster-196.2676	28.68	28.685	28.69	33.54	33.17	30.27	43.03	40.29	42.54	33.12	27.37	32.56	36.92	38.15	32.95	33.55	29.47	32.01
Cluster-196.2727	17.13	16.915	16.7	19.54	18.95	19.61	19.46	20.13	21.79	17	15.95	16.43	19.33	17.81	19.13	20.93	21.13	21.99
Cluster-196.908	14.76	14.17	15.35	43.97	44.76	45.55	67.11	74.78	70.94	20.47	21.29	19.65	208.29	199.96	216.63	356.75	331.23	343.99
Cluster-403.0	0.59	0.355	0.12	0.11	0.09	0.13	0.21	0.22	0.27	0.34	0.11	0	0.32	0.24	0.25	0.47	0	0.51
Cluster-196.2023	27.12	28.95	30.78	44.06	43.78	39.49	39.4	42.9	41.12	31.06	30.04	33.01	41.68	45.42	46.36	48.95	49.19	45.91
Cluster-196.3089	21.5	25.52	29.54	25.09	21.17	24.59	20.22	20.67	20.74	21.46	19.64	18.67	27.76	27.91	28.14	30.19	30.34	28.16
Cluster-196.4122	94.62	96.69	98.76	119.36	106.65	110.75	96.4	99.1	99.55	109.85	106.66	109.57	114.71	113.56	113.97	101.75	97.96	103.11
Cluster-196.2430	1.41	1.385	1.36	1.87	0	1.21	1.53	0.81	0.7	1.1	1.04	1.11	0.53	1.45	0.6	1.41	1.98	0.61
Cluster-196.1181	20.42	13.265	6.11	11.26	17.19	11.2	23.29	14.92	21.85	9.77	9.17	11.25	14.84	14.98	12.88	20.79	31.27	34.12
Cluster-228.0	1.6	1.345	1.09	0.74	0.22	0.39	0.6	0.59	0.69	0.98	2.24	0.69	0.46	0.5	0.68	0.54	0.6	0.69
Cluster-196.2749	18.16	14.945	11.73	16.99	18.25	16.52	15.55	14.35	15.5	14.92	15.53	13.97	17.66	16.46	18.4	17.42	19.18	16.99
Cluster-196.605	1.77	1.74	1.71	2.41	2.6	2.68	2.44	2.26	2.1	2.51	1.99	2.4	3.28	2.77	2.87	3.18	3	2.64
Cluster-196.3665	19.17	19.225	19.28	26.74	25.86	27.71	28.46	34.95	32.62	20.4	19.88	19.14	25.94	27.32	27.71	33.01	33.87	37.95
Cluster-196.2811	25.12	27.295	29.47	28.74	33.13	27.27	30.11	30.19	30.29	24.06	27.03	27.99	29.33	29.27	29.94	30.62	29.43	28.64
Cluster-196.632	34.63	29.11	23.59	36.11	27.1	53.93	40.76	38.1	39.9	33.99	23.92	32.11	43.65	43.69	40.23	43.32	39.19	45.62
Cluster-196.2612	50.78	62.585	74.39	55.79	47.14	65.98	53.27	54.16	54.27	64.44	58.93	56.28	54.59	61.55	57.5	49.74	50.48	49.2
Cluster-196.262	0.3	0.69	1.08	0.29	0.31	0.53	0.18	0.65	2.68	0.39	0	0	0.46	0.2	0.21	0.49	1.14	0.32
Cluster-196.2160	11.59	9.725	7.86	21.17	21.3	12.08	10.48	16.78	17.96	7.58	8.5	7.74	15.48	13.58	13.81	19.21	17.99	14.87
Cluster-196.281	0.48	0.475	0.47	1	1.78	2.94	0.95	2.91	2.44	1.41	2.43	1.81	0.87	1.57	2.85	1.54	2.44	1.68
Cluster-196.507	0	0	0	0	0.95	0	0	1.85	0.9	1.19	0	1.16	1.19	0.65	0	0.61	0	1.97
Cluster-196.160	0.93	0.615	0.3	1.44	0.24	0.99	0.55	0.44	1.61	1.21	1.43	0.92	1	1.57	0	0.92	0.41	0.67
Cluster-196.92	1.53	1.345	1.16	2.72	2.12	1.77	3.31	2.34	2.06	2.25	1.02	1.88	3.22	3.67	3.16	2	2.37	1.74
Cluster-196.3660	59.76	56.29	52.82	53.28	49.7	56.02	63.34	56.84	59.95	56.2	50.18	57.79	49.03	52.47	46.89	48.17	42.47	46.24
Cluster-196.676	12.46	13.82	15.18	14.14	21.76	19.29	13.42	15.27	15.2	14.79	21.99	17.13	18.96	18.89	15.64	19.01	15.84	13.69
Cluster-196.227	1.86	1.625	1.39	2.62	2.22	2.23	2.15	2.66	2.31	2.57	2.13	2.65	3.56	3.13	2.67	3.33	3.18	3.21
Cluster-196.2300	172.45	172.825	173.2	160.21	190.82	184.86	163.23	187.97	161.03	194.68	200.4	169.6	218.14	165.95	160.19	141.08	113.23	109.48
Cluster-118.0	0	0	0	0.18	0	0.2	0.17	0.18	0.23	0.19	0.35	0.19	0.35	0.19	0	1.33	0.34	0.21
Cluster-163.0	0.71	1.3	1.89	2.21	1.85	2.41	2.85	1.72	2.26	1.35	2.13	1.7	2.01	1.78	2.16	2.54	2.56	3.02
Cluster-196.1066	8.66	9.04	9.42	14.4	16.96	13.55	13.79	11.57	13.23	9.97	8.11	13.6	14.03	15.82	16.36	17.84	17.63	17.41
Cluster-196.1500	41.28	37.81	34.34	51.74	58.4	49.66	61.43	59.96	59.06	36.79	32.31	39.48	52.05	53.03	52.56	62.18	65.24	64.49
Cluster-196.349	10.15	9.08	8.01	13.49	12.56	12.4	17.7	15.9	16.6	10.42	8.62	13.12	13.74	14.46	12.03	16.9	19.69	16.2
Cluster-196.404	2.22	2.04	1.86	3.99	3.25	3.86	3.42	3.78	3.92	2.57	2.52	2.86	4.09	4.17	4.36	5.06	4.32	4.44
Cluster-196.2395	46.19	52.515	58.84	39.15	40.16	44.4	41.95	43.63	38.05	50.2	50.8	46.06	43.55	38.56	39.29	36.92	25.11	31.48
Cluster-196.2165	40.05	38.435	36.82	47.5	46.83	52.73	50.82	48.86	49.35	42.17	40.06	46.72	51.23	51.28	52	54.17	54.51	52.95
Cluster-196.421	13.49	12.52	11.55	19.05	18.37	21.71	18.16	18.3	16.9	18.51	16.78	17.28	17.21	22.31	21.82	19.66	22.46	23.47
Cluster-196.4169	34.57	35.26	35.95	42.5	44.39	41.08	54.31	52.6	51.23	36.95	35.1	39.62	41.88	42.48	41.71	45.94	45.22	49.47
Cluster-196.4280	52.98	49.13	45.28	62.79	42.66	43.17	87.33	71.34	75.99	48.23	49.18	56.18	48.21	52.53	48.91	62	86.5	93.4
Cluster-196.3283	26.78	26.625	26.47	35.18	32.24	39.14	39.26	34.84	36.62	32.35	27.84	29.52	40.81	41.38	39.88	38.11	31.69	35.57
Cluster-196.618	10.84	13.485	16.13	18.99	19.58	22.68	21.87	21.7	20.34	16.55	13.73	16.82	24.76	23.24	23.54	22.32	22.97	22.24
Cluster-196.1767	26.12	28.93	31.74	33.43	37.67	35.34	34.72	35.7	33.98	27.58	28.31	29.91	36.32	33.08	35.61	39.23	39.68	40.32
Cluster-196.3514	514.56	509.21	503.86	526.69	530.7	491.57	342.91	373.32	378.92	564.79	616.77	543.17	479.34	507.26	506.65	382.61	399.17	368.87
Cluster-170.0	0.92	0.9	0.88	3.02	2.88	0.5	0.42	0.91	1.27	0	2.11	0.89	6.19	3.38	1.49	0.92	4.06	1
Cluster-196.303	13.9	15.07	16.24	27.18	27.06	34.52	27.49	27.29	30.77	22.21	16.94	23.31	34.72	30.77	35.89	33.41	31.73	31.88
Cluster-196.1510	16.59	16.44	16.29	21.91	22.78	20.93	24.25	23.33	23.44	16.9	15.59	18.44	23.1	21.29	22.09	22.9	23.89	25.23
Cluster-196.2118	1.56	1.145	0.73	0.73	0.99	1.64	1.7	2.73	1.21	1.03	1.27	1.49	0.48	2.65	1.84	1.33	1.13	1.33
Cluster-196.3805	18.24	18.365	18.49	12.86	18.13	23.19	24.47	20.23	19.37	16.15	16.27	19.18	22.04	14.48	19.21	19.76	17.94	17.1
Cluster-196.808	10.66	9.95	9.24	11.76	16.09	12.2	12.02	13.12	10.58	10.32	10.17	11.82	11.02	13.65	15.58	14.36	14.84	13.39
Cluster-196.3560	46.95	48.085	49.22	45.11	56.28	52.97	53.04	55.23	52.68	63.21	55.42	51.47	45.6	48.19	46.7	42.23	37.53	37.56
Cluster-196.1867	13.28	15.8	18.32	18.04	17.68	21.2	20.73	19.59	19.77	19	16.54	17.67	19.07	21.38	20.13	21.23	20.22	18.28
Cluster-196.853	25.16	23.69	22.22	38.3	36.92	36.63	40.42	38.1	40.12	28.19	24.81	30.17	39.39	39.39	38.94	43.62	42.23	43.34
Cluster-196.2241	42	40.84	39.68	57.9	58.14	47.74	63.7	60.93	62.17	38.78	39.53	44.87	54.57	55.94	58.16	60.26	60.58	69.87
Cluster-196.4537	1.75	2.28	2.81	0.76	1.64	1.86	2.41	1.95	1.85	1.5	2.06	1.74	1.18	1.46	1.83	4.36	8.52	6.21
Cluster-196.765	2.28	3.26	4.24	5.92	6.65	7.49	5.72	5.99	6.37	5.64	3.13	5.46	7.78	8.38	9.14	9.95	7.73	8.2
Cluster-196.432	16.59	14.51	12.43	19.14	21.01	21.08	21.98	21.7	23.33	18.95	17.04	15.68	19.12	17.76	19.31	21.97	20.54	18.85
Cluster-196.728	1.34	1.57	1.8	2.59	2.68	2.99	2.42	2.25	2.16	2.16	2.15	2.74	3.15	3.14	3.37	3.47	3.51	3.22
Cluster-196.4872	26.26	25.48	24.7	34.9	39.98	33.26	38.05	39.12	37.93	25.23	26.64	27.55	36.91	35.64	39.33	42.34	43.57	44.98
Cluster-196.4061	131.16	132.195	133.23	136.9	143.17	159.07	163.04	136.92	131.27	112	127.91	121.74	156.83	143.08	132.42	179.49	185.21	171.97
Cluster-196.4890	9.71	10.83	11.95	18.19	18.97	18.84	21.18	19.59	19.13	13.4	12.47	16.09	19.94	22.73	19.84	21.24	19.15	20.19
Cluster-196.3826	146.39	132.25	118.11	126.43	121.47	153.07	96.31	102.21	99.89	138.78	162.63	131.1	124.52	128.22	122.6	121.74	127.64	112.8
Cluster-196.1335	7.62	6.355	5.09	4.98	9.17	8.18	8.45	6.78	8.09	4.87	6.2	10.06	6.33	9.05	12.53	9.63	6.94	13.3
Cluster-196.2379	3.16	2.035	0.91	3.89	4.81	5.77	2.49	3.87	4.82	1.27	1.89	2.4	4.13	3.6	3.53	5.36	3.43	4.02
Cluster-196.1045	12.91	13.805	14.7	21.61	21.55	23.3	22.76	20.86	22.11	18.17	15.34	19.23	26.56	24.33	24.7	24.15	23.79	23.22
Cluster-196.4936	0.86	0.76	0.66	1.35	1.23	1.13	1.25	1.34	1.83	0.65	0.58	1.07	0.39	1.06	1.58	1.55	2.44	2.08
Cluster-288.0	0.14	0.14	0.14	0.26	1.19	0	0.37	0.13	0.47	0.54	0.25	0.69	0.63	0.14	0.29	1.09	0.73	0.9
Cluster-196.2580	176.59	166.805	157.02	192.97	196.11	192.37	123.5	136.95	139.79	199.77	211.37	159.48	162.81	172.46	210.73	157.73	162.35	145.77
Cluster-196.2475	24.34	24.735	25.13	33.61	38.47	36.54	35.31	36.49	38.53	29.52	28.59	29.48	36.93	40.2	41.77	44.47	42.09	39.97
Cluster-196.1840	24.01	23.85	23.69	33.36	34.07	38.02	37.33	38.25	37.3	25.85	25.91	28.26	35.85	38.17	36.78	39.61	43.26	39.82
Cluster-196.3945	28.93	31	33.07	33.56	34.81	37.84	35.54	33.92	34.29	36.59	32.97	34.65	39.1	37.64	37.67	33.97	32.21	30.39
Cluster-196.3645	44.08	42.255	40.43	40.22	45.92	50.13	46.62	42.42	44.74	40.45	40.82	47.27	46.64	50.33	47.3	51.54	54.36	51.62
Cluster-196.4631	27.32	27.045	26.77	33.03	36.08	34.2	37.78	35.3	34.34	25.61	26.64	28.94	35.08	37.22	33.92	41.23	41.01	41.77
Cluster-196.4558	2.47	2.565	2.66	1.2	4.07	6.72	2.85	3.72	2.71	3.55	3.31	4.77	4.73	2.49	4.47	3.91	3.17	5.65
Cluster-241.0	0.51	0.355	0.2	0	0	0.11	0.18	0	0.11	0	0	0.2	0	0	0	0	0.36	0
Cluster-196.3187	31.88	31.84	31.8	30.72	30.83	30.1	38.62	37.34	37.11	30.44	27.83	31.66	29.92	30.29	28.21	32.76	30.86	31.82
Cluster-361.0	0.24	0.235	0.23	0.11	0.46	0.88	0.42	0.22	0.94	0.12	0	0.24	0.98	0.72	1	0.47	0.31	0.77
Cluster-196.1659	81.74	81.12	80.5	96.48	95.39	84.79	99.65	97.51	103.01	76.91	82.48	88.91	94.93	96.01	94.21	102.27	108.66	108.12
Cluster-320.0	1.54	1.305	1.07	0	1.55	0.71	0	0	0.26	0.64	1.21	1.3	0.41	0.9	0.47	0	0	0
Cluster-61.0	0	0.305	0.61	0	0.75	1.03	0	0	0	0	0	0	0	0.33	0	0	0	0
Cluster-196.4725	1.25	0.785	0.32	2.34	2.06	0.35	2.34	2.79	0.38	1.61	2.88	0.82	1.82	1.67	1.05	1.63	1.3	1.07
Cluster-196.4680	18.7	19.835	20.97	31.01	31.88	35.53	29.89	31.97	32.89	25.05	23.6	25.25	34.21	34.6	34.64	37.07	36.75	34.61
Cluster-196.3966	37.16	35.67	38.65	43.39	45.13	41.66	50.02	51.07	52.11	44.19	46.03	47.87	150.59	142.85	146.72	312.66	286.69	299.68
Cluster-196.3999	6.82	6.775	6.73	10.26	10.86	12.98	11.44	10.99	11.31	6.92	6.92	9.43	10.95	11.79	11.31	13.92	14.67	13.26
Cluster-196.3047	49.38	46.62	43.86	54.75	54.98	49.02	54.03	55.42	52.25	43.2	44.63	44.99	56.86	50.19	52.41	49.97	51.21	52.53
Cluster-47.0	0	0	0	0.31	0	0.71	0.9	0	0	0.32	0	0	0	0	0	0	0	0.72
Cluster-196.4423	27.36	27.325	27.29	37.14	38.22	38.81	41.9	38.43	39.01	31.76	26.63	31.56	41.03	41.44	40.91	43.23	47.33	43.16
Cluster-196.1571	8.85	9.17	9.49	14.89	15.14	13.95	18.49	20.04	18.3	9.93	9.96	11.48	18.33	16.58	16.86	19.53	16.94	19.87
Cluster-196.2901	0.45	0.3	0.15	1.15	0.95	1.13	1.07	1.13	0.35	0.74	0.42	0.45	2.08	0.31	0.8	2.09	1.19	1.79
Cluster-196.3	0	0	0	0	0	1.16	0	0	0	0.53	0	0	0	0	0.58	0.54	0	0
Cluster-196.3555	205.36	197.89	190.42	230.51	253.29	197.09	290.69	308.56	316.11	172.12	199.46	264.8	191.15	209.44	197.57	262.11	229.51	267.68
Cluster-196.1007	18.73	14.335	9.94	26.59	24.5	29.15	20.04	22.61	24.38	24.73	20.43	16.13	29.59	31.74	34.64	28.4	28.76	26.43
Cluster-196.553	5.45	6.545	7.64	5.66	5.97	6.72	5.88	3.4	5.06	7.19	10.77	6.69	6.88	5.59	6.11	3.8	7.64	5.59
Cluster-196.1722	8.58	7.39	6.2	14.11	19.66	12.51	19.87	17.1	11.33	12.79	9.23	23.24	18.92	19.59	20.64	19.71	26.6	27.74
Cluster-196.177	0.48	0.36	0.24	0	0	0	0	0	0	0.23	0.11	0.12	0.22	0.12	0	0	0	0.13
Cluster-196.4216	10.31	11.305	12.3	21.97	18	17.94	22.1	17.63	24.11	11.56	12.3	13.43	19.97	22.01	26.57	25.83	27.21	27.45
Cluster-350.0	1.59	1.57	1.55	0.84	0.83	1.51	0.79	1.16	1.03	1.03	1.14	0.35	0.65	1.08	0	0.35	2.01	0.76
Cluster-196.1792	63.45	54.32	45.19	47.83	42.96	44.33	39.18	41.5	41.26	52.98	51.63	39.95	42.48	41.22	42.5	41.75	43.7	43.13
Cluster-196.2247	15.66	12.43	9.2	8.01	3.01	5.5	4.15	3.44	8.19	4.77	4.49	9.85	5.03	7.89	6.3	4.34	4.5	8.04
Cluster-196.3434	38.16	35.295	32.43	47.74	44.47	43.79	52.02	50.4	50.43	36.48	35.45	44.38	49.47	52.24	46.02	50.51	54.65	53.76
Cluster-196.3025	29.92	29.84	29.76	46.5	54.31	48.08	56.07	59.32	62.37	34.17	40.44	42.13	44.64	49.98	47.11	54.82	51.76	48.68
Cluster-196.51	4.03	4.565	5.1	4.86	5.37	6.61	7.56	6.2	5.98	4.67	2.95	5.29	7.03	7.2	7.04	8.29	5.9	7.92
Cluster-247.1	0.16	0.165	0.17	0.76	0.25	0	0	0.45	0	0.47	0.31	0	0.15	0	0	0.48	0.14	0.17
Cluster-196.4621	3.2	1.9	0.6	2.37	1.49	2.76	2.36	3.24	1.9	1.24	3.5	0.61	3.11	0	0.69	3.85	1.12	4.13
Cluster-196.1939	117.77	94.885	72	100.07	90.09	94.77	127.87	116.6	130.15	86.79	81.47	127.97	71.14	134.27	97.39	99.58	87.58	86.39
Cluster-196.4650	13.18	14.38	15.58	18.39	22.34	22.95	20.63	20.15	16.94	14.01	15.72	19.83	17.79	24.81	19.18	23.99	17.45	24.2
Cluster-196.840	36.15	47.255	58.36	41.05	46.65	45.13	45.49	46.62	48.39	38.02	37.18	40.72	42.59	46.74	44.64	53	55.59	57.32
Cluster-196.4760	2.27	2.41	2.55	3.61	2.73	4.19	4.9	4.84	4.83	2.74	2.12	2.09	4.14	4.73	4.09	4.72	5.46	5.24
Cluster-196.4997	2.5	2.61	2.72	1.86	2.59	2.03	1.99	1.46	2.37	1.32	2.24	2.56	1.23	0.88	2.52	1.92	2.57	1.07
Cluster-141.0	0	0	0	0	0	0.25	0	0	0	0	1.69	0	0	0	0.24	0	0	0
Cluster-196.1168	0.79	1.47	2.15	2.47	2.46	2.27	1.45	1.52	1.41	1.11	2.32	1.18	2.12	2.14	2.29	2.24	2.17	2.16
Cluster-196.4410	8.31	8.14	7.97	11.18	12.02	11.31	10.84	10.85	11.33	9.34	8.6	9.27	12.09	11.92	12.48	11.66	13.37	11.79
Cluster-196.236	9.63	8.205	6.78	13.03	13.85	14.45	12.94	11.79	12.7	10.7	9.76	11.76	14.78	16.33	15.24	11.6	14.14	12.56
Cluster-196.1697	4.87	4.175	3.48	6.68	6.98	6.52	4.73	5.1	4.95	4.51	5.19	6.41	7	6.28	6.65	5.6	5.79	6.12
Cluster-196.3783	73.33	69.025	64.72	119.39	138.48	113.92	144.6	160.12	162.01	85.55	73.36	78.73	122.06	110.34	128.81	135.29	135.15	139.36
Cluster-196.804	27.78	28.195	28.61	38.41	38.62	42.23	35.28	35.02	33.33	34.83	35.39	36.13	36.61	42.78	52.08	39.8	42.8	39.08
Cluster-196.4589	3.69	3.815	3.94	23.73	15.12	8.45	37.97	51.79	53.33	5.35	2.54	7.56	19.45	11.1	12.73	31.36	16.22	23.9
Cluster-196.4129	59.39	62.69	65.99	69	77.15	61.51	60.22	61.05	66.04	55.62	65.12	66.16	70.11	71.35	72.39	67.09	68.34	66.12
Cluster-196.397	1.09	1.13	1.17	0.96	1.43	2.24	2.18	2.29	2.44	1.43	1.09	0.64	1.08	1.38	2.32	1.26	3.27	1.58
Cluster-196.2588	58.26	58.83	59.4	65.59	65.64	68.22	74.19	69.82	72.06	58.81	53.25	58	70.06	67.79	67.2	73.21	70.74	73.06
Cluster-196.172	1.05	0.865	0.68	1.33	1.15	1.74	1.89	1.28	1.57	1.72	1.26	1.65	2.06	1.9	1.42	1.57	1.67	1.32
Cluster-196.3767	90.08	90.795	91.51	94.97	99.11	108.31	102.98	106.79	99.17	76.93	78.35	82.77	107.12	116.47	96.98	109.24	98.2	102.48
Cluster-196.3792	44.23	45.845	47.46	52.45	46.24	56.85	53.35	54.69	52.04	54.76	46.7	43.58	45.57	48.58	43.83	52.45	52.08	50.98
Cluster-196.2871	33.09	31.73	30.37	55.35	57.03	61.27	55.01	50.67	51.38	36.13	36.55	43.34	68.17	81.61	76.62	60.55	63.5	65.44
Cluster-196.1794	2.7	3.315	3.93	2.25	2.48	3.01	2.36	1.35	2.98	0.79	0.78	2.58	1.74	1.08	1.21	3.12	3.47	3.49
Cluster-196.4058	0.61	0.6	0.59	0.58	0.48	1.32	0.28	0	0.77	0	0	0.6	0.58	0	0.33	0.31	0.81	0.66
Cluster-196.3347	942.33	700.055	457.78	170.54	59.45	253.4	54.81	90.85	59.44	559.03	770.3	451.41	58.4	110.05	79.52	62.12	116.32	44.86
Cluster-196.854	34.71	28.72	22.73	38.89	46.1	32.46	40.93	42.19	42.41	30.33	32.1	32.25	40.67	36.16	37.49	38.63	35.59	34.16
Cluster-196.1195	17.47	18.99	20.51	20.14	22.71	32.16	25.77	22.89	26.83	27.92	23.65	26.76	28.44	29.8	24.83	23.11	25.63	27.41
Cluster-196.3912	84.18	60.64	37.1	71.99	43.27	65.86	48.19	56.36	55.34	67.45	68.33	52.92	55.53	49.73	41.59	51.59	54.71	58.63
Cluster-196.2606	28.76	27.86	26.96	29.68	30.54	31.41	30.34	30.17	31.87	29.52	30.04	29.34	31.65	31.64	31.27	32.03	29.47	30.64
Cluster-196.3593	79.17	70.08	60.99	85.67	74.63	73.31	60.87	57.1	59.53	81.42	77.28	73.96	76.71	72.34	84.11	62.26	58.03	62.09
Cluster-196.4869	0.37	0.185	0	0.7	0.29	0.6	0.99	0.53	0.65	0.18	0	0.18	0	0.57	0.59	1.47	1.63	0.8
Cluster-196.1345	20.12	19.785	19.45	19.46	18.5	26.46	21.87	23.29	23.77	28.12	20.04	14.31	25.03	21.96	19.94	22.53	22.64	21.73
Cluster-196.2569	1.03	1.635	2.24	2.67	3.21	4.4	2.54	3.44	3.46	1.51	2.36	5.56	3.36	4.72	2.46	3.83	1.8	4.14
Cluster-196.3331	47.39	46.35	45.31	64.97	66.92	55.96	58.95	58	61.04	46.9	50.43	50.82	66.87	59.96	64.39	61.1	58.21	63.85
Cluster-196.2307	12.72	22.56	32.4	20.35	29.48	23.12	18.16	20.83	14.19	22.72	18.08	25.29	19.82	20.39	25.14	17.25	15.77	16.51
Cluster-196.2170	0	0	0	0	0	0	0	0.53	0	0	0	0	0	0	0	0	0	0
Cluster-196.2282	168.71	176.21	183.71	89.71	62.7	96.06	54.63	71.78	55.92	213.79	202.96	174.1	68.93	57.75	68.48	60.63	54.86	56.18
Cluster-196.255	3.89	5.765	7.64	8.69	7.63	7.13	6.15	7.18	6.44	6.1	6.5	7.99	6.03	6.89	8	7.07	8.27	7.86
Cluster-196.2597	268.23	299.635	331.04	200.01	205.25	245.25	198.05	207.34	215.45	260.27	306.01	290	177.45	195.42	183.79	236.47	233.32	208.14
Cluster-196.330	7.99	9.255	10.52	14.42	25.63	16.12	19.54	21.97	18.95	10.25	10.6	12.97	19.85	21.26	18	20.96	16.81	16.14
Cluster-6.0	0	0	0	0	0	0	0	0	0	0	0	0	0	0	0	4.24	0	0
Cluster-196.937	0.81	0.8	0.79	0.77	2.06	0.65	0.36	0.58	1.44	0.4	0.56	1.2	1.86	0.82	1.52	1.4	1.41	1.74
Cluster-196.3079	270.3	362.415	454.53	248.32	203.93	282.65	109.66	169.84	178.9	454.49	365.93	270.8	255.07	212.21	227.16	110.5	103.96	107.08
Cluster-93.0	0	0.145	0.29	0.28	0.23	0.64	0	0	0	0	0.27	0	0	0	0.96	0.89	0	0
Cluster-196.53	0.51	0.685	0.86	1.36	0.64	0.76	1.12	1.08	1.05	0.65	2.26	1.18	2.26	1.48	0.86	1.66	1.16	0.99
Cluster-196.4082	94.68	97.735	100.79	123.5	148.7	105.04	110.96	112.17	100.99	91.09	86.32	89.32	136.65	129.87	131.08	99.68	92.89	90.09
Cluster-372.0	6.99	4.16	1.33	5.22	5.81	8.03	8.51	6.46	7.06	1.36	1.28	4.04	10.7	6.67	9.01	5.13	5.73	17.08
Cluster-196.4327	40.86	37.805	34.75	61.28	55.77	45.45	68.97	80.09	79.4	42.36	35.01	36.98	48.99	39.89	49.77	58.24	62.16	72.23
Cluster-196.445	10.45	12.665	14.88	11.39	13.08	15.55	9.46	13.42	10.34	12.11	13.01	12.34	13.78	12.16	12.24	10.4	8.81	9.48
Cluster-196.1074	26.49	29.915	33.34	29.26	32.19	35.43	27.65	26.97	26.02	27.74	33	29.81	26.06	29.01	32.52	34.94	34.57	30.21
Cluster-196.3696	57.06	50.605	44.15	60.54	57.17	57.68	71.33	67.9	70.99	52.19	48.31	52.31	60.49	59.04	49.75	59.2	58.83	60.76
Cluster-196.1959	1.26	1.85	2.44	2.86	1.58	3.78	2.26	2.17	2.47	0.98	3.24	2.23	2.12	3.24	1.61	5.26	6.63	5.99
Cluster-196.2058	58.37	45.86	33.35	119.11	91.93	117.07	85.89	83.89	109.31	106.04	74.14	54.84	110.81	113.68	127.19	114.87	128.07	130.32
Cluster-196.3483	55.32	47.36	39.4	60.8	54.54	57.25	54.53	48.06	49.1	66.71	55.29	53.29	74.2	56.32	62.61	50.62	49.39	53.3
Cluster-196.198	0.28	0.38	0.48	0.47	0.77	1.26	0.99	0.71	1	1.16	0.39	0.84	0.38	1.68	0.89	0.83	0.98	1.74
Cluster-196.4468	0.35	1.67	2.99	0.98	3.52	5.21	3.45	2.36	1.79	1.01	1.27	3.04	2.94	2.86	4.82	3.8	2.13	3.36
Cluster-196.4152	184.03	205.395	226.76	165.41	178.7	159.2	181.15	191.11	192.9	170.97	181.02	182.63	163.02	155.54	157.93	155.95	154.67	160.3
Cluster-196.1635	51.45	46.95	42.45	66.9	66.31	58.86	59.22	65.59	68.58	52.6	53.45	52.33	54.86	57.28	61	59.59	65.08	62.16
Cluster-196.36	0	0.165	0.33	0.65	0.54	1.12	0	0	0.45	0	0.32	1.69	0	0.72	0	1.73	0.61	1.49
Cluster-196.3800	791.28	1331.03	1870.78	618.52	1014.71	774.89	436.28	565.19	393.3	673.22	1477.89	1043.66	589.5	390.38	366.6	465.79	374.01	262.9
Cluster-231.0	0.38	0.19	0	1.09	0.75	1.22	0.85	1.62	2.48	0.19	0.88	0.76	0.71	2.14	1.02	1.14	2.84	1.86
Cluster-359.0	0.36	0.3	0.24	0	0	0.51	0.32	0	0	0.23	0	0	0.11	0	0	0	0.52	0
Cluster-78.0	0	0	0	0	1.06	0	0	0	0	0	0	0	0	0.47	0	0.45	1.2	0
Cluster-196.2090	12.93	14.005	15.08	22.55	21.75	26.24	27.96	27.73	25.34	19.22	12.03	19.45	24.14	28.13	24.39	26.59	33.38	32.04
Cluster-196.1136	20.19	19.71	19.23	29.04	32.76	31.42	27.08	24.92	26.02	23.09	22.13	25.97	32.88	31.41	32.83	34.74	35.61	32.05
Cluster-196.987	14.75	15.51	16.27	22.9	25.42	26.44	23.91	22.69	23.89	17.93	16.06	21.34	27.1	27.45	26.98	30.53	29.56	28.68
Cluster-146.0	0	0	0	0	0	1.66	0	0	0	0	2.35	0	0	0	0.55	0	0	0
Cluster-196.1184	2.98	2.72	2.46	5.74	7.25	5.53	4.7	5	5.9	4.23	2.96	3.46	17.62	10.87	11.13	6.42	6.27	5.67
Cluster-196.946	14.78	13.74	12.7	20.95	21.81	20.06	23.71	23.56	24.66	14.07	14.05	17.44	20.02	21.51	20.76	25.14	23.88	26.21
Cluster-196.1017	9.16	9.445	9.73	15.23	17.95	15.13	14.48	14.06	13.77	11.65	11.86	12.66	17.03	18.16	17.26	17.07	15.89	14.81
Cluster-196.1802	59.56	65.185	70.81	65.08	65.69	80.07	83.59	81.16	79.82	77.51	58.68	65.58	76.9	66.7	64.6	69.21	56.59	72.69
Cluster-196.4617	6.13	4.82	3.51	8.52	5.31	8.05	14.29	10.52	9.89	3.5	2.48	5.99	9.74	10.2	8.94	13.68	19.79	18.8
Cluster-196.1760	9.87	19.725	29.58	30.53	23.18	37.74	33.95	39.92	37.44	28.43	23.91	20.54	33.35	31.47	17.67	40.55	37.87	42.73
Cluster-196.1339	13.97	10.99	8.01	15.89	18.38	23.26	35.04	35.58	32.96	22.22	16.94	26.47	35.94	42.72	28.5	21.74	12.64	23.64
Cluster-196.437	1.45	2.29	3.13	3.41	1.98	2.34	2.63	1.41	1.42	0.71	2	4.59	1.72	2.55	6.6	2.89	4.45	1.96
Cluster-196.4275	32.32	30.815	29.31	34.76	42.64	35.54	38.9	36.04	42.7	32.37	32.56	35.26	37.19	42.47	44.4	41.07	36.95	37.25
Cluster-196.5040	0.6	0.52	0.44	1.28	1.17	0.64	0.53	0.7	0	0.73	0.69	0.89	0.69	0.85	1.59	0.59	1.18	1.61
Cluster-196.136	2.04	2.01	1.98	4.78	4.09	5.76	4.03	3.23	3.83	3.48	2.79	4.13	5.42	5.96	5.59	4.58	4.52	4.05
Cluster-196.126	0.92	0.81	0.7	0.88	1	2.27	1.44	0.72	0.16	0.28	0.79	0.57	1.87	1.14	1.73	1.54	1.8	1.69
Cluster-89.0	0	0.15	0.3	0	0	0	0	0	0	0	0	0	0	0	0	3.13	0	0
Cluster-72.0	0	0.315	0.63	0	0	0.71	0	0	0	0	0	0	0	0	0	0.98	0	0
Cluster-196.1058	48.81	46.585	44.36	53.14	53.05	52.5	56.06	51.22	53.58	48.09	47.16	43.56	57.94	52.69	60.48	50.04	50.63	51.28
Cluster-196.2335	39.83	44.85	49.87	52.41	55.02	46.81	50.85	49	47.9	49.8	45.9	47.58	48.76	50.14	54.76	52.12	52.99	53.3
Cluster-196.1552	59.35	73.565	87.78	93.89	64.86	86.02	111.32	107.16	102.39	92.72	80.75	66.35	66.35	66.63	69.96	95.47	110.22	104.8
Cluster-196.1259	5.31	2.885	0.46	3.59	3.01	3.12	7.5	2.87	4	3.73	0.88	3.25	6.9	2.02	6.22	3.86	2.54	5.72
Cluster-196.1984	21.61	25.345	29.08	29.87	30.85	35.08	30.52	29.32	28.56	28.58	27.31	28.58	32.05	31.65	32.12	30.97	27.18	28.31
Cluster-196.1652	18.15	17.185	16.22	15.22	18.14	23.69	12.96	15.45	13.82	15.88	15.84	18.18	12.78	15.35	14.71	15.5	24.51	11.5
Cluster-196.2095	49.77	48.875	47.98	58.11	57.97	52.02	65.34	61.4	66.78	47.7	48.7	50.79	58.12	56.31	58.2	67.77	64.44	67.25
Cluster-196.3197	22.15	23.095	24.04	33.52	32.63	35.21	34.75	33	33.83	28.16	24	31.07	33.98	37.4	37.62	39.98	42.43	41.19
Cluster-196.3209	52.01	54.74	57.47	48.77	53.29	53.25	85.03	80.67	70.96	48.16	45.73	59.13	49.91	55.54	47.92	54.37	48.41	56.83
Cluster-196.3125	27.74	28.125	28.51	34.76	34.81	36.25	44.14	40.55	43.24	28.84	28.54	27.63	35.46	34.85	35.17	45.43	47.03	45.84
Cluster-196.4905	14.93	15.015	15.1	22.27	22.57	22.23	23.03	21.78	23.65	18.12	16.82	17.53	20.44	21.96	21.38	24.09	28.52	28.93
Cluster-257.0	0.36	0.65	0.94	0.8	1.06	0.85	0.84	1.24	1.29	0.97	1.1	0.44	0.68	0.68	1.22	0.35	1.18	0.47
Cluster-196.59	1.25	3.105	4.96	1.98	2.89	2.2	2.35	2.7	1.55	1.4	1.56	2.81	1.67	1.67	1.56	2.12	2	1.64
Cluster-196.754	1.64	1.32	1	2.33	2.56	1.1	2.38	1.16	2.44	0.2	0	1.21	1.52	0.83	1.53	2.85	1.08	2.21
Cluster-18.0	0	0	0	0	0	0	0	0	3.21	0	0	0.66	0	0.75	0	0	3.09	0
Cluster-196.1757	1.49	1.215	0.94	0.46	1.16	0.53	0	0	0	0	0	0	0.48	0	0.53	0	0	1.07
Cluster-196.1154	6.07	5.965	5.86	11.82	11.83	13.22	11.29	10.01	11.48	8.18	6.75	10.02	11.97	13.49	14.82	13.61	14.26	14.45
Cluster-196.965	50.96	39.42	27.88	53.54	49.48	52.74	53.82	50.86	54.82	45.38	38.99	45.55	43.78	52.58	49.8	59.94	61.11	61.4
Cluster-196.1370	27.55	26.475	25.4	39.99	41.05	37.52	42.29	36.7	45.27	24.26	26.49	33.96	35.04	39.52	39.29	48.62	51.44	49.81
Cluster-196.4485	21.91	18.745	15.58	22.01	22.49	25.3	30.32	32.1	29.08	23.59	18.97	24.41	24.3	29.38	25.44	21.25	22.13	25.95
Cluster-196.2149	35.46	51.775	68.09	32.85	27.77	46.17	26.97	33.08	27.79	37.73	41.69	59.01	31.66	30.96	30.46	28.66	32.74	33.02
Cluster-196.387	11.34	9.23	7.12	10.88	8.93	9.37	11.06	11.78	12.24	9.26	9.48	10.06	10.05	9.87	9.37	11.51	11.13	12.24
Cluster-196.2945	81.97	79.165	76.36	72.36	89.88	85.82	60.66	63.52	60.09	96.93	114.45	99.89	88.2	75.61	70.37	57.99	56.62	53.92
Cluster-196.1283	12.85	15.25	17.65	22.91	23.41	23.65	24.78	24.42	26.84	12.59	14.77	19.82	19.33	23.66	23.19	29.07	37.17	33.19
Cluster-196.3872	60.31	64.18	68.05	75.83	80.87	73.89	59.77	59.73	62.79	66.32	53.24	66.47	80.08	76.88	85.18	67.37	74.53	69.65
Cluster-196.1629	20.5	20.765	21.03	22.61	24.14	24.5	23.5	21.55	22.03	19.36	19.65	23.39	22.72	25.74	24.15	26.53	27.16	27.53
Cluster-196.4430	15.73	15.74	15.75	15.75	18.1	15.93	15.77	17.31	15.73	13.86	14.58	15.37	17.52	17.44	16.39	15.34	14.7	16.42
Cluster-196.500	0	0.63	1.26	0.41	0	1.43	0.81	2.19	1.21	0.86	0	0.85	0.85	0	0	0.44	1.17	0.96
Cluster-196.2191	1.96	2.37	2.78	0.85	2.93	1.33	4.13	3.7	3.96	2.79	1.31	1.77	1.81	2.72	1.14	1.41	0.94	1.54
Cluster-196.3749	1647.6	1580.67	1513.75	1024.46	799.48	1244.7	994.64	1000.62	1008.61	1573.14	1429.44	1205.88	870.29	920.17	777.98	697.21	571.05	698.21
Cluster-196.3354	50.76	45.93	41.1	62.59	58.26	63.65	49.83	50.02	51.52	70.25	61.81	56.83	62.94	62.03	70.04	56.1	54.31	51.76
Cluster-196.4349	23.93	22.68	21.43	31.06	30.54	27.66	31.48	29.6	32.43	23.84	23.53	27.19	30.28	30.86	31.24	34.05	35.17	36.08
Cluster-196.1841	17.03	16.18	15.33	16.44	16.91	29.8	16.38	15.23	10.63	12.69	20.02	18.89	20.77	19.06	29.14	20.54	21.53	25.16
Cluster-196.3570	40.87	40.155	39.44	41.2	46.24	43.84	39.75	43.03	40.98	41.12	42.59	38.98	49.29	43.17	42.91	39.42	38.25	35.86
Cluster-196.1884	94.98	134.345	173.71	65.35	39.99	71.7	12.47	28.87	13.74	96.53	108.55	71.86	53.05	22.65	34.41	25	26.64	25.53
Cluster-196.2200	3.77	4	4.23	3.93	2.91	2.7	4.78	3.37	3	4.3	3.22	3.9	3.48	3.72	2.42	1.97	2.14	2.53
Cluster-196.1358	39.05	35.875	32.7	38.38	21.93	40.66	58.22	60.24	50.75	31.77	18.54	19.64	43.36	29.09	18.53	22.52	16.61	34.82
Cluster-196.3074	301.17	303.07	304.97	248.75	185.56	281.71	219.97	209.24	199.85	335.78	311.02	356.15	222.59	268.69	244.29	194.22	164.7	165.6
Cluster-196.2743	55.9	53.295	50.69	55.59	56.16	56.05	57.27	59.58	58.35	56.74	58.24	50.61	59.2	54.4	55.17	52.92	47.36	48.91
Cluster-196.4377	15.9	19.155	22.41	28.55	28.57	35.42	29.28	27.94	27.17	21.47	19.88	24	35.87	32.44	33.49	36.33	38.99	36.38
Cluster-196.1585	10.67	9.195	7.72	10.83	11.15	10.91	13.7	12.19	12.21	12.86	10.37	9.81	15.12	11.71	11.8	10.22	9.15	9.87
Cluster-196.2685	9.16	8.99	8.82	13.98	16.86	14.54	14.61	13.46	14.6	8.9	10.06	10.38	14.77	14.47	14.26	15.51	15.46	16.57
Cluster-196.95	2.45	2.28	2.11	3.79	3.61	2.26	3.56	3.8	4.29	2.68	1.55	2.51	4.06	2.75	3.64	4.13	4.03	4.3
Cluster-196.2761	13.86	13.285	12.71	19.01	19.61	20.46	20.34	20.36	21.24	14.01	13.23	15.7	19.45	21.91	21.7	24.54	25.5	25.18
Cluster-196.2596	16.2	15.635	15.07	21.67	23.76	20.37	21.12	20.44	23.51	17.89	16.94	20.58	22.36	23.93	23	23.28	24.52	24.92
Cluster-196.3853	49.01	48.75	48.49	60.47	58.37	49.82	60.27	58.1	62.18	45.39	46.91	55.88	54.31	59.77	56.45	64.93	69.71	70.77
Cluster-196.3382	58.12	56.255	54.39	58.77	74.1	70.28	46.59	45.92	46.17	63.69	74.35	71.41	62.42	59.93	61.8	52.91	54.05	42.79
Cluster-196.4039	168.1	169.54	170.98	176.03	153.98	172.89	330.96	283.37	260.89	144.72	130.9	146.25	126.05	169.76	148.8	268.32	360.11	281.46
Cluster-196.3842	32.49	29.99	27.49	31.29	33.74	35.42	40.21	36.41	37.02	30.47	28.29	32.64	35.64	34.29	32.86	37.13	35.54	36.23
Cluster-196.3543	73.36	74.715	76.07	73.63	70.7	75.77	81.34	78.49	82.57	73.04	72.99	71.07	75.77	76.59	73.65	84.72	82.42	84.49
Cluster-196.1391	14.73	13.335	11.94	22.21	22.77	19.45	25.49	22.53	23.4	14.84	13.27	16.28	25.83	22.1	22.5	24.54	21.11	24.04
Cluster-196.2603	42.46	48.32	54.18	23.93	12.99	25.76	25.77	26.21	20.56	34.67	38.9	33.35	17.82	18.94	16.12	18.04	17	19.11
Cluster-196.1902	25.92	27.095	28.27	30.54	33.7	33.38	32.52	32.08	31.8	27.23	27.33	29.44	31.36	32.07	32.88	37.05	34.87	34.06
Cluster-196.1980	24.71	23.925	23.14	29.39	30.68	30.41	29.66	27.98	29.46	26.68	24.32	26.06	33.95	31.44	33.76	32.92	31.82	30.86
Cluster-48.0	0	0	0	1.88	1.57	0	1.85	0.5	0	0	0	0.48	0	1.06	0	0	1.77	0
Cluster-196.73	3.47	3.91	4.35	3.78	5.79	4.88	4.97	5.18	5.64	3.79	4.1	4.1	5.6	5.1	4.54	5.53	4.73	4.19
Cluster-196.3004	5.62	5.43	5.24	10.15	8.67	10.75	10.53	9.79	8.99	9.11	6.9	8.75	12.46	14.39	11.84	12.06	9.09	11.37
Cluster-196.1238	30.71	20.675	10.64	39.98	44.59	43.22	38.73	44.17	48.73	30.47	32.79	24.66	33.89	33.16	30.47	41.92	41.06	40.57
Cluster-196.4875	0.57	0.285	0	0	0	0	0	0.58	0	0	0	1.09	1.11	0	0	0	0	0
Cluster-196.3314	37.97	35.43	32.89	50.63	56.06	51.07	51.08	49.34	50.21	41.73	38.62	45.38	53.41	51.49	50.09	55.13	56.27	55.79
Cluster-196.3858	21.17	20.565	19.96	24.39	24.45	23.46	27.32	26.41	27.26	20.24	20.05	23.69	22.71	24.03	23.83	25.49	26.46	27.5
Cluster-196.1860	5.77	5.985	6.2	7.47	8.47	8.9	11.03	9.82	9.74	6.67	5.34	7.08	10.27	10.19	9.29	10.63	9.62	10.64
Cluster-196.4308	27.25	25.735	24.22	38.46	37.35	35.83	35.58	32.05	34.06	30.49	28.42	30.9	45.63	39.75	50.37	36.35	37.55	38.18
Cluster-196.501	0	0.645	1.29	0.28	0.11	0.94	0.65	0.55	0.17	0	0.54	0.15	0.94	0.44	0.78	0.73	0	0
Cluster-196.1783	0.52	3.445	6.37	3.38	5.66	4.48	3.33	4.66	7.33	2.02	4.27	5.47	3.5	5.45	3.91	1.56	0	1.12
Cluster-196.2091	5.29	5.25	5.21	8.31	9.89	8.27	9.19	7.82	8.51	6.12	5.11	7.03	7.5	9.47	9.49	11.07	11.88	10.91
Cluster-196.1001	112.09	86.75	61.41	74.67	52.32	54.29	64.1	56.38	68.38	107.61	101.53	67.87	65.91	46.3	64.24	59.57	68.64	82.23
Cluster-196.1665	9.35	7.635	5.92	11.9	13.88	10.5	14.5	14.39	15.29	8.09	9.51	11.41	13.35	15.06	16.34	16.71	14.68	12.87
Cluster-196.2913	10.73	12.66	14.59	14.46	14.96	12.22	15.42	15.61	14.76	11.13	11.31	12.47	13.42	13.55	13.15	14.82	17.24	16.18
Cluster-196.269	29.98	29.85	29.72	44.83	47.57	50.98	35.86	39.05	38.92	34.88	38.07	32.84	48.25	50.6	44.94	47.47	45.8	41.58
Cluster-232.0	0.36	0.385	0.41	0.8	1.08	0.63	1.31	1.65	1.3	0.7	0.99	0.42	0.6	0.84	0.88	0.77	0.83	0.32
Cluster-196.3260	7.21	7.805	8.4	12.89	12.92	15.42	12.91	14.4	13.57	12.23	10.28	9.65	15.93	15.45	17.3	16.48	16.6	16.24
Cluster-196.1936	114.02	122.695	131.37	123.59	122.26	120.47	107.73	113.27	124.21	136.38	138.62	120.16	118.67	107.33	118.34	115.42	111.47	115.62
Cluster-196.1075	10.36	10.335	10.31	21.92	19.92	22.93	17.34	15.92	17.33	17.06	14.89	16.63	21.65	25.2	26.11	22.54	25.25	21.18
Cluster-196.2558	12.08	12.12	12.16	11.92	11.74	13.02	15.88	14.64	15.19	10.6	11.56	13.63	11.37	11.99	12.58	15.02	14.61	14.43
Cluster-196.1263	39.94	42.785	45.63	46.43	47.77	50.73	47.95	45.26	45.63	48.1	47.3	44.22	47.68	49.53	49.96	49.09	39.37	44.35
Cluster-196.4882	12.63	12.745	12.86	14.61	15.88	14.04	16.62	14.19	14.95	13.15	10.48	15.65	14.17	16.13	15.09	16.04	17.93	18.13
Cluster-196.3112	67.47	80.375	93.28	61.4	71.49	72.69	68.85	63.02	67.51	54.59	62.76	76.9	62.87	75.24	77.99	82.65	91.83	80.53
Cluster-196.997	12.7	12.92	13.14	18.15	20	18.38	20.47	19.71	20.38	12.6	12.17	16.22	18.45	20.65	20.93	24.19	25.35	25.31
Cluster-196.4118	32.43	30.37	28.31	47.96	55.08	42.04	44.71	43.42	44.15	36.29	33.33	34.83	56.21	51.72	58.32	46.85	46.25	50.05
Cluster-196.713	11.9	12.16	12.42	16	18.57	17.29	15.49	16.33	17.37	12.72	10.7	14.16	16.31	15.53	17.15	18.7	19.95	18.25
Cluster-196.4183	23.56	23.89	24.22	24.21	22.39	26.27	24.13	24.74	24.4	29.12	26.17	24.41	26.76	23.41	25.04	22.3	21.76	22.51
Cluster-196.645	56.46	38.48	20.5	31.01	31.07	20.9	31.98	37.65	42.52	29.49	45.99	32.34	13.73	14.31	14	21.77	23.78	23.64
Cluster-196.3294	66.48	68.725	70.97	54.13	50.52	59.97	78.37	76.21	72.83	64.51	53.88	57.86	58.54	64.4	53	59.73	51.2	54.44
Cluster-196.2936	28.48	30.03	31.58	37.01	41.36	44.18	39.25	37.1	37.04	33.49	32.43	34.37	40	42.52	41.37	42.35	39.15	39
Cluster-196.237	20.49	23.5	26.51	27.65	28.5	33.3	32.31	32.08	27.88	22.27	16.62	21.81	34.03	27.66	24.81	35.48	30.77	37.35
Cluster-196.855	18.68	19.16	19.64	23.28	30.82	27.14	20.38	21.56	21.51	20.28	23.9	25.55	26.21	23.08	23.7	24.28	23.95	28.21
Cluster-196.1809	6.71	10.385	14.06	15.74	13.09	22.03	6.42	10.92	4.4	18.92	12.31	10.86	14.13	17.14	22.36	8.92	8.83	12.06
Cluster-196.3956	47.09	48.44	49.79	51	51.9	54.23	52.49	51.33	51.97	49.26	49.07	50.14	54.16	53.55	53.16	53.98	51.29	51.27
Cluster-196.2953	95.32	100.595	105.87	115.25	125.58	117.26	100.88	104.65	104.74	99.85	100.13	96.34	107.95	105.65	118.26	117.91	126.95	116.99
Cluster-196.2256	17.19	20.35	23.51	25.87	19.58	19.74	33.41	31.6	28.26	16.64	18.23	28.26	20.76	29.33	21.22	45.27	44.9	45.7
Cluster-196.2197	27.78	28.06	28.34	42.67	45.04	44.87	43.93	43.38	45.39	35.75	32.67	37.84	46.52	48.74	50.65	45.53	50.4	49.66
Cluster-313.0	0.19	0.235	0.28	0.71	0.71	0.79	1.02	0.69	0.98	0.52	0.52	0.36	0.38	0.65	0.63	0.78	0.46	0.72
Cluster-196.4284	45.24	44.035	42.83	54.66	53.89	48.88	57.15	59.82	64.74	46.34	44.87	52.88	51.74	60.35	52.9	58.17	66.13	60.29
Cluster-196.1310	25.28	22.935	20.59	33.3	33.75	34.24	38.62	38.93	37.86	25.49	24.42	29.75	35.19	41.08	33.72	40.3	42.63	43.42
Cluster-196.3933	3.62	3.58	3.54	7.05	5.39	3.29	6.48	8.55	13.6	5.13	3.84	5.03	4.86	6.26	3.28	7.19	3.17	6.26
Cluster-196.4491	559.8	475.53	391.26	358.5	418.7	506.97	240.05	270.02	333.24	209.98	421.54	242.06	469.96	266.63	338.84	361.16	451.64	362.11
Cluster-196.2510	11.61	10.77	9.93	12.29	20.67	17.04	10.82	11.88	15.62	11.61	14.12	11.4	13.71	15	17.84	15.26	17.87	14.76
Cluster-196.2169	33.69	30.225	26.76	35.03	30.78	34.59	41.64	38.32	38.33	29.65	27	34.49	36.08	34.86	32.18	41.1	39.21	44.16
Cluster-196.4311	2.73	2.68	2.63	0.96	0.78	0.73	0	1.33	1.76	0	1.57	2.33	1.61	1.06	0.73	1.7	5.7	3.32
Cluster-196.2182	0.83	2.155	3.48	1.83	1.73	1.78	0.25	0.53	0	0.54	0	0.81	0.52	1.42	0.3	0	0.73	0
Cluster-196.1641	5.43	5.12	4.81	11.53	9.7	9.48	8.91	8.03	10.26	7.52	6.32	9.89	10.66	12.01	11.91	11.79	14.55	13.55
Cluster-196.3076	169.91	161.605	153.3	55.83	47	60.76	24.29	32.73	26.54	206.51	237.01	155.38	37.62	48.5	59.76	27.36	32.37	24
Cluster-196.3031	41.69	46.59	51.49	47.23	44.43	54.85	40.3	42.72	38.6	50.8	52.2	48.74	49.25	47.69	49.15	41.54	34.49	34.83
Cluster-196.3381	27.66	25.235	22.81	39.43	41.39	38.84	38.26	35.29	37.42	34.16	30.57	31.27	42.66	41.79	47.04	39.13	37.05	39.47
Cluster-196.1650	38.36	35.63	32.9	31.19	27.48	26.67	29.13	26.99	28.19	33.68	35.78	31.44	26.43	26.31	25.02	23.86	23.08	24.09
Cluster-196.3731	216.44	212.725	209.01	110.95	63.69	104.41	62.88	70.89	65.72	176.89	207.85	191.05	65.42	75.65	66.95	59.24	68.26	55.87
Cluster-196.1334	36.15	31.435	26.72	35.81	39.69	33.22	44.52	38.35	43.19	27.26	23.57	35.46	35.24	34.81	38.8	45.25	54.89	55.85
Cluster-196.4722	15.18	14.19	13.2	20.73	22.6	17.2	16.48	22.69	15.33	10.31	11.85	14.28	17.23	14.08	17.6	20.63	29.15	33.53
Cluster-266.0	0.37	0.22	0.07	0.35	0.17	0.32	0.07	0	0	0.36	0.21	0.15	0	0	0.24	0	0.26	0.32
Cluster-196.1076	4.7	6.04	7.38	15.25	13.61	17.48	10.23	9.78	9.79	8.12	7.37	10.85	16.27	19.96	18.14	13	11.86	12.29
Cluster-196.5061	10.95	12.47	13.99	15.77	29.37	26.29	20.84	27.41	26.7	10.34	11.72	14.2	19.69	17.77	23.86	31.68	40.68	30.73
Cluster-196.4137	29.43	32.26	35.09	44.98	43.65	42.49	32.44	34.71	33.25	32.95	32.32	36.51	42.26	43.06	43.87	36.48	38.62	36.42
Cluster-196.3150	99	116.085	133.17	74.48	86.16	82.99	67.98	86.99	62.19	86.93	85.06	105.54	93.2	98.77	89.06	71.77	77.71	59.73
Cluster-196.3683	72.1	77.62	83.14	77.58	70.37	71.59	70.53	73.22	69.9	77.95	80.78	80.62	69.12	71.12	68.07	70.53	70.78	70.93
Cluster-196.4166	45.16	51.61	58.06	44.92	45.91	46.32	38.37	41.12	40.66	45.45	50.48	42.3	43.76	39.38	43.79	43.01	48.52	39.92
Cluster-196.308	15.27	17.995	20.72	15.53	23.11	22.28	22.49	18.63	26.17	15.97	11.67	21.95	14.76	21.25	19.44	30.67	33.37	26.62
Cluster-40.0	0	0	0	0.24	0	0	0	0	0	0	0	0	0	0	0	2.31	0	0
Cluster-196.4364	2.82	2.96	3.1	4.28	4.26	5.15	5.22	4.19	4.22	3.47	3.44	4.17	5.46	5.17	4.65	4.6	4.25	4.42
Cluster-196.3967	7.75	6.62	5.49	14.05	12.88	12.85	15.9	13.94	14.37	9.6	8.37	9.85	15.96	17.28	15.4	14.93	14.05	13.97
Cluster-196.12	6.18	8.58	10.98	5.72	2.88	9.35	15.95	18.13	2.73	10.22	4.51	5.87	13.81	7.2	4.67	2.48	7.61	3.33
Cluster-196.2444	51.28	48.57	45.86	56.2	57.63	55.28	73.83	64.64	70.67	43.26	40	55.09	52.45	59.76	56.92	75	82.04	84.79
Cluster-196.3657	183.17	162.58	141.99	178.57	134.38	155.81	167.48	173.93	162	199.74	189.96	159.73	159.52	172.61	156.41	155.77	153.18	147.52
Cluster-196.1301	12.49	13.81	15.13	12.73	11.55	18.29	14.77	13.39	13.17	15.86	13.93	14.6	15.39	15.68	15.7	15.93	16.17	15.99
Cluster-196.737	0	0	0	1.15	0	0.26	1.31	0	0	2.62	2.24	0	0.68	1.5	0.52	0.48	0.21	1.32
Cluster-196.2353	15	16.72	18.44	16.32	14.41	11.86	9.61	13.44	13.31	12.15	6.4	13.44	4.32	13.11	20.45	21.53	14.5	16.17
Cluster-196.1752	13.24	15.49	17.74	14.48	14.29	15.89	13.9	16.08	17.62	14.28	12.19	24.32	9.98	17.49	18.24	17.92	10	13.81
Cluster-196.18	12.58	10.575	8.57	6.24	4.93	8.23	3.99	4.57	3.8	9.17	13.39	11.66	3.42	4.29	4.64	2.8	11.48	5.55
Cluster-196.1202	32.73	31.635	30.54	45.67	49.95	46.91	50.34	46.83	52.12	34.57	33.73	37.37	51.34	49.74	50.45	53.39	56.62	55.81
Cluster-196.3249	25.99	23.93	21.87	26.11	25.12	23.52	40.68	35.38	38.1	21.3	19.42	25.78	22.72	25.47	22.74	32.19	36.03	34.48
Cluster-196.2297	32.9	30.9	28.9	32.93	34.64	36.23	39.54	37.94	36.75	34.28	30.51	29.2	36.44	37.09	35.27	35.12	36.49	36.31
Cluster-196.2979	2.19	2.015	1.84	2.35	3.15	1.32	2.89	4.26	3.41	1.06	1.46	0.98	1.28	1.89	2.18	2.87	3.59	2.78
Cluster-196.2389	1.87	2.295	2.72	0.66	0.55	1.25	1.46	2.45	4.79	1.5	0.86	0.83	2.61	1.43	2.98	3.24	4.29	4.03
Cluster-196.96	2.49	2.61	2.73	5.34	10.83	11.84	8.69	8.65	7.39	6.59	8.48	6.23	13.1	8.83	12.56	8.86	14.34	11.12
Cluster-196.2653	60.15	62.095	64.04	75.21	78.74	81.77	74.85	77.98	77.42	66.86	63.99	59.34	88.75	81.38	81.65	82.28	79.34	80.2
Cluster-196.3691	35.69	34.33	32.97	36.02	38.02	37.52	44.87	41.34	42.64	33.92	32.64	39.92	38.91	40.53	38.07	45.52	45.14	46.1
Cluster-196.4189	13.99	13.95	13.91	19.72	18.86	18.78	19.61	19.78	19.52	16.39	14.71	14.58	21.33	19.27	18.76	19.72	18.42	19.43
Cluster-196.3502	18.9	16.015	13.13	28.29	31.56	28.32	29.48	30.69	30.32	25.6	24.97	21.89	33.9	32.22	28.44	22.87	19.46	20.6
Cluster-196.248	11.58	12.25	12.92	17.34	16.55	21.97	24.49	20.5	21.35	14.84	12.61	19.98	20.69	21.18	21.2	28.32	29.29	26.79
Cluster-196.1374	4.84	4.12	3.4	6.72	8.46	5.22	10.02	5.49	8.86	9.41	2.21	6.32	6.45	3.84	4.57	10.92	3.19	3.26
Cluster-196.2637	48.89	47.335	45.78	59.47	55.62	60.86	66.39	64.71	65	48.27	44.49	45.95	64.63	58.39	61.24	63.37	59.99	59.68
Cluster-196.2890	0	0	0	1.31	0	0	1.32	0	0	0	0	3.35	0	0	0	0	0	0
Cluster-196.963	18.66	17.615	16.57	29.3	34.97	29.16	32.46	31.07	32.56	19.69	19.26	23.5	34.33	34.08	34.56	33.85	35.25	33.75
Cluster-196.3614	48.69	47.58	46.47	45.36	47.98	43.81	54.71	56.32	55.84	43.38	40.54	45.54	46.11	50.3	44.02	46.07	39.49	42.4
Cluster-196.3111	61.98	71	80.02	48.06	47.52	47.02	56.47	56.58	51.34	57.31	56.83	67.83	46.49	45.64	35.31	36.63	31.26	33.24
Cluster-196.726	32.55	32.71	32.87	36.3	36.46	46.06	37.48	37.24	37.77	38.23	45.27	32.97	40.86	36.28	35.24	35.8	20.44	23.13
Cluster-196.1637	28.68	26.575	24.47	32.9	30.21	32.06	33.97	32.15	33.61	31.35	28.54	28.39	30.57	30.12	29.76	30.71	33.71	34.22
Cluster-196.1141	88.95	57.065	25.18	51.57	26.68	37.96	66.74	70.92	77.07	78.14	40.32	28.34	39.98	38.9	38.01	49.56	46.85	58.34
Cluster-196.3132	15.82	15.675	15.53	19.97	21.94	19.96	23.12	21.23	22.13	15.55	14.45	18.16	21.9	22.93	22.33	24.94	26.76	26.66
Cluster-196.4913	34.33	34.875	35.42	38.33	41.99	46.43	22.5	21.63	24.94	24.56	29.46	31.26	25.76	26.61	30.93	36.01	42.21	38.82
Cluster-196.2505	6.26	7.295	8.33	4.39	7.05	8.23	6.22	7.88	8.49	7.83	6.18	3.33	6.37	6	4.71	7.89	8.37	5.48
Cluster-302.0	0.59	0.325	0.06	0.56	0.51	0.82	0.52	0.71	0.39	0.63	0.44	0.53	0.38	0.95	0.31	0.17	0.77	0.32
Cluster-196.4041	58.84	63.4	67.96	73.1	81.61	79.8	76.34	76.63	80.01	61.14	61.62	63.08	76.51	80.96	83.27	90.01	95.65	88.88
Cluster-196.3806	19.7	19.325	18.95	20.57	21.18	22.74	23.69	23.07	22.95	20.84	19.65	20.4	23.32	25.89	23.22	24.1	23.5	25.16
Cluster-196.2435	36.73	36.78	36.83	37.58	35.65	36.9	49.71	48.93	44.46	35.96	31.94	35.76	40.03	39.35	34.41	40.42	39.21	42.26
Cluster-196.2322	2.7	5.17	7.64	7.61	5.12	10.56	12.2	8.92	12.69	4.4	7.89	7.42	10.1	13.23	8.48	10.2	13.9	11.04
Cluster-196.2288	7.5	6.725	5.95	12.43	14.42	13.31	14.26	13.48	14.46	8.51	8.73	10.36	14	15.07	13.82	15.8	16.93	15.98
Cluster-196.4783	3.07	4.225	5.38	6.12	6.06	5.74	4.98	5.37	5.66	7.04	4.57	4.98	5.97	5.89	6.67	7.15	5.6	4.16
Cluster-196.741	50.88	51.39	51.9	56.2	60.44	62.89	60.76	61.04	61.28	52.3	52.35	54.56	56.49	58.78	65	71	76.14	62.99
Cluster-196.1540	18.24	16.38	14.52	23.54	17.51	18.11	19.45	18.32	20.84	16.22	12.59	20.06	19.95	18.1	19.33	21.06	21.36	24.46
Cluster-196.351	11.57	10.7	9.83	16.86	17.01	15.82	20.91	19.92	19.13	12	10.58	13.48	18.87	19.29	17.59	19.01	20.2	21.23
Cluster-196.4371	12	10.515	9.03	28.79	32.44	15.08	14.15	24.7	23.63	10.32	14.66	12.66	24.22	18.66	17.76	23.19	24.01	22.51
Cluster-196.1383	7.94	7.955	7.97	11.6	11.73	11.99	13.03	11.65	11.96	9.16	7.71	9.89	13.96	12.68	13.28	12.9	11.46	13.51
Cluster-196.1260	8.29	7.475	6.66	10.15	11.35	7.61	9.58	9.64	8.88	7.27	7.56	8.28	10	11.14	9.78	9.18	8.23	8.57
Cluster-196.3524	7.43	7.03	6.63	9.03	9.56	9.66	11.16	9.99	11.28	8.62	6.92	9.55	9.51	11.52	10.13	11.05	10.7	12.28
Cluster-196.695	8.91	8.43	7.95	19.51	19.95	22.33	20.27	19.37	18.94	14.61	11.46	15.38	24.19	25.93	23.74	24.61	24.09	23.71
Cluster-196.4857	28.56	32.295	36.03	37.24	40.47	41.96	35.29	35.36	34.89	37.54	32.04	32.08	41.53	40.35	41.22	39.57	33.33	36.51
Cluster-196.2117	8.55	10.8	13.05	14.92	14.57	16.85	18.02	16.32	17.74	9.56	7.25	11.83	17.06	16.49	17.4	21.03	24.67	22.14
Cluster-253.0	0	0.075	0.15	0	0	0	0	0	0	0	0	0	0	0	0.17	1.85	0	0
Cluster-196.3406	0.92	0.955	0.99	0.53	1.8	1.76	1.14	1.19	1.74	1.53	1.02	0.83	2.1	1.48	1.46	1.36	2.25	1.39
Cluster-196.1992	11.06	12.685	14.31	5.79	2.58	6.81	5.06	7.85	9.41	12.96	11.35	12.3	6.83	4.09	3.26	4.44	1.65	4.57
Cluster-196.3348	34.83	28.88	22.93	59.84	20.61	16	19.67	19.03	23.75	14	14.89	29.13	16.48	16.12	15.92	19.8	22.15	22.08
Cluster-196.4270	8.49	7.865	7.24	7.72	8.03	9.26	10.94	10.18	9.85	8.3	7.92	8.75	8.75	9.89	8.28	10.48	10.75	10.03
Cluster-196.2768	44.81	45.25	45.69	46.89	48.21	50.72	54	48.29	52.12	43.78	43.57	49.54	50.33	52.36	52	51.52	51.79	54.13
Cluster-388.0	0.71	0.585	0.46	0.89	1.84	2.52	0	1.35	0	0	1.08	0.7	1.31	0.72	0.5	1.17	1.24	1.02
Cluster-196.4619	19.05	17.675	16.3	38.31	34.17	27.57	34.27	33.69	34.14	22.49	18.86	30.75	29.84	33.85	34.13	36.74	45.16	41.62
Cluster-196.1519	1.2	1.44	1.68	0.55	0.93	1.29	4.96	1.21	5.25	0.58	4.37	0.57	2.32	1.9	1.94	3.6	1.58	2.58
Cluster-196.30	1.72	2.335	2.95	2.89	3.28	4.49	3.31	2.9	3.14	2.81	2.95	3.18	3.87	4.68	4.31	3.75	4.06	3.89
Cluster-196.2406	23.19	25.12	27.05	32.62	40.28	30.99	29.1	29.06	31.06	25.62	29.55	29.36	33.63	32.67	37.03	32.03	31.82	29.19
Cluster-196.3824	68.55	67.48	66.41	72.68	72.47	75.78	96.41	92	89.36	70.69	60.96	66.77	75.22	80.8	69.18	80.79	77.12	78.36
Cluster-196.3789	211.19	193.46	175.73	223.13	188.25	210.8	220.85	226.45	238.33	200.54	167.64	164.88	223.31	226.63	203.93	227.39	243.12	250.28
Cluster-196.3152	31.14	31.905	32.67	34.2	34.63	35.68	37.09	36.12	34.49	30.55	33.78	34.77	33.53	37.99	35.43	39.05	39.59	39.93
Cluster-196.2590	177.24	218.51	259.78	118.15	106.27	90.39	95.61	100.03	99.44	119.21	144.98	172.27	76.95	80.51	82.31	90.67	92.31	99.46
Cluster-196.132	3.55	3.43	3.31	5.38	6.36	3.97	5.55	5.46	5.98	3.55	4.87	4.49	4.79	5.47	6.1	6.09	6.2	5.3
Cluster-196.4945	3.52	3.285	3.05	9.84	7.29	10.68	10.02	9.13	9.24	7.26	4.69	6.42	13.15	13.83	12.5	12.93	12.4	12.28
Cluster-196.4222	8.93	8.49	8.05	11.69	17.41	21.16	19.55	12.8	17.06	12.3	8.59	16.37	9.81	21.91	10.57	21.88	27.43	20.71
Cluster-196.2167	45.33	45.62	45.91	51.57	58.41	57.47	49.19	51.42	51.91	51	55.83	47.81	58.25	53.78	57.21	54.54	51.65	48.47
Cluster-196.701	1.18	1.42	1.66	1.65	0.46	0.64	3.27	1.79	3.45	0.58	0	0	4.01	2.5	1.92	1.78	2.08	0
Cluster-196.4206	15.91	14.44	12.97	23.1	22.02	23.82	27.18	26.33	27.87	18.73	16.21	19.27	27.5	30.89	27.36	27.95	26.35	28.03
Cluster-196.1737	12.64	13.125	13.61	24.48	24.47	23.45	24.71	26.14	26.79	16.27	13.82	16.75	24.23	24.37	25.48	25.74	28.89	29.49
Cluster-196.1220	1.04	1.35	1.66	3.84	3.36	6.8	6.23	6.33	5.04	3.81	4.44	4.93	7.04	5.39	5.38	2.83	2.73	3.65
Cluster-196.1733	14.84	13.22	11.6	19.94	19.01	18.03	21.11	21.58	23.14	15.27	14	15.45	18.69	16.67	18.26	21.51	22.13	24.3
Cluster-196.3855	135.52	153.325	171.13	151.3	124.56	150.53	179.54	168.88	159.68	166.88	133.2	149.93	154.48	173.65	143.05	144.92	127.05	141.12
Cluster-196.3139	40.69	39.745	38.8	37.05	42.07	42.68	48.71	48.81	47.64	39.87	42.36	44.23	40.3	47.72	41.33	40.98	30.04	32.59
Cluster-196.3523	138.44	138.715	138.99	98.92	88.7	112.85	102.96	107.58	102.17	126.67	140.03	133.98	94.74	108.03	95.63	108.75	118.7	109.79
Cluster-196.4055	67.92	66.635	65.35	39.77	35.92	44.56	36.85	36.93	35.66	63.19	73.36	62.56	39.85	39.22	37.27	36.12	36.32	34.81
Cluster-196.2696	37.27	31.065	24.86	24.83	20.59	23.46	39.14	35.14	36.42	26.03	27.63	34.86	24.53	30.27	21.85	29.29	29.02	32.76
Cluster-196.2208	20.8	20.785	20.77	30.18	29.6	31.37	28.97	29.1	28.69	24.32	24.08	25.7	31.18	31.16	31.36	32.56	32.58	32.12
Cluster-196.1252	19.15	18.575	18	20.83	21.67	21.69	22.11	21.48	21.44	19.54	19.25	18.97	23.93	19.85	21.26	21.6	22.45	22.77
Cluster-196.3131	32.78	29.935	27.09	30.09	27.75	31.5	34.73	30.5	31.94	29.63	25.46	25.83	35.54	34.27	35.93	36.84	35.97	37.13
Cluster-196.2964	6.83	8.445	10.06	11.11	14.79	14.61	12.57	12.92	11.38	8.46	9.21	9.54	18.08	18.05	15.42	16.83	14.43	12.68
Cluster-196.4191	18.68	15.86	13.04	20.53	21	18.58	26.33	25.22	26.4	15	14.81	20.51	22.49	22.59	21.39	23.65	23.08	29.22
Cluster-196.2442	32.73	42.125	51.52	38.68	42.69	44.61	41.75	43.27	39.46	41.63	34.9	35.19	37.68	40.4	42.28	42.22	42.32	42.03
Cluster-196.4233	11.84	12.545	13.25	9.78	9.07	8.95	10.52	11.09	11.99	13.95	8.07	12.21	13.23	9.81	8.43	10.4	9.39	7.86
Cluster-196.1431	25.05	22.47	19.89	31.35	32.9	23.51	29.52	28.5	29.13	18.53	19.25	25.35	28.06	28.89	30.31	33.04	38.01	37.54
Cluster-196.4412	16.64	16.34	16.04	20.4	21.1	19.18	18.67	18.45	19.16	15.72	16.42	17.84	19.6	20.14	21.95	20.17	23.88	21.37
Cluster-196.1125	47.42	49.135	50.85	24.61	16.92	27.23	19.08	22.38	20.34	48.83	47.59	38.94	17.3	22.64	17.07	16.53	16.79	17.41
Cluster-379.0	0.27	0.17	0.07	0.2	0.05	0.44	0.06	0	0.15	0	0.7	0.21	0	0	0.07	3.26	0	0
Cluster-196.3881	40.87	39.885	38.9	47.46	45.92	49.78	52.44	49.24	51.26	43.79	41.75	43.1	50.04	48.94	48.17	53.63	53.23	55.23
Cluster-196.3464	29.08	29.76	30.44	31.78	34.46	29.17	42.93	40.52	37.48	27.46	25.36	33.92	30.85	35.17	30.19	34.55	31.75	34.57
Cluster-196.656	54.53	51.895	49.26	50.14	47.49	53.64	52.51	50.84	53.69	49.92	58.05	53.21	52.64	52.57	56.61	53.87	61.6	53.67
Cluster-196.1382	16.6	16.445	16.29	24.34	13.15	15.19	32.02	30.23	30.21	18.43	13.83	20.18	17.31	18.43	13.25	21.04	29.09	28.62
Cluster-196.1826	18.76	15.455	12.15	24.56	23.07	20.7	26.31	26.2	28.84	14.99	15.73	18.32	23.44	25.63	24.15	27.24	29.98	28.54
Cluster-196.336	11.66	12.84	14.02	15.56	16.03	16.35	16.52	15.23	15.81	11.29	11.13	12.81	12.87	14.86	15.15	16.09	17.37	17.56
Cluster-196.1279	12.78	11.95	11.12	12.41	12.35	9.71	15.17	14.03	11.23	8.61	12.02	11.45	11.1	14.52	12.09	11.01	8.54	9.05
Cluster-196.655	17.11	15.83	14.55	24.47	20.18	18.98	20.93	21.07	20.21	14.54	12.09	16.7	26.11	26.78	28.57	22.37	13.88	17.64
Cluster-196.2115	12.3	17.1	21.9	23.19	32.72	29.97	29.96	35.83	47.73	22.94	24.83	33.6	36.25	33.57	35.76	32.48	24.1	20.07
Cluster-196.4074	60.27	62.95	65.63	54.38	43.6	48.64	64.17	66.03	61.23	62.2	60.73	51.52	50.34	54.48	43.29	49.41	50.06	49.1
Cluster-196.2856	38.65	36.915	35.18	37.57	40.64	37.24	44.82	42.9	44.3	35.39	36.95	39.74	38.06	38.52	38	41.2	39.06	40.15
Cluster-196.1322	0.53	0.43	0.33	0.83	0.38	0.79	1.07	0.84	0.93	0.72	0.61	0.56	0.65	1.09	0.51	1.08	0.94	0.94
Cluster-196.4460	4.07	3.465	2.86	5.8	4.03	4.84	4.52	6.05	5.42	3.92	4.28	4.15	5.42	3.55	4.81	3.73	4.85	5.36
Cluster-196.852	33.51	44.99	56.47	30.69	36.14	43.62	40.87	38.97	35.73	37.88	37.62	42.18	37.91	36.12	39.14	40.48	32.11	29.14
Cluster-196.2014	38.65	38.715	38.78	34.07	33.14	36.61	45.04	42.52	44.82	35.19	31.36	35.56	35.27	35.08	33.79	40.81	41.91	43.64
Cluster-196.3517	208.05	171.565	135.08	167.87	190.55	170.3	162.88	156.14	154.98	196.32	212	179.74	172.41	168.46	166.84	145.82	141.71	143.13
Cluster-196.4850	27.4	25.33	23.26	38.77	43.61	34.63	32.72	32.82	35.74	30	30.08	35.06	36.47	40.84	43.62	37.63	34.91	36.64
Cluster-196.4450	73.94	68.83	63.72	53.12	69.98	89.69	60.36	51.6	48.99	56.04	80.79	50.75	85.68	53.73	60.12	84.18	99	93.94
Cluster-208.0	1.48	0.74	0	0	0	0	0	0	0	0	0.34	0	0	0	0	0	0.32	0
Cluster-196.2746	21.73	21.42	21.11	26.77	26.75	27.2	28.04	27.95	28.77	22.9	21.51	22.26	27.87	27.57	28.12	27.27	25.07	27.63
Cluster-30.0	0	0	0	0	4.18	0	0	0	0	0	0	0	0	0	0	0	0	0
Cluster-196.2425	34.71	29.545	24.38	40.56	41.04	31.92	43.9	41.76	45.31	30.75	29.7	33.39	44.77	38.68	38.45	39.76	39.23	42.6
Cluster-196.3465	33.71	31.98	30.25	33.06	33.8	37.38	38.34	39.24	37.19	34.69	29.82	33.31	39.62	39.77	38.64	37.68	34.77	37.46
Cluster-196.956	24.77	28.79	32.81	32.7	62.07	34.24	105.93	122.25	120.73	18.84	27.67	34.47	37.26	31.74	33.15	76.37	62.95	46.06
Cluster-196.2843	25.03	24.875	24.72	36.8	39.07	38.11	39.75	38.55	39.98	28.3	23.93	30.71	40.97	39.12	39.77	42.99	43.46	42.84
Cluster-196.3001	18.01	16.815	15.62	21.66	23.57	21.54	25.27	23.94	24.65	16.8	17.12	19.35	23.55	24.14	24.35	25.43	25.7	26.72
Cluster-196.3639	2.48	2.76	3.04	4.1	4.85	5.28	6.79	6.56	6.27	4.23	4.79	4.27	9.13	6.46	6.59	5.48	3.79	3.9
Cluster-196.2492	17.97	18.86	19.75	25.29	26.19	24.48	27.7	25.67	26.76	20.4	18.21	23.05	26.3	26.45	26.15	30.08	29.21	29.26
Cluster-196.2837	2368.55	3292.56	4216.56	1186.26	859.33	1351.52	326.75	634.29	430.45	5328.77	3811.6	2748.7	1583.23	1277.99	2047.19	81.19	107.36	101.15
Cluster-196.1589	0	0.425	0.85	1.25	1.04	0.96	1.22	0	1.83	0	0.82	1.72	1.28	0.47	0.96	1.34	1.18	0.96
Cluster-196.1413	1.11	0.815	0.52	1.03	1.73	1.8	1.53	0	4.79	0	1.02	0.53	0	0	2.4	2.79	0.49	0.6
Cluster-196.3983	67.45	70.375	73.3	52.34	40.88	52.94	62.24	56.96	47.1	68.14	62.28	57.8	50.54	50.81	43.93	48.57	43.29	49.09
Cluster-196.2941	80.37	73.865	67.36	89.87	57.97	55.22	50.18	56.72	61.69	67.39	66.12	68.74	51.38	47.02	52.2	43.18	52.97	62.64
Cluster-196.1996	6.7	7.55	8.4	11.33	10.3	9.38	7.56	7.98	7.8	8.64	8.16	8.35	12.61	9.62	12.51	9.03	7.79	7.4
Cluster-196.241	4.18	3.045	1.91	4.44	3.52	3.4	4.11	4.51	4.6	3.78	3.13	2.98	4.45	4.03	4.17	4.43	3.85	5.39
Cluster-196.4221	0.95	0.99	0.91	1.37	1.42	1.31	1.96	1.81	1.89	1.41	1.36	1.47	16.75	15.46	16.1	33.87	30.23	32.05
Cluster-196.2771	34.1	32.09	30.08	41.97	43.1	42.28	49.46	45.04	48.06	32.94	31.59	36.94	44.34	45.58	44.74	51.51	57.79	55.19
Cluster-196.2044	48.98	53.35	57.72	56.14	63.61	69.26	54.69	56.67	57.5	59.95	58.5	58.39	67.54	60	65.92	62.58	58.83	59
Cluster-196.1873	7.65	7.41	7.17	10.17	11.09	10.15	12.72	11.96	11.94	8.05	7.33	9.47	11.63	10.94	10.3	12.21	12.03	12.79
Cluster-196.3206	79.95	77.91	75.87	71.19	61.9	65.41	77.93	73.78	74.84	73.18	66.18	66.48	66.29	63.13	61.86	68.25	67.41	71.91
Cluster-196.2446	55.47	62.76	70.05	61.21	56.07	75.39	87.92	84.16	78.78	64.25	55.19	68.91	68.93	67.33	59.01	75.49	63.3	69.04
Cluster-196.2026	1.76	1.43	1.1	2.17	0.91	2.53	2.69	0.59	1.7	0.57	0	1.11	3.4	1.85	1.26	0.59	0.51	1.89
Cluster-196.3412	60.73	71.35	81.97	73.68	74.63	76.58	67.82	67.24	70.57	73.2	69.74	68.86	75.59	72.31	77.97	74.29	80.69	77.88
Cluster-196.27	0.84	1.225	1.61	1.58	2.96	3.18	1.15	1.66	2.84	1.65	1.93	0.82	1.61	4.84	4.08	2.95	4.08	4.55
Cluster-196.639	3.04	2.83	2.62	3.9	3.83	6.39	2.01	1.73	2.38	3.37	6.03	3.7	3.37	3.5	3.6	2.7	4.47	2.52
Cluster-196.1065	1.26	1.23	1.2	1.96	0.65	0	5.34	2.89	0.56	1.64	1.15	2.03	1.2	0.44	0.9	0	0.37	0.45
Cluster-196.2422	38.12	35.74	33.36	51.54	49	49.62	46.37	50.77	50.03	47.74	39.81	45.38	45.05	53.41	47.98	47.55	46.8	45.45
Cluster-196.4281	31.64	28.85	26.06	37.43	33.98	42.48	39.09	35.71	34.37	55.58	42.68	47.5	40.86	45.39	47.17	31.35	35.83	25.66
Cluster-196.2688	27.39	26.59	25.79	39.68	38.24	37.46	37.99	35.33	36.42	36.99	29.98	30.53	41.08	40.05	46.59	36.32	37.67	38.3
Cluster-196.3823	162	255.71	349.42	105.97	76.49	112.81	39.37	64.29	54.12	144.68	166.6	182.41	64.01	65.8	66.84	48.34	69.41	51.86
Cluster-196.4591	7.5	9.1	10.7	19.5	23.91	16.73	30.98	36.3	38.46	8.42	8.74	11.01	16.94	15.5	17.89	24.7	22.39	24.28
Cluster-196.1379	16.99	17.805	18.62	26.64	27.1	29.25	26.81	27.26	27.99	22.17	18.97	21.17	28.48	27.18	28.73	29.9	29.03	29.43
Cluster-16.0	0	0	0	0	0	0	0	0	0.53	0	0	0	0	0	0	3.6	0	0
Cluster-140.0	0	0	0	0	0.5	0	0.22	0	0	0	0.12	0.13	0	0	0.27	0.25	0.11	0.14
Cluster-196.1234	1.39	2.545	3.7	1.65	1.91	2.93	5.01	5.2	4.67	3.77	4.5	2.44	3.53	1.43	3.77	3.62	4.81	4.28
Cluster-196.3119	25.75	28.02	30.29	30.57	32.2	33.05	32.63	29.95	32.45	26.91	25.53	29.36	30.48	30.93	32.91	34.72	37.75	35.74
Cluster-196.1277	8.5	8.565	8.63	15.41	18.17	15.59	15.84	15.43	15.84	11.73	9.47	12.44	18.05	18.34	16.89	17.38	18.09	17.03
Cluster-196.552	2.61	3.355	4.1	5.13	6.24	7.58	4.9	5.24	4.39	4.72	3.04	4.91	7.32	6.48	7.63	7.08	6.67	7.84
Cluster-196.1509	32.56	29.495	26.43	33.91	36.22	31.76	40.02	35.8	39.17	30.35	30.29	35.43	32.55	37.58	34.06	40.58	45.02	44.37
Cluster-196.4247	7.06	7.755	8.45	8.46	4.24	5.29	3.8	6.21	3.36	8.97	9.74	7.19	6.79	7.94	6.52	5.61	6.19	8.39
Cluster-196.1193	19.87	19.07	18.27	15.42	10.42	19.22	39.78	35.76	36.57	21.54	16.82	23.5	24.06	17.03	14.79	16.31	7.76	15.74
Cluster-196.4533	3.68	3.5	3.32	7.09	7.07	7.04	7.12	7.27	7.4	3.98	3.23	4.57	7.19	7.4	7.81	8.49	9.67	8.54
Cluster-196.4873	8.11	7.62	7.13	12.19	10.07	9.95	16.26	11.06	11.02	5.42	10.57	9.21	13.38	11.08	15.17	12.18	13.18	15.18
Cluster-196.43	1.42	2.125	2.83	3.86	3.27	3.43	3.12	3.75	3.01	2.63	1.47	3.28	3.24	3.98	3.81	4.11	3.93	4.86
Cluster-196.4847	4.33	3.43	2.53	7.28	6.88	4.67	7.78	6.22	5.35	3.68	3.56	4.22	7.14	6.52	6.02	8.03	8.86	7.35
Cluster-196.4735	2.19	2.845	3.5	6	7.32	8.46	6.95	8.33	7.96	4.7	4.14	5.23	9.44	8.64	9.07	9.16	8.56	9.61
Cluster-196.4544	47.94	60.39	72.84	62.07	72.61	79.66	66.3	68.84	65.15	60.67	61.34	67.3	74.57	72.93	74.61	69.99	62.46	67.66
Cluster-196.4529	15.32	13.555	11.79	15.13	20.83	16.11	16.74	15.21	12.92	17.21	17.19	17.34	18.86	18	19.96	14.26	16.2	13.43
Cluster-196.2371	13.12	12.405	11.69	13.31	18.45	18.91	25.93	25.94	43.42	15.81	16.53	23.72	25.52	18.54	13.5	28.24	53.31	41.73
Cluster-196.3045	131.46	151.57	171.68	87.78	75.21	101.8	115.4	93.14	95.97	113.88	155.37	110.47	109.77	118.55	93.78	109.18	94.25	116.96
Cluster-196.749	23.42	24.095	24.77	35.71	40.68	35.84	35.34	36.34	38.14	27.5	26.79	27.79	37.09	37.09	40.91	40.74	40.4	39.43
Cluster-196.783	15.76	15.1	14.44	21.17	24.84	22.04	24.11	24.56	23.98	17.03	15.44	18.66	24.77	25.31	25.49	27.47	29.41	26.32
Cluster-196.685	42.62	41.715	40.81	42.33	38.64	42.2	40.21	40.1	39.03	39.68	38.18	43.11	37.07	36.5	36.83	41.59	34.56	38.26
Cluster-196.3753	33.01	32.685	32.36	31.07	29.23	39.53	43.48	39.77	42.44	31.2	25.93	31.52	39.28	42.23	33.68	42.76	39.8	42.35
Cluster-196.877	35.99	34.21	32.43	37.39	41.84	36.39	43.04	43.78	49.12	32.34	30.97	35.53	33.93	38.08	35.5	44.71	43.65	44.97
Cluster-196.4394	36.83	44.375	51.92	32.33	32.44	41.29	26.86	27.28	31.23	45.63	62.47	38.09	29.75	35.6	40.56	33.9	35.53	32.59
Cluster-308.0	0.6	0.395	0.19	0.19	0	0.21	0.18	0.38	0	0	0	0	0.19	0	0	0	0.35	0.22
Cluster-196.1562	8.86	10.585	12.31	8.88	9.85	9.16	11.22	11.26	10.24	13.15	10.28	9.35	7.88	9.39	8.51	8.38	7.79	7.4
Cluster-196.621	6.68	7.11	7.54	7.18	6.15	7.75	8.39	6.13	3.67	6.67	4.69	8.53	9.09	7.5	8.02	5.18	10.05	6.44
Cluster-196.674	29.85	32.45	35.05	36.79	42.3	39.85	46.08	43.28	44.17	29.84	30.78	35.52	34.89	38.35	38.58	50.7	52.09	50.15
Cluster-196.2116	22.37	21.025	19.68	28.16	32.22	26.78	32.47	29.02	30.84	18.31	19.53	25.73	28.41	29.98	30.32	33.4	37.73	35.05
Cluster-196.1190	3.08	3.175	3.27	4.76	4.2	5.25	4.14	4.62	3.89	3.96	3.72	4.4	5.82	5.23	5.67	5.21	6.13	5.59
Cluster-196.3368	41.96	37.77	33.58	27.27	24.83	25.68	23.64	24.17	25.03	30.25	39.41	33.52	24.51	24.08	23.07	27.11	27.63	27.78
Cluster-196.1129	65.26	58.825	52.39	77.51	76.38	71.07	94.77	85.75	94.23	66.05	58.56	61.99	89.85	76.8	75.6	80.54	70.63	79.06
Cluster-196.851	8.39	8.34	8.29	13.92	19.06	15.22	14.18	13.6	14.13	8.79	8.2	9.87	16.3	14.09	17.6	18.23	17.91	14.1
Cluster-196.8	0.52	0.26	0	0.26	0.86	0.59	0.5	1.07	1.02	0	0	0.27	3.09	1.41	0.59	1.62	2.17	3.27
Cluster-196.2040	1.06	1.775	2.49	2.46	1.65	2.28	4.37	5.82	6.76	3.09	1.95	4.05	7.14	0.56	0.57	3.71	0.46	1.14
Cluster-196.1831	21.42	23.76	26.1	29.98	28.97	29.6	29.86	29.95	29.2	26.9	23.53	25.28	27.42	29.61	28.52	29.24	32.18	31.78
Cluster-196.2345	56.7	56.22	55.74	64.85	59.55	51.66	80.51	78.44	75.19	52.1	49.66	57.05	58.12	62.7	49.94	60.5	60.04	55.79
Cluster-196.1966	4.08	3.7	3.32	8.51	7.74	8.3	8.01	8.93	8.2	6.1	4.72	5.47	8.65	9.94	9.84	8.85	9.62	10.05
Cluster-196.4595	1.26	2.105	2.95	2.34	4.91	0.68	1.17	3.2	1.87	4.92	3.46	1.8	5.53	6.7	4.1	10.16	6.11	4.76
Cluster-196.3754	104.9	85.57	66.24	93.73	105.15	73.82	86.62	91.15	87.83	83.36	102.31	98.31	75.32	68.32	76.13	75.96	84.35	87.91
Cluster-196.2187	48.67	51.76	54.85	41.43	30.21	35.34	10.45	19.01	22.94	32.5	37.25	53.93	24.29	31.05	38.57	24.37	22.13	25.7
Cluster-196.1972	26.52	27.505	28.49	31.3	35.19	35	34.83	31.61	32.25	30.04	27.5	32.36	36.42	35.49	36.57	36.48	34.84	36.09
Cluster-196.4646	0.93	0.96	0.99	1.85	2.09	1.69	1.46	1.42	1.19	1.13	0.6	1.3	1.44	2.24	1.52	3.48	3.09	2.18
Cluster-196.1047	12.67	12.68	12.69	16.36	17.91	20.49	21.17	18.14	20.02	14.47	12.09	17.62	20.11	20.17	21.25	23.86	23.44	24.38
Cluster-196.1576	52.11	49.275	46.44	53.64	67.58	56.62	39.6	43.21	40.82	53.35	55.05	51.08	50.68	52.34	55.21	40.23	38.01	34.65
Cluster-196.795	17.77	16.265	14.76	21.68	22.36	18.74	22.29	20.34	22.22	15.23	16.54	19.83	21.42	21.76	21.56	24.25	27.08	28.42
Cluster-196.4504	66.56	84.93	103.3	83.31	97.14	97.15	68.97	69.28	68.83	90.39	91.84	95.8	94.39	122.09	112.04	79.62	82.53	74.04
Cluster-196.441	3.74	3.97	4.2	8.64	12.15	6.86	10.36	10.72	11.65	3.15	3.72	5.67	7.92	7.47	8.65	14.82	13.62	13.72
Cluster-196.2271	31.15	35.26	39.37	31.73	27.88	33.89	16.17	28.51	14.9	15.21	18.56	16.45	19.44	14.7	18.3	24.63	29.7	23.92
Cluster-196.1597	40.53	43.08	45.63	53.96	58.38	57.24	49.37	52.86	50.84	45.53	42.95	40.65	47.04	53.47	54.21	65.58	67.2	62.35
Cluster-196.961	9.15	9.16	9.17	12.85	14.58	13.1	14.88	12.86	13.67	9.46	9.04	12.11	15.3	14.56	16.05	14.43	14.59	16.14
Cluster-196.4009	61.99	60.955	59.92	68.75	56.94	71.54	103.91	88.07	85.21	56.87	42.79	50.23	69	67.17	55.74	83.57	79.05	86.01
Cluster-196.841	6.9	6.195	5.49	10.28	11.07	9.65	12.62	11.4	11.11	7.73	6.53	9.07	11.5	12.51	10.85	11.75	12.43	12.39
Cluster-196.4177	19	16.265	13.53	19.85	21.14	17.5	21.93	21.28	21.44	14.29	12.74	16.36	21.1	17.54	20.34	19.72	21.44	26.8
Cluster-196.4756	17.92	18.73	19.54	19.14	20.45	25.41	23.2	22.15	21.38	20.05	21.76	21.95	22.45	25.76	24.37	21.86	21.96	19.37
Cluster-283.0	0.46	0.23	0	1.03	0.24	0.49	0.27	0	0.71	0.6	0	0.31	0.43	0.16	0.16	0	0.14	0
Cluster-196.4358	13.73	14.795	15.86	13.91	13.21	13.44	16.92	13.29	15.65	17.81	14.91	6.81	24.87	6.25	16.97	6.57	6.33	3.52
Cluster-196.4383	15.82	13.14	10.46	25.39	23.33	25.04	24.64	24.67	30.72	14.56	19.62	14.7	28.15	23.21	25.66	23.92	20.3	24.52
Cluster-196.641	3.1	4.215	5.33	6.96	10.05	10.84	7.94	9.9	7.6	7.16	5.72	8.18	9.53	11.1	12.09	8.97	8.92	10.65
Cluster-196.3251	23.3	23.685	24.07	30.69	29.65	30.01	32.38	31.58	32.49	26.17	25.09	27.73	31.21	32.14	31.17	34.63	32.99	33.26
Cluster-196.3085	97.25	111.75	126.25	63.02	74.54	70.46	51.76	51.42	58.38	110.1	60.21	63.07	66.61	35.71	70.28	27.38	25.01	28.55
Cluster-196.2476	2.88	2.98	3.08	2.64	2.67	2.31	2.59	2.55	3.15	3.27	2.66	3.07	2.35	3.01	3.05	2.9	1.39	1.78
Cluster-258.0	0.8	0.4	0	0.75	0	0.28	0	0	0	0	0	0	0	0	0	0	0	0
Cluster-196.952	18.25	17.96	17.67	19.89	21.04	22.17	25.07	22.8	23.57	16.66	16.3	19.53	22.37	21.58	21.55	25.1	23.42	25.24
Cluster-196.2128	5.27	13.07	20.87	10.86	8.65	14.54	12.39	5.31	10.22	5.7	15.5	8.92	12.99	12.98	10.11	16.45	13.38	18.92
Cluster-196.4669	4.33	6.59	8.85	6.5	7.55	9.21	6.68	6.25	6.71	7.12	6.22	6.04	7.01	8.04	7.43	7.4	8.63	7.94
Cluster-196.187	4.75	4.34	3.93	5.34	5.87	7.05	7.44	5.54	7.19	4.49	2.62	4.88	8.16	7.42	6.35	7.21	10.53	9.71
Cluster-196.348	29.08	26.42	23.76	37.53	44.97	39.84	37.4	37	38.3	37.36	33.15	34.81	38.84	37.28	43.3	41.03	41.76	42.32
Cluster-196.460	43.37	42.96	42.55	46.8	50.14	57.24	39.04	44.65	43.06	48.02	53.73	46.84	51.76	50.05	51.59	53.82	50.61	47.58
Cluster-196.188	3.05	2.725	2.4	2.99	2.62	2.61	3.4	4.97	4.74	2.54	1.62	2.86	2.54	2.63	2.78	3.19	5.59	5.2
Cluster-196.4149	9.42	8.41	7.4	10.23	8.57	11.55	11.63	9.42	9.43	9.32	8.24	10.24	7.98	10.26	7.87	11.51	11.33	13.23
Cluster-196.1675	123.06	141.12	159.18	101.7	73.32	76.11	62.84	64.8	63.82	84.19	82.7	132.47	73.16	68.55	78.04	52.83	56.24	56.25
Cluster-196.4784	29.92	39.29	48.66	47.34	47.33	53.92	45.5	46.73	45.98	40.35	37.52	43.23	50.04	49.23	53.39	54.94	63.2	49.91
Cluster-287.0	1.6	0.8	0	0	0	0.34	0	0	0	0	0	0	0	0	0	0.32	0	0
Cluster-196.4946	1.32	1.425	1.53	0.75	0.62	0.57	2.38	1.27	0.65	3.87	0.73	2.61	0.25	0	0.28	0.79	0.23	0
Cluster-196.3562	198.81	248.975	299.14	255.82	299.76	230.48	195.14	214.14	192.1	232.51	260.04	247.3	293.54	287.8	294.58	176.47	155.39	142.06
Cluster-196.4859	14.97	14.25	13.53	25.12	29.05	22.51	21.65	20.07	21.15	18.29	17.28	18.35	25.47	25.18	30.88	21.04	21.28	21.19
Cluster-196.3728	32.3	33.625	34.95	44.56	44.15	37.72	43.43	41.2	43.39	37.57	34.24	37.71	42.39	39.55	43.3	41.9	38.6	45.12
Cluster-196.2156	14.03	14.01	13.99	17.89	16.6	18.05	23.48	20.84	23.2	13.57	12.67	17.18	19.63	20.51	19.09	21.47	22.77	22.18
Cluster-196.2452	5.34	4.42	3.5	5.93	9.58	3.67	5.76	5	4.2	7.96	5.31	4.82	7.94	5.27	6.75	3.78	5.13	3.85
Cluster-196.4096	39.12	37.09	35.06	45.86	41.98	41.63	48.61	48.37	49.78	38.84	37.42	37.8	44.08	42.57	41.39	43.52	44.3	44.64
Cluster-196.5005	7.4	7.925	8.45	11.8	15.66	15.65	11.07	11.48	10.06	10.92	8.6	12.37	15.98	14.86	15.55	11.85	11.16	10.48
Cluster-196.5048	0.81	0.86	0.91	2.28	2.04	1.73	1.66	1.31	1.16	1.14	1.17	1.53	1.85	2.09	1.4	2.36	2.14	2.25
Cluster-196.589	0	0.215	0.43	1.25	0.69	0.47	0.39	0.41	0.17	0.29	0.81	0.73	0.94	1.04	0.31	1.16	0.26	1.42
Cluster-196.2226	4.28	3.835	3.39	6.21	8.87	5.97	7.64	5.78	5.44	3.65	3.63	4.87	9.14	8.55	8.29	9.03	7.95	8.03
Cluster-196.4461	64.2	66.075	67.95	66.25	68.38	75.38	75.74	77.59	76.34	67.04	63.03	66.4	64.14	73.56	67.78	77.91	85.84	74.57
Cluster-196.684	18.07	16.555	15.04	24.6	24.17	23.31	25.89	25.08	24.04	18.93	17.92	18.23	22.27	23.33	24.55	25.35	25.97	26.37
Cluster-196.4691	22.58	19.625	16.67	27.66	20.47	16.64	25.8	34.36	35.39	19.39	15.57	14.65	14.74	12.43	11.99	15.32	15.62	18.85
Cluster-196.4543	77.36	79.52	81.68	79.08	74.85	90.36	92.71	85.45	86.44	71.64	68.46	70.44	86.82	76.42	78.42	86.57	69.58	91.79
Cluster-196.1465	40.68	39	37.32	48.31	50.93	51.53	48.76	49.6	53.02	47.71	45.78	40.35	55.53	44.79	52.42	47.9	41.34	48.02
Cluster-196.3027	88.4	82.57	76.74	105.26	107.54	104.46	85.98	82.89	88.02	100.21	94.67	90.54	113.65	98.56	116.61	96.69	101.87	100.71
Cluster-196.2731	4.93	5.815	6.7	6.46	8.89	7.48	7.01	6.55	6.23	5.36	6.29	6.54	8.36	7.44	8.18	5.94	7.14	7.23
Cluster-196.3679	34.05	32.675	31.3	38.92	39.86	37.24	42.44	42.66	46.68	33.72	34.15	34.3	39.38	36.27	37.53	41.72	41.4	43.76
Cluster-196.4454	66.38	53.12	39.86	54.51	49.87	33.9	59.89	61.09	67.53	43.77	43.33	48.35	33.06	34	34.07	50.65	69.62	84.08
Cluster-196.4040	148.03	150.07	152.11	141.73	89.46	137.38	220.08	209.5	223.73	116.75	96.55	95.13	94.03	129.16	94.73	156.07	178.1	175.11
Cluster-196.1022	0.92	0.76	0.6	1.36	1.12	0.98	1.35	1.61	1.37	0.8	0.66	0.61	1.49	0.62	1.08	1.11	1.25	0.77
Cluster-196.1541	0.34	0.475	0.61	1.89	2.25	1.67	2.23	1.39	1.8	2.27	1.13	0.96	2.49	1.37	2.1	1.75	2.99	1.85
Cluster-201.0	1.21	0.605	0	0	0	0	0	0	0	0	0	0	0	1.25	0	0.6	0	0
Cluster-196.1525	26.57	26.085	25.6	47.05	50.7	46.44	56.99	51.97	51.35	41.99	33.35	38.46	63.25	53.89	56.38	51.83	48.64	53.81
Cluster-196.868	46.96	49.955	52.95	58.79	55.24	54.83	56.9	56.31	52.34	52.87	50.61	52.03	54.02	52.24	56.76	57.77	56.88	58.68
Cluster-196.2633	33.6	35.425	37.25	46.39	53	52.08	50.63	52.81	54.18	37.31	41.68	42.46	43.56	45.45	44.22	54.63	53.23	49.75
Cluster-196.3383	122.98	114.84	106.7	92.2	69.81	91.42	71.36	79.69	75.86	130.93	131.25	114.87	77.04	83.45	70.55	68.08	66.16	67.75
Cluster-196.2779	26.31	23.785	21.26	34.33	35.6	34.51	41.49	39.16	42.71	28.17	22.16	26.19	38.64	37.15	34.92	36.78	32.96	35.07
Cluster-196.2926	22.73	22.245	21.76	27.22	26.5	28.75	28.12	27.4	27.43	24.23	22.5	23.04	29.14	27.04	28.14	27.38	27.65	28.33
Cluster-196.3178	19.02	20.14	21.26	23.54	24.32	22.71	26.54	24.53	25.35	23.25	21.56	27.5	25.11	23.82	20.87	24.17	24.77	24.35
Cluster-196.3527	53.28	50.125	46.97	70.09	68.92	64.13	66.6	64.3	67.32	65.5	57.77	57.75	71.75	64.46	73.89	59.62	57.8	58.16
Cluster-196.4624	2.39	2.96	3.53	7.13	7.04	7.76	6.62	6.87	7.37	4.19	3.59	3.69	5.93	6.33	8.04	8.09	10.74	7.33
Cluster-196.3102	34.19	34.975	35.76	38.64	43.65	44.62	43.92	43.16	44.37	34.8	33.34	37.63	39.15	40.71	42.34	46.24	46.77	43.17
Cluster-196.2369	50.98	46.94	42.9	54.06	49.04	48.03	46.59	45.83	43.69	64.47	64.66	63.5	40.63	51.79	49.31	41.01	40.65	43.76
Cluster-196.3612	35.17	31.9	28.63	35.82	41.64	37.95	44.08	39.7	40.13	32.19	28.73	38.32	42.06	44.31	40.45	43.93	41.22	42.82
Cluster-196.4757	33.9	34.64	35.38	34.81	36.51	38.85	35.96	34.36	33.69	34.49	35.71	33.9	37.87	35.29	36.68	35.99	33.26	36.36
Cluster-196.1615	7.75	9.545	11.34	12.94	14.86	13.17	15.74	14.52	15.73	8.75	9.91	11.08	12.29	13.88	14.41	18.35	16.36	16.76
Cluster-196.3207	93.28	85.73	78.18	96.06	101.78	82.1	88.63	87.76	91.26	82.84	93.77	92.59	84.22	91.15	92.42	90.81	100.16	94.48
Cluster-398.1	0.57	0.285	0	0.54	0.45	0	0	0	0	0.28	1.05	0.56	0	0	0	0	0.25	0.31
Cluster-196.3126	98.5	94.49	90.48	172.83	173.53	183.03	152.35	154.61	158.93	124.52	88.71	132.97	170.31	202.13	212.79	202.84	264.9	216.75
Cluster-196.2978	2.94	3.905	4.87	9.97	9.22	7.7	11.32	9.98	13.01	7.62	3.21	6.74	10.07	8.67	7.5	6.45	11.94	10.13
Cluster-196.1120	1.39	1.985	2.58	4.49	1.62	3.76	3.21	2.84	2.11	0	1.9	0	3.4	4.44	2.26	2.79	6.11	3.74
Cluster-196.5013	18.22	14.71	11.2	18.59	18.6	16.46	21.56	21.22	22.8	13.8	13.27	17.41	16.15	17.62	16.68	21.19	24.72	25.07
Cluster-196.3439	420.17	442.865	465.56	456.01	549.81	466.54	441.85	499.46	460.69	448.86	408.94	412.86	451.02	417.81	457.47	421.54	394.03	410.9
Cluster-196.2785	25.18	21.82	18.46	31	31.72	29.11	35.25	34.19	34.98	25.76	23.7	25.63	31.84	32.53	33.06	34.49	36.07	37.4
Cluster-196.1495	4.15	4.605	5.06	6.4	5.81	9.06	5.77	6.16	5.31	7.15	6.47	7.51	7.14	5.48	7.33	6.06	3.72	4.38
Cluster-196.2233	50.94	51.84	52.74	71.53	66.88	73.49	82.97	89.11	87.31	58.9	54.25	53.45	69.24	69.83	65.91	76.79	75.29	75.18
Cluster-196.1605	251.22	256.33	261.44	180.48	163.89	220.18	165.14	184.56	173.11	250.83	236.83	209.9	161.17	159.71	158.9	183.75	186.49	178.93
Cluster-196.3002	36.63	32.205	27.78	42.84	41.48	39.81	53.63	50.38	55.11	29.32	25.18	33.32	46.31	46.01	44.01	55.14	60.02	65.32
Cluster-196.1223	72.06	76.805	81.55	72.79	69.5	77.3	63.45	62.44	68.97	66.68	57.34	65.9	61.3	69.06	76.65	76.77	74.13	84.14
Cluster-196.2419	2.1	2.995	3.89	3.85	3.89	4.57	3.94	3.38	5.13	3.6	3.18	3.45	5.37	4.82	3.65	3.99	5.74	4.27
Cluster-196.3287	19.52	19.34	19.16	39.64	22.67	21.5	21	21.69	22.35	17.86	17.27	24.96	18.59	20.21	20.65	19.82	24.47	24.68
Cluster-196.919	14.61	14.465	14.32	20.65	24.42	21.78	21.26	23.52	22.3	15.56	13.74	16.71	21.72	21.98	23.41	24.31	25.36	24.15
Cluster-196.4466	3.31	2.395	1.48	4.09	2.59	4.36	3.65	2.68	3.43	1.74	0.94	2.71	4.98	2.87	1.9	3.79	5.35	4.94
Cluster-196.4068	40.99	39.465	37.94	36.56	29.48	28.16	23.97	22.78	22.48	34.81	29.33	34.1	30.39	27.5	30.59	25.78	25.75	26.93
Cluster-262.0	0.23	0.225	0.22	0.43	0.89	1.7	0.61	0.22	0	0.67	0.63	0.45	0.63	1.39	2.66	2.71	1.99	0.25
Cluster-196.702	15.83	15.98	16.13	26.38	26.61	24.27	29.67	26.46	27.07	19.26	14.59	21.49	27.45	30.36	25.71	28.77	25.69	26.72
Cluster-196.4858	6.86	7.205	7.55	10.86	11.61	11.3	12.89	10.67	11.16	7.78	7.41	8.91	10.68	12.19	13.43	14.15	15.12	13.84
Cluster-196.1668	15.45	15.86	16.27	16.64	14.66	21.45	17.07	16.95	15.34	19.04	17.91	17.79	18.89	17.74	17.8	17.71	14.57	14.9
Cluster-196.244	2.54	3.09	3.64	5.33	5.1	5.71	5.72	4.61	4.97	3.86	3.56	4.12	4.77	6.5	5.31	4.55	4.12	5.28
Cluster-196.4653	11.67	10.84	10.01	11.74	19.9	19.74	12.33	15.34	16.07	15.33	9.44	12.65	13.66	25.27	21.85	18.08	17.17	12.35
Cluster-196.5044	0	0.085	0.17	0.33	0.14	0	0.62	0.16	0	0.17	0	0.17	0.16	0.18	0	0.35	0.76	0.19
Cluster-196.5085	3	2.945	2.89	4.81	1.64	2.25	1.35	3.47	3.39	5.56	1.93	5.58	6.76	4.32	2.88	3.58	0.79	1.94
Cluster-196.2976	29.86	29.915	29.97	38.21	43.21	44.62	42.89	40.28	40.49	33.42	30.52	33.8	43.09	41.86	43.3	46.73	42.88	45.63
Cluster-196.2822	300.79	324.9	349.01	215.03	149.45	245.51	196.17	212.64	172.21	428.17	359.65	381.47	219	253.49	207.4	137.86	104.06	102.88
Cluster-114.0	0	0	0	0	0	0.52	0	0	0	0	0	0	0	0	0	1.92	0	0
Cluster-196.4224	124.86	138.29	151.72	209.2	202.83	180.71	153.79	151.71	168.93	179.63	212.27	221.13	167.62	182.3	177.24	156.12	146.34	165.44
Cluster-260.1	0.85	0.425	0	0.16	0	0.55	0	0	0	0	0	0.17	0.63	0.35	0.18	0.51	0.45	0
Cluster-196.4335	16.87	17.945	19.02	19.16	20.07	18.38	20.46	19.94	17.85	16.8	17.03	17.63	19.73	20.25	19.91	19.56	20.08	18.83
Cluster-196.3611	59.71	56.995	54.28	63.37	60.09	62.41	62.36	59.03	58.18	61.56	59.9	56.55	66.37	61.09	61.72	59.79	51.84	56.54
Cluster-196.1428	13.03	15.6	18.17	26.78	23.93	33.21	39.96	40.79	40.33	16.74	13.44	18.33	31.04	35.11	30.94	44.23	44.22	46.22
Cluster-196.3852	145.36	127.49	109.62	118.64	126.71	116.93	134.79	126.8	129.47	125.58	127.92	142.18	121.03	129.44	125.6	120.83	114.56	110.33
Cluster-196.3339	112.26	102.875	93.49	133.55	119.59	128.12	91.71	89.64	90.64	145.59	130.97	111.99	128.87	118.05	146.94	104.73	100.02	94.29
Cluster-196.617	5.32	7.21	9.1	6.92	9	8.43	4.57	5.25	9.16	9.68	9.21	5.05	6.32	4.78	5.21	7.19	9.2	8.05
Cluster-196.2292	42.03	59.85	77.67	60.47	62.16	75.48	76.12	80.63	69.7	57.68	55.58	48.22	96.48	74.46	83.63	76.99	79.7	87.05
Cluster-196.3641	35.36	38.115	40.87	39.64	40.29	40.35	39.85	42.33	42.63	35.96	35.69	32.56	39.81	37.38	36.56	40.5	43.37	41.28
Cluster-196.4192	6.44	6.28	6.12	11.66	10.15	10.66	8.26	7.46	7.02	7.96	8.19	9.21	8.27	10.52	10.2	10.1	11.45	10.02
Cluster-196.277	1.32	0.79	0.26	1.25	1.65	3.4	0.48	1.77	1.63	1.55	3.16	1.04	1.24	1.63	2.54	2.37	1.85	2.28
Cluster-196.1623	23.56	22.52	21.48	28.45	31.89	26.5	27.79	28.31	29.97	21.7	23.03	23.45	26.85	27.8	28.45	33.79	37.48	36.33
Cluster-196.3756	17.01	17.615	18.22	19.49	21.89	17.82	22.3	19.96	21.73	17.54	17.17	21.27	20.85	20.26	20.31	19.49	16.74	18.99
Cluster-196.193	3.72	3.86	4	7.02	5.46	8.41	8.27	7.11	7.8	5.42	4.18	5.55	8.96	9.37	8.8	9.46	9.11	7.89
Cluster-43.0	0	0	0	1.31	3.31	0	0	0	2.17	0	0	0	0.7	0.76	0	0	0	0
Cluster-176.0	0	0.1	0.2	0	0.63	0.43	0	0.57	1.19	0	0	0	0.56	0	0.43	0	0.88	0
Cluster-196.1254	14.06	12.525	10.99	13.52	13.99	13.25	16.19	15.07	13.87	13.89	14.18	13.43	13.75	13.51	12.83	15.2	12.08	12.16
Cluster-196.3942	33.22	30.83	28.44	38.76	38.73	36.07	42.57	42.76	41.96	32.76	31.5	34.98	38.55	38.84	37.62	42.37	41.24	45.62
Cluster-196.4984	1.27	1.29	1.31	2.37	1.9	2.32	1.92	2.18	1.26	1.06	1.06	2.07	2.03	2.55	2.62	2.27	2.33	2.29
Cluster-196.4998	7.38	7.79	8.2	10.99	7.35	14.15	12.77	13.93	13.33	11.72	8.36	9.28	13.37	12.13	10.82	15.24	13.59	15.02
Cluster-196.1549	6.57	8.8	11.03	10.35	13.14	14.56	14.07	9.14	12.85	10.3	8.15	11.42	16.32	11.52	12.62	12.07	14.27	15.03
Cluster-196.1705	31.03	26.435	21.84	32.7	32.12	25.94	40.14	36.19	40.11	22	23.64	28.79	35.82	35.29	33.62	38.83	40.34	43.85
Cluster-196.2341	27.03	26.595	26.16	34.87	37.54	39.02	45.41	40.42	42.25	27.65	25.82	34	40.5	41.33	39.23	45.68	45.03	45.37
Cluster-196.1287	12.81	12.215	11.62	14.85	18.84	14.44	16.52	14.81	15.25	10.48	11.08	12.87	14.84	18.27	17.19	17.2	19.6	17.95
Cluster-346.1	2.97	1.485	0	0	0	3.74	0	0	0	0.97	0	0	0	0.52	0	0	0.44	0
Cluster-196.4666	20.21	18.69	17.17	32.51	28.78	30.78	36.18	31.9	32.42	21.87	17	26.81	35.14	33.85	36.83	39.09	39.42	38.92
Cluster-196.3128	29.75	31.99	34.23	36.62	34.58	40.23	29.7	30.89	30.92	37.14	40.08	32.57	34.25	35.13	38.27	31.47	28.32	25.43
Cluster-196.1118	0.79	2.48	4.17	3.73	10.55	6.84	5.06	9.35	6.87	10.08	0.36	5.78	8.88	11.15	11.08	12.3	9.77	5.14
Cluster-398.0	0.37	0.23	0.09	0	0.07	0	0.25	0.09	0	0.37	0.43	0.19	0.17	0.28	0.5	0	0.08	0
Cluster-196.1780	4.22	4.59	4.96	5.98	6.69	6.65	6.36	6.87	6.5	5.34	4.47	5.72	6.55	7.56	6.6	6.7	6.5	6.91
Cluster-196.1947	28.68	28.135	27.59	26.79	27.46	30.64	38.87	34.66	34.67	25.22	22.25	29.46	31.92	31.72	28.52	32.74	33.65	35.5
Cluster-196.4095	61.18	58.11	55.04	65.9	72.6	70.09	80.44	75.36	82.51	52.82	48.47	71.92	67.31	76.4	73.7	89.06	95.08	94.42
Cluster-196.4933	57.89	51.02	44.15	89.42	58.42	41.46	74.84	77.26	87.95	45.77	31.4	21.86	75.44	61.69	59.35	73.6	87.17	72.87
Cluster-196.5025	3.02	2.64	2.26	0.95	0.52	4.68	1.82	1.63	2.15	1.97	1.23	2.62	1.27	1.73	3.59	2.01	1.18	1.81
Cluster-196.1954	16.14	14.725	13.31	11.53	23	34.5	16.88	14.91	16.4	12.67	17.28	9.57	17.78	10	18.51	17.22	30.17	30.59
Cluster-196.3582	45.75	46.725	47.7	53.08	56.64	57.39	59.06	55.77	56.42	47.15	48.74	53.04	58.13	59.4	59.66	62.72	63.14	60.53
Cluster-196.850	18.47	19.53	20.59	24.38	26.51	29.5	30.67	28.22	28.93	23.53	21.26	25.43	30.01	30.11	28.14	27.94	24.07	26.69
Cluster-273.0	13.48	10.38	7.28	14.21	15.21	10.28	20.26	12.66	14.33	7.35	5.01	11.73	12.35	10.89	10.24	14.69	22.5	23.52
Cluster-196.4849	5.51	4.95	4.39	12.39	12.52	10.88	13.53	12.97	12.14	7	5.49	7.61	12.54	12.97	13.4	15.04	14.96	15.63
Cluster-196.3700	23.96	22.165	20.37	31.71	32.08	30.11	33.16	33.62	33.85	24.81	22.88	25.04	32.75	31.57	30.62	32.78	31.99	34.72
Cluster-196.2413	177.86	156.485	135.11	143.03	142.04	145.77	221.54	215.43	203.72	161.74	126.62	160.9	175.63	183.87	127.56	140.77	129.87	141.23
Cluster-196.4218	34.86	36.465	38.07	31.52	32.77	45.04	39.57	38.06	37.49	33.78	30.9	31.67	44.83	38.98	36.51	40.88	41.56	39.81
Cluster-196.1026	13.78	13.505	13.23	17.42	18.73	18.52	17.25	18	20.4	13.75	12.08	15.25	18.97	17.3	19	20.68	21.01	20.68
Cluster-86.0	0	0.46	0.92	0	0.56	0.51	0	0	0.29	0.23	0	0	0.22	0	0	0.71	0.21	0
Cluster-196.1187	2.22	2.155	2.09	4.08	0.43	6	3.57	2.79	2.4	0.54	3.55	1.59	3.22	4.69	4.79	2.79	6.84	3.59
Cluster-196.4178	10.75	12.68	14.61	28.88	25.41	24.6	31.18	26.91	25.05	18.4	19.2	17.52	27.29	24.4	20.73	27.5	20.32	31.78
Cluster-196.4823	0.33	0.945	1.56	0.31	2.4	0.7	0.59	4.1	1.66	0.32	1.79	0.95	2.14	2.35	1.39	2.92	4.28	2.46
Cluster-161.0	0.63	0.315	0	0	0	1.37	0	0	0	1.23	2.31	0	0	0.67	0	0	0	0
Cluster-196.2794	304.22	228.315	152.41	285.65	250.55	201.71	207.12	272.03	318.01	245.73	256.99	229.81	119.03	117.53	125.78	201.15	204.11	207.04
Cluster-166.0	0	0.24	0.48	1.42	0.79	0.55	0.93	1.02	0	1.49	0	0.49	0	1.6	0.55	0	0.45	1.65
Cluster-196.1056	14.9	14.87	14.84	28.13	27.59	28.08	22.96	23.8	23.61	20.7	19.11	19.27	30.5	28.69	29.81	23.85	25.64	26.43
Cluster-196.1823	30.26	28.08	25.9	29.67	38.12	35.04	41.94	47.54	38.65	43.95	20.11	36.27	38.99	34.77	51.6	35.31	29.5	40.32
Cluster-196.5037	0.6	0.71	0.82	1.77	1.69	1.61	1.16	1.49	1.55	1.85	1.15	1.14	1.51	2.5	2.08	1.83	2.12	1.02
Cluster-196.1367	7.82	7.865	7.91	10.8	13.12	11.75	12.65	11.49	11.43	8.99	8.14	11.03	12.89	14.34	13.72	13.64	14.72	14.48
Cluster-196.368	11.55	10.04	8.53	14.5	18.54	11.48	14.7	13.69	13.24	9.06	12.6	13.32	15.1	16.62	16.48	12.56	13.33	12.72
Cluster-206.0	0.4	0.2	0	0	0.94	0	0	0	0.54	0	0	0	0	0	0	1.61	0	0
Cluster-196.361	18.01	15.025	12.04	24.56	25.13	22.23	29.84	29.03	32.82	19.23	16.87	18	22.01	21.47	20.85	25.57	24.18	29.66
Cluster-196.3830	71.03	71.195	71.36	88.05	80.48	87.33	91.36	87.76	91.62	77.9	74.91	80.22	85.17	92.09	93.16	96.25	94.16	93.65
Cluster-196.4175	31.32	28.815	26.31	40.77	41.62	38.54	49.58	45.96	49.89	28.85	27.25	35.95	42.11	46.48	41.97	53.14	54.73	56.4
Cluster-20.1	0	0	0	0	0.58	0	0	0	0	0	0	0	0	0	0	2.22	0	0
Cluster-196.4480	28.33	25.985	23.64	32.9	30.23	29.69	38.82	36.83	37.88	29.23	26.29	27.9	35.87	32.74	33.06	34.11	32.28	35.74
Cluster-196.1173	31.9	32.57	33.24	33.62	34.11	38.97	38.12	36.6	37.99	34.98	32.37	33.37	40.08	38.04	38.74	36.9	33.21	36
Cluster-196.1296	13.42	10.89	8.36	13.6	8.44	11.75	4.72	7.78	15.2	20.52	27.39	16.36	6.22	12.88	13.12	12.84	34.3	19.96
Cluster-196.4045	2.09	2.125	2.16	3.51	3.27	3.55	3.87	3.82	3.94	2.53	2.59	2.86	4.66	4.19	4.17	4.18	3.75	4.66
Cluster-196.2142	30.26	37.995	45.73	46.29	33.23	37.95	32.82	31.62	32.77	36.96	34.72	38.46	32.36	31.05	31.74	29.21	32.86	31.17
Cluster-196.4684	10.43	10.21	9.99	19.09	19.32	21.92	14.97	16.65	17.51	15.48	14.11	15.71	21.76	21.79	23.73	21.62	24.8	22.79
Cluster-196.3556	210.23	237.94	265.65	174.05	151.72	185.38	132.61	149.37	144.54	250.89	231.94	173.68	160.2	135.15	156.12	114.41	126.56	128.13
Cluster-386.0	3.7	2.195	0.69	4.09	1.15	0.8	0	0	0	8.62	1.35	0	1.45	0	3.21	0	0	1.59
Cluster-196.433	15.73	16.385	17.04	23.93	23.54	23.52	28.1	25.92	25.58	18.1	16.54	19.06	26.22	25.05	24.49	25.59	23.54	27.47
Cluster-196.3701	30.41	24.56	18.71	49.15	51.63	50.41	54.63	55.41	58.32	37.75	34.49	32.15	47.21	47.77	46.45	54.9	51.84	55.31
Cluster-196.2576	71.32	72.36	73.4	52.1	50.84	60.58	62.36	59.12	56.76	74.88	72.77	54.18	72.46	45.8	48.16	43.1	37.92	43.26
Cluster-196.2279	12.47	13.32	14.17	14.79	13.61	14.23	16.14	16.58	16.1	13.05	12.19	13.39	13	15.22	14.49	16.01	16.37	15.91
Cluster-196.540	10.76	11.575	12.39	18.87	18.12	18.99	19.29	19.94	21.31	13.34	12.31	16.2	18.79	18.32	20.25	21.89	22.17	21.76
Cluster-196.476	17.97	17.33	16.69	19.75	17.74	22.79	26.48	24.25	26.8	16.17	16.15	17.48	20.06	22	19.42	27.41	28.09	28.13
Cluster-196.3518	22.6	24.5	26.4	34.06	41.04	31.4	25.97	28.6	30.32	21.9	21.22	25.37	30.54	30.52	34.68	35.41	33.94	33.41
Cluster-196.5011	0.77	1.01	1.25	1.46	4.04	1.73	2.55	2.47	0.95	1.85	1.19	0.76	4.33	4.07	1.71	4.02	4.28	2.86
Cluster-196.299	3.06	2.745	2.43	3.82	2.2	3.9	2.93	2.45	2.84	1.5	4.79	2.17	4.42	3.1	4.69	3.11	6.33	3.31
Cluster-356.0	0	0	0	0.97	1.88	0.74	4.67	2.01	1.78	2.69	0.63	0.67	2.27	0	0	0.69	0	0
Cluster-196.2352	5.48	7.335	9.19	5.44	6.98	11.45	1.84	7.51	6.85	11.84	12.66	12.45	4.48	5.91	8.34	13.21	13.07	10.57
Cluster-196.4445	5.67	5.53	5.39	9.79	9.18	14.08	12.71	10.32	11.83	10.63	5.98	4.64	12.06	12.73	7.49	8.71	9.37	10.34
Cluster-196.796	6.62	6.03	5.44	10.01	11.05	8	8.76	8.53	9.43	8.81	7.92	8.27	9.2	9.87	10.73	9.24	10.02	10.12
Cluster-196.431	2.08	2.265	2.45	3.12	2.41	3.35	2.99	2.66	3.08	2.87	2	2.93	2.62	2.92	4.23	2.98	3.3	3.2
Cluster-196.2311	36.49	40.635	44.78	40.99	49.8	41.34	46.29	46.01	49.18	42.56	35.32	51.49	44.51	38.42	46.03	44.19	42.53	48.45
Cluster-196.4532	1.33	2.175	3.02	2.31	3.64	2.85	1.98	1.27	1.86	0.22	1.63	1.97	3.71	2.94	4.72	3.08	4.27	2.15
Cluster-196.4880	19.2	17.7	16.2	28.04	29.93	29.62	31.64	27.74	29.64	18.4	18.42	23.35	28.84	30.34	32.13	36.69	39.47	36.71
Cluster-196.4172	95.62	99.395	103.17	75.99	50.74	74.68	159.7	160.34	142.41	139.78	103.9	84.64	119.7	75.11	48.23	58.49	34.66	57.04
Cluster-196.4937	6.8	7.16	7.52	11.21	11.94	11.16	10.61	12.08	12.95	8.32	7.95	7.23	8.87	8.39	10.33	9.93	10.27	11.92
Cluster-196.1429	12.62	12.32	12.02	18.91	17.24	18.67	17.11	16.86	17.21	14.23	13.84	14.63	20.06	19.66	21.04	18.38	17.75	18.13
Cluster-196.137	0	0	0	2.33	0.78	0.54	0	0.5	0	0	1.37	0	0.96	2.62	1.08	0	0.44	0.54
Cluster-196.4954	11.49	9.12	6.75	17.94	18.12	14.92	17.34	15.87	17.05	10.16	9.47	11.62	20	19.02	22.61	18.68	15.79	18.22
Cluster-196.3083	73.17	65.02	56.87	62.33	64.02	56.71	63.98	72.78	71.93	68.42	71.9	64.89	56.51	53	51.71	52.38	49.05	55.85
Cluster-196.3322	99.34	104.54	109.74	93	89.38	88.73	90.7	89.94	89.89	86.52	95.32	100.07	81.71	85.78	84.77	96.62	97.63	98.62
Cluster-196.2641	0.86	0.975	1.09	1.4	1.25	1.37	0.92	0.79	1.07	0.96	0.68	0.31	0.5	0.98	1.3	1.21	1.99	0.93
Cluster-196.846	22.27	22.315	22.36	29.94	31.95	34.2	29.26	30.36	33.01	28.4	25.31	25.95	32.63	30.92	35.77	32.1	31.78	30.16
Cluster-196.4314	24.41	27.31	30.21	52.39	37.78	56.1	34.72	33.47	23.41	48.79	32.14	54.22	60.25	67.4	74.11	37.45	23.41	22.24
Cluster-196.3239	25.68	28.595	31.51	45.53	51.44	64.19	65.9	54.75	57.43	42.84	32.62	47.05	57.91	58.98	66.8	69.69	67.23	63.07
Cluster-196.130	4.09	4.135	4.18	5.67	6.89	5.51	7.87	6.98	6.71	4.84	4.6	6.16	6.89	6.69	8.15	6.91	5.75	6.67
Cluster-196.4779	0.25	0.96	1.67	0.93	1.73	4.48	1.55	0.47	3.3	1.2	0.45	1.45	1.38	1.01	0.79	1.47	2.8	4.78
Cluster-44.0	0	0	0	0.28	0	1.28	0	1.15	0.37	0	0	0	0	0.31	0.32	1.78	0	0
Cluster-203.0	0.81	1.12	1.43	0.62	0.76	1.39	1.01	1.38	1.32	2.38	1.65	0.65	1.95	0.99	3.11	1.29	1	1.05
Cluster-196.894	18.69	21.855	25.02	34.49	34.28	36.88	34.25	35.57	32.62	33.11	28.02	32.86	48.27	41.4	42.24	36.29	28.51	29.59
Cluster-307.0	0.95	0.475	0	0	0.55	0.51	0.64	0.23	0.57	0.23	0	1.16	0.44	0	1.01	0.47	1.45	0.51
Cluster-196.2011	14.6	12.925	11.25	20.51	18.06	19.42	20.07	17.34	18.11	14.59	12.5	16.84	23.96	22.6	22.39	21.9	22.01	22.39
Cluster-196.4696	3.5	3.195	2.89	6.99	6.9	9.86	9.15	7.06	5.22	7.18	7.44	8.1	7.72	9.99	9.12	7.2	5.19	9.43
Cluster-196.3781	49.06	48.525	47.99	49.94	48.5	51.23	54.17	52.12	52.78	53.12	51.02	52.61	52.96	53.93	51.28	51.4	48.71	47.97
Cluster-149.0	0	0.6	1.2	1.18	0	0.9	0	0	0	0	0.38	0	0	0	0	0	0	0.45
Cluster-196.1199	9.27	10.3	11.33	13.43	14.7	15.44	15.12	12.93	13.07	10.48	10.41	10.39	15.68	13.68	14.51	13.93	12.26	12.73
Cluster-196.1062	7.25	7.535	7.82	7.45	9.63	8.57	9.39	8.48	8.91	7.76	6.72	8.13	10.59	9.72	10.42	8.41	8.35	8.18
Cluster-196.3154	67.61	70.82	74.03	74.73	71.85	76.76	94.64	86.04	87.63	72.85	72.48	74.34	64.65	76.03	69.89	80.24	73.59	78.25
Cluster-196.4120	36.24	36.025	35.81	46.5	70.45	45.65	93.99	102.55	106.4	29.32	34.75	40.93	61.77	52.82	57.92	87.94	90.53	79.29
Cluster-196.3760	52.77	58.145	63.52	62.98	65.12	65.04	68.33	68.45	64.76	50.86	50.64	62.38	65.96	69.39	68.28	76.19	76.49	69.6
Cluster-224.0	0.46	0.785	1.11	0.65	0.54	0	0	0	0	0	0.42	0.45	0.42	0	0	0	0.2	0
Cluster-196.3838	24.04	24.51	24.98	18.24	14.51	19.76	21.52	20.71	19.9	17.11	22.25	22.77	16.54	19.7	18.16	20.67	25.07	23.88
Cluster-196.3818	56.71	60.52	64.33	56.82	50.73	57.67	43.58	44.32	41.24	67.59	67.86	55.14	55.31	53.27	61.46	44.6	45.04	45.67
Cluster-196.3649	314.17	308.98	303.79	293.74	263.05	329.56	261	263.38	283.03	342.9	344.46	285.9	293.4	290.66	292.38	277.86	261.42	260.52
Cluster-196.4420	140.52	169.495	198.47	193.2	212.02	218.63	168.45	168.32	161.37	156.82	171.99	170.37	201.31	231.73	233.61	214.38	179.34	189
Cluster-196.4622	11.38	11.475	11.57	15.41	13.95	14.32	14.17	16.35	12.24	16.58	13.81	10.68	16.47	14.57	15.77	15.79	17.57	13.32
Cluster-196.1112	2.6	1.955	1.31	3.29	2.57	2.82	2.16	3.05	3.22	1.91	2.31	3.21	2.82	3.87	4.36	3.63	3.76	3.34
Cluster-196.3482	11.99	10.45	8.91	18.54	21.8	19.74	21.21	20.75	22.65	11.36	10.01	13.06	24.49	22.74	24.06	23.3	18.95	22.37
Cluster-196.4282	6.3	8.275	10.25	5.94	7.43	10.76	9.26	10.01	9.31	9.96	7.33	13.6	19.34	4.88	1.25	2.18	0.96	1.38
Cluster-196.4574	56.63	52.735	48.84	58.29	57.25	58.08	61.46	59.99	63.17	54.8	51.27	58.1	57.43	59.27	59.85	61.48	54.51	62.86
Cluster-196.3090	31.8	27.85	23.9	33.16	26.52	25.05	30.19	28.55	31.48	27.52	24.62	32.74	28.18	30.52	29.27	27.81	28.93	31.19
Cluster-196.1832	0.75	0.72	0.69	8.96	8.71	5.68	2.78	1.54	2.32	6.55	0	2.82	4.42	6.41	4.87	6.79	13.2	4.03
Cluster-196.2939	36.91	37.57	38.23	46.96	52.27	44.68	48.69	48.19	49.88	37.39	41.93	41.84	45.82	44.53	46.33	48.83	47.44	46.61
Cluster-196.2141	26.93	27.785	28.64	35.09	35.41	39.55	40.44	36.69	36.52	28.74	26.3	32.8	36.43	41.28	40.6	48.3	48.16	46.44
Cluster-196.4020	22.81	20.415	18.02	31.07	32.69	26.38	31.07	28.52	28.91	21.12	23.34	25.07	33.21	31.31	34.45	30.01	29.64	30.93
Cluster-196.716	0	0.45	0.9	1.77	4.43	5.62	3.03	2.35	9.18	0.92	0	2.28	3.63	8.43	4.59	4.74	2.08	4.09
Cluster-196.3292	36.7	32.49	28.28	35.14	29.38	25.04	33.85	32.79	34.2	25.5	24.34	34.96	27.16	27.34	25.73	31.44	33.71	37.46
Cluster-196.2496	8.38	8.51	8.64	21.37	25.36	42.86	17.61	27.13	18.98	22.94	18.75	20.02	35.33	34.74	32.83	25.87	22.79	24.75
Cluster-196.4716	19.72	19.42	19.12	26.05	28.04	30.64	31.83	31.3	32.21	22.38	21.42	24.78	31.93	28.87	30.2	32.91	30.57	31.89
Cluster-196.1455	21.47	18.85	16.23	26.44	26.7	21.05	28.86	26.61	27.51	19.74	18.97	20.94	27.26	26.62	27.58	27.86	27.25	29.66
Cluster-196.111	1.37	1.48	1.59	2.69	2.13	2.37	3.67	3.36	3.1	1.56	1.19	1.88	2.61	2.77	3.32	3.84	4.51	3.74
Cluster-196.1694	26.1	25.6	25.1	23.5	16.6	31.65	44.94	46.01	33.81	36.45	24.56	21.47	48.88	23.7	18.44	21.57	18.35	21.46
Cluster-196.1071	31.15	27.515	23.88	42.23	37.64	48.5	37.74	32.32	38.88	32.52	29.22	30.16	42.91	44.48	45.48	45.72	43.54	46.93
Cluster-196.1451	27.56	28.195	28.83	32.42	29.77	37.27	29.74	30.64	29.32	35.56	32.46	25.06	34.29	31.33	30.34	30.37	24.79	25.57
Cluster-196.662	23.79	23.96	24.13	36.34	40.4	33.41	35.9	32.19	33.06	25.21	25.54	29.25	39.94	37.56	37.27	36.92	33.3	35.21
Cluster-196.2719	14.21	13.56	12.91	21.35	23.3	23.3	27.54	24.91	26.28	14.1	12.68	18.4	24.11	26.11	25.7	31.64	28.37	30.7
Cluster-196.1244	20.6	21.165	21.73	29.89	35.21	34.1	34.32	33.17	33.57	26.43	23.96	25.01	39.34	32.13	34.9	34.39	31.71	33.49
Cluster-196.1142	38.29	27.9	17.51	20.1	15.54	17.15	25.36	15.77	26.02	21.97	27.03	25.6	10.82	16.47	17.08	17.8	16.22	18.62
Cluster-196.4067	31.89	32.69	33.49	40.59	44.79	42.02	52.88	49.24	49.77	32.53	31.16	35.96	41.5	43.01	40.65	48.45	43.77	47.02
Cluster-196.4265	29.27	28.215	27.16	40.41	43.87	31.65	38.14	39.15	41.06	27.97	31.05	32.06	34.26	37.11	36.26	40.65	41.19	42.03
Cluster-196.1553	1.36	1.61	1.86	2.66	2.56	3.34	3.26	3.88	4.27	2.28	1.76	3.15	2.62	3.03	3.16	3.38	5.19	3.91
Cluster-196.2615	3.25	2.945	2.64	5.48	7.49	6.56	8.05	9.37	7.2	9	4.49	5.37	10.18	8.63	10.95	6.98	8.07	8.39
Cluster-196.661	16.52	16.78	17.04	24.78	26.02	24.91	24.68	23.76	24.4	18.15	16.82	20.04	27.42	25.43	27.1	28.52	28.51	30.44
Cluster-196.1304	49.13	44.22	39.31	47.69	48.72	45.52	51.53	47.97	50.53	40.36	42.34	49.58	45.55	48.09	48.01	52.51	55.37	59.76
Cluster-196.2469	29.23	29.445	29.66	34.32	34.13	33.05	37.74	35.52	36.45	28.85	28.88	31.66	35.34	34.79	33.59	35.28	33.21	35.09
Cluster-196.2817	13.44	16.965	20.49	22.83	19.89	23.25	21.92	21.89	21.26	18.7	18.89	22.76	21.91	25.03	23.28	21.82	21.47	19.39
Cluster-196.3009	23.41	22.03	20.65	30.9	31.92	28.85	27.21	26.7	29.8	23.6	23.57	23.95	32.89	30.36	34.12	30.28	29.52	31.19
Cluster-196.1904	56.62	38.07	19.52	31.86	18.61	17.8	22.4	25.77	20.94	30	40.94	40.19	17.35	24.71	16.54	18.17	26.92	21.21
Cluster-196.4980	3.89	4.28	4.67	8.66	12.4	14.31	15.26	17.63	15.89	9.78	8.44	11.74	20.05	17.42	12.47	13.28	8.29	10.51
Cluster-196.931	10.88	14.47	18.06	17.96	21.02	23.07	19.95	19.75	19.4	18.1	19.35	17.03	23.48	19.78	19.82	19.37	20.05	16.04
Cluster-196.1516	202.01	171.035	140.06	248.74	182.72	217.39	144.34	135.72	140.59	266.2	216.39	183.53	233.67	208.62	249.43	134.68	105.16	129.9
Cluster-196.509	14.58	14.675	14.77	27.16	27.24	30.68	20.75	22.04	24.65	25.31	17.3	19.53	41.9	34.27	29.96	31.63	30.85	26.42
Cluster-196.4566	20.14	19.255	18.37	26.95	27.8	24.86	31.54	30.1	29.46	22.13	20.09	24.2	28.19	29.8	29.49	29.81	27.34	29.43
Cluster-196.892	8.21	8.28	8.35	14.44	14.26	16.85	13.9	12.72	13.46	10.39	10.19	11.18	16.57	16.48	17.56	17.65	16.57	16.04
Cluster-196.2072	10.8	8.76	6.72	16.18	21.12	15.59	19.32	17.66	23.23	12.19	12.97	14.91	12.06	15.39	15.68	24.58	26.86	28.31
Cluster-249.0	1.33	0.665	0	0	0	0	0	0	0	0	0	0	0	0	0	0.99	0	0
Cluster-196.794	43.69	31.005	18.32	31.29	10.77	21.43	18.78	17.24	21.74	16.09	31.28	23.81	17.81	22.27	20.54	20.27	28.59	21.5
Cluster-196.3573	52.82	53.085	53.35	55.61	55.39	62.04	58.71	57.36	59.67	58.04	54.6	52.95	61.89	53.34	54.11	56.72	53.33	55.54
Cluster-196.4463	2.3	1.335	0.37	2.88	4.79	2.47	2.44	2.62	3.03	4.12	3.51	3.65	6.91	2.39	4.52	4.21	3.03	2.89
Cluster-196.1821	2.6	2.75	2.9	5.18	6.25	5.93	5.47	6.03	6.22	2.92	3	3.23	4.54	5.79	5.59	7.15	7.37	6.37
Cluster-196.461	14.66	13.03	11.4	19.41	20.85	19.43	18.39	16.43	17.88	16.02	13.37	14.83	21	19.41	22.05	19.3	20.57	18.14
Cluster-196.5016	0.5	0.4	0.3	0.1	0.08	1.07	0.27	0.09	0	0.29	0.65	0.1	0.55	0.41	0.75	0.8	1.14	0.43
Cluster-196.1101	50.5	50.185	49.87	58.19	58.79	61.84	66.69	65.03	65.97	53.24	49.01	51.04	68.74	57.39	56.21	59.42	52.12	58.84
Cluster-196.1964	7.34	9.7	12.06	13.32	16.95	15.79	20.94	16.03	14.38	13.96	15.24	11.91	24.06	18.99	12.66	11.76	11.95	14.01
Cluster-15.0	0	0	0	0	0	0	0	0	0	0	0	0	0	0	0	0	1.8	0
Cluster-196.3015	21.63	21.795	21.96	32.78	33.74	30.57	33.14	33.34	35.2	23.56	21.99	25.83	34.34	34.51	35.51	36.77	35.82	37.9
Cluster-196.1804	12.49	11.485	10.48	12.97	11.32	10.04	12.79	12.36	12.53	9.44	10.52	13.89	10.29	13.51	10.14	13.75	17.95	16.35
Cluster-145.0	0	0	0	0.2	0	0.45	0.28	0.39	0.24	0.31	0.48	0.21	0.67	0	0.22	0.1	0.73	0.11
Cluster-196.3802	43.9	52.285	60.67	62.47	70.07	62.93	53.91	61.45	60.68	47.81	45.7	54.15	61.79	60.04	70.26	72.28	70.81	72.98
Cluster-196.593	10.21	10.19	10.17	13.55	18.95	15.56	15.02	13.51	13	12.17	12.11	13.66	17.42	17.97	19.17	15.65	14.5	12.63
Cluster-196.583	6.55	6.68	6.81	10.6	11.27	11.09	11.72	11.47	10.25	8.09	6.76	10.49	11.57	12.79	12.64	13.74	12.45	12.72
Cluster-196.1611	0.29	0.145	0	0.54	1.8	0	1.29	0.83	0	0.28	0	0	1.08	0.29	0	3.43	1.76	1.24
Cluster-196.830	3.32	3.37	3.42	6.41	6.93	8.32	6.58	5.62	5.97	6.14	5.27	5.69	7.82	7.58	7.79	7.46	7.14	7.59
Cluster-196.3300	60.26	55.7	51.14	52.62	44.5	57.14	56.28	55.97	58.47	61.93	54.13	48.14	50.32	53.03	48.36	54.6	58.24	57.2
Cluster-196.1055	1.17	2.075	2.98	3.71	2.42	5.48	5.81	4.22	8.05	4.2	6.1	4.56	3.97	6.27	4.37	4.41	4.1	2.16
Cluster-196.2616	0.34	0.255	0.17	1.12	0.26	1.27	0.75	0.96	0.99	2.48	1.4	0.67	0.47	1.55	1.62	1.51	1.63	1.28
Cluster-196.4987	6.26	6.405	6.55	6.49	8.55	6.37	7.38	7.65	7.89	4.26	4.76	6.56	6.25	7.39	8.76	11.41	12.65	12.54
Cluster-196.2109	15.37	14.61	13.85	16.82	16.11	20.95	19.43	19.61	21.74	17.04	14.9	20.47	20.95	20.75	19.64	26.36	28.08	26.66
Cluster-196.4032	14.28	11.69	9.1	20.67	19.93	17.38	28.04	25.68	27.16	16.89	14.36	19.28	27.14	31.8	25.19	23.28	21.4	22.69
Cluster-196.1929	170	177.05	184.1	187.56	203.61	203.76	176.43	175.42	184.06	189.85	207.25	183.91	187.47	185.07	190.16	187.4	187.16	168.52
Cluster-196.934	33.06	34.615	36.17	18.57	6.88	17.42	25.02	31.46	31.6	54.07	37.12	25.04	35.65	17.84	11.64	10.22	13.39	5.38
Cluster-196.1914	34.16	35.27	36.38	45.44	61.43	61.84	57.52	56.57	65.42	38.99	35.91	48.11	56.8	58.51	61.22	65.64	70.45	58.9
Cluster-196.424	4.38	4.315	4.25	5.83	6.66	6.74	7.26	8.26	7.82	6.33	4.68	5.19	7.52	6.93	7.94	7.5	7.5	7.82
Cluster-196.1572	3.05	3.23	3.41	6.89	7.1	7.75	7	5.55	7.35	5.44	4.2	5.4	8.11	8.87	8.49	7.9	7.44	8.08
Cluster-196.762	27.81	31.325	34.84	39.42	40.86	36.35	42.23	39.97	42.06	31.75	28.01	32.74	38.45	40.8	38.6	44.29	46.64	45.3
Cluster-196.4476	2.56	2.09	1.62	2.81	4.18	3.97	4.07	2.53	3	2.17	2.53	2.16	4.3	4.66	4.5	5.43	3.82	3.77
Cluster-196.3107	49.89	59.9	69.91	33.98	21.09	37.47	45.05	44.7	38.79	48.3	46.61	50.07	34.42	37.64	26.18	30.62	24.92	26.21
Cluster-196.1408	35.56	34.425	33.29	41.46	39.42	42.74	40.75	36.49	38.78	37.63	36.09	39.61	41.3	42.9	43.83	44.41	42.16	43.19
Cluster-390.0	4	2	0	0	1.56	0	0	0	0	0	0	0	1.92	0	0	0	0	0
Cluster-196.4075	10.37	9.975	9.58	17.23	18.84	17.75	18.58	20.59	18.77	14.39	12.73	14.57	22.5	21.71	20.33	19.49	22.82	20.07
Cluster-196.705	9.79	8.37	6.95	14.2	12.05	15.14	13.18	11.53	12.56	11.96	9.03	10.81	15.16	14.99	15.98	15.19	15.41	17.92
Cluster-196.3253	23.13	23.7	24.27	24.51	26.4	28.33	32.07	30.34	29.46	24.56	23.52	25.66	29.83	27.75	25.87	29.36	24.22	25.71
Cluster-196.1978	36.56	34.25	31.94	45.48	44.68	43.17	47.23	47.16	50.08	34.4	33.4	36.66	43.29	43.49	43.33	52.38	56.93	57.16
Cluster-196.4565	2.01	2.175	2.34	3.66	4.3	4.68	3.15	1.87	4.58	3.39	3.37	4.02	5.67	5.7	4.65	4.97	4.72	4.44
Cluster-396.0	0.99	1.11	1.23	1.26	1.27	1	1.26	0.99	1.46	1.06	1.02	0.92	0.89	0.85	1.14	1.65	1.87	1.3
Cluster-196.473	2.8	2.695	2.59	3.27	3.52	4.36	4.23	4.05	4.06	2.57	2.55	3.75	4.49	4.3	4.51	4.59	4.97	4.85
Cluster-148.0	0	0	0	0	0	0	0	0.27	0	0	0	0	0	0	0	0.57	0.75	0
Cluster-112.0	0	0.115	0.23	0	0	0.77	0.21	0.45	0.29	0.7	0	0.24	1.78	0.24	0	0.47	0	0
Cluster-196.3456	41.01	40.64	40.27	61.9	61.88	71.15	69.31	67.96	67.6	52.46	46.04	57.06	75.8	76.15	72.23	81	77.65	80.15
Cluster-196.1827	19.1	17.405	15.71	9.89	1.43	11.5	2.35	4.51	3.54	14.39	27.36	9.26	4.89	5.9	2.23	2.86	2.07	3.39
Cluster-196.4201	5.2	3.475	1.75	4.32	4.45	3.82	3.04	2.75	2.83	2.7	3.29	3.71	5.84	6.1	4.32	2.25	1.85	4.91
Cluster-196.1791	61.86	53.855	45.85	54.03	95.27	60.66	118.09	104.92	102.43	75.52	50.86	39.56	61.06	43.12	59.35	76.79	68.35	124.86
Cluster-196.4018	139.05	149.965	160.88	135.88	141.84	164.07	137.44	147.48	144.53	136.97	154.64	146.29	134.73	147.72	130.32	150.27	143.97	137.14
Cluster-196.1435	11.86	12.115	12.37	17.63	15.66	20.33	18.03	17.69	19.02	14.44	11.13	14.25	17.49	16.59	17.24	20.03	20.16	19.63
Cluster-196.3695	101.65	112.82	123.99	151.36	132.56	133.59	106.17	130.29	112.51	165.68	154.02	159.36	110.56	141.62	122.73	88.08	96.12	84.2
Cluster-196.4495	26.92	22.29	17.66	22.12	24.51	21.54	41.71	44.18	52.68	22.93	17.77	22.97	27.33	23.67	23.04	29.14	23.17	33.17
Cluster-196.3892	37.54	38.625	39.71	49.48	60.19	51.85	54.64	58.21	56.28	38.18	43.23	45.35	54.11	53.74	51.75	56.53	51.17	55
Cluster-196.2535	53.27	80.665	108.06	42.6	54.27	57.93	35.11	38.04	42.9	44.06	58.56	67.24	44.39	48.61	46.3	51.69	54.11	67.39
Cluster-196.2593	38.13	32.17	26.21	50.43	47.92	43.68	52.15	50.62	53.84	37.72	33.36	39.11	52.42	53.97	52.79	53.81	60.78	59.92
Cluster-196.4266	22.96	21.295	19.63	30.81	30.73	30.21	37.9	33.67	37.72	23.06	20.77	26.52	30.96	34.46	32.74	37.47	38.02	39.63
Cluster-196.2565	37.39	40.935	44.48	43.71	44.76	46.18	53.93	51.51	51.18	38.46	37.83	40.84	45.14	47.59	45.09	54.15	57.63	54.58
Cluster-196.2962	798.43	879.91	961.39	828.62	818.69	810.32	635.86	630.39	678.77	718.69	774.1	797.93	714.67	771.47	831.15	765.06	909.82	792.19
Cluster-196.2825	62.91	71.865	80.82	58.26	57.52	62.52	69.93	68.96	67.59	67.06	62.02	61.94	67.03	60.56	59.39	59.54	55.73	58.7
Cluster-334.0	0.44	0.535	0.63	0.92	1.13	0.98	0.77	0.88	0.82	0.58	0.77	0.76	1.01	0.8	0.72	1.1	1.29	1.12
Cluster-196.1486	6.46	6.605	6.75	7.2	11.82	9.08	6.23	7.18	6.9	5.62	7.26	6.79	7.61	6.73	9.7	8.11	10.24	7.94
Cluster-196.3544	36.13	33.065	30	42.57	40.43	40.04	42.06	40.22	42.24	38.11	32.42	35.76	45.33	42.99	43.53	41.43	39.09	42.44
Cluster-196.1876	31.44	27.73	24.02	35.07	34.98	24.69	37.13	37.52	38.34	24.51	24.01	27.7	30.81	29.65	28.5	33.34	37.27	38.56
Cluster-196.1536	0.85	2.385	3.92	3.61	4.32	5.44	3.03	3.42	4.05	4.14	2.73	5.66	4.53	3.03	1.13	2.95	2.42	4.12
Cluster-196.819	2.31	2.435	2.56	4.87	4.49	4.55	5.14	5.74	5.81	4.33	2.75	2.88	6.04	6.43	7.88	3.29	4.9	5.47
Cluster-196.3310	46.29	44.84	43.39	58.04	60.73	57.23	63.62	59.14	63.44	44.4	44.07	52.86	58.93	60.54	58.91	69.77	74.73	71.51
Cluster-32.0	0	0	0	0	2.28	0	0	0	0.19	0	0	0.16	0.15	0	0	0	0	0
Cluster-196.3801	21.57	22.795	24.02	21.93	19.9	17.1	18.07	15.53	18.21	19.5	20.22	20.64	19.32	16.4	15.61	21.26	17.92	18.36
Cluster-196.2204	42.59	37.75	32.91	51.12	46.62	54.73	36.56	34.26	37.06	53.64	45.58	39.31	54.81	50.86	60.86	41.31	37.17	40.21
Cluster-196.1264	19.75	19.62	19.49	26.3	29.91	31.95	23.26	23.93	23.3	20.16	23.9	24.66	29.28	29.27	30.37	34.18	33	27.35
Cluster-196.1143	14.99	15.185	15.38	21.94	22.99	21.09	22.52	20.88	22.13	15.34	15.15	17.88	21.47	23.72	23.99	26.46	26.95	26.24
Cluster-196.4907	38.56	41.225	43.89	37.99	40.27	45.54	45.48	44.9	44.36	40.48	38.05	40.14	34.65	40.74	41.08	46.53	44.85	43.32
Cluster-196.3330	42.22	40.67	39.12	48.22	47.28	55.26	53.14	55.57	46.58	54.04	44.17	43.9	64.27	46.07	49.75	41.48	32.96	38.14
Cluster-196.3245	41.63	52.65	63.67	30.06	32.15	32.86	23.47	25.21	26.28	32.42	45.06	40.18	25.25	26.08	30.8	29.58	27.33	25.52
Cluster-91.0	0	0.185	0.37	0	0	1.25	0	0	0	0	1.07	0	0	0	0	0	0	0.42
Cluster-196.3716	16.91	15.13	13.35	20.21	24.23	19.22	26.87	24.9	25.46	13.92	14.06	20.32	18.44	20.15	21.55	29.62	36.22	34.66
Cluster-196.1766	13.41	11.1	8.79	19.78	4.79	11.13	11.48	31.11	25.78	19.45	18.28	13.03	18.42	7.95	10.27	12.24	26.23	14.06
Cluster-196.273	22.81	22.895	22.98	28.65	29.09	29.07	33.91	30.14	30.02	24.06	21.14	23.5	29.01	28.34	27	32.82	30.66	31.51
Cluster-196.2363	48.75	62.315	75.88	85.05	70.71	89.64	108.18	90.13	90.54	69.89	59.14	71.76	99.04	86.9	84.14	79.69	61.24	73.93
Cluster-196.3333	4.94	10.23	15.52	9.09	11.78	8.51	8.53	9.16	9.54	5.64	6.19	8.09	9.46	9.31	10.3	9.97	9.62	10.34
Cluster-196.1859	2.25	2.515	2.78	1.51	3.77	0.69	1.16	1.24	0.82	1.57	2.07	3.77	1.21	0.66	1.72	0.96	1.97	0.69
Cluster-196.976	13.8	12.355	10.91	19.73	18.3	27	23.96	28.44	25.96	21.48	19.26	21.87	21.81	30.3	25.62	20.19	19.33	20.01
Cluster-196.3577	55.24	54.385	53.53	61.45	60.69	59.65	62.62	61.26	63.02	55.97	54.79	59.81	59.07	59.33	61.58	65.82	65.12	65.03
Cluster-196.2466	5.29	3.145	1	3.94	0.41	0	9.7	3.7	10.52	2.58	0.97	1.01	2.04	3.89	6.84	1.59	0.46	2.28
Cluster-196.4720	6.78	7.78	8.78	12.48	11.81	14.46	14.72	13.94	13.84	10.97	7.82	10.35	14.18	15.38	14.09	13.82	12.96	13.91
Cluster-196.2781	53.08	49.785	46.49	62.1	72.65	53.8	66.24	64.6	66.04	43.79	48.14	56.02	64.92	70.04	62.11	64.74	67.04	64.9
Cluster-196.347	6.99	6.685	6.38	8.86	11.07	9.15	11.98	10.57	10.31	6.89	7.08	8.4	12.08	11.8	9.24	9.25	8.91	8.8
Cluster-196.1755	2.14	2.71	3.28	5.28	5.97	6.26	5.74	4.03	3.65	4.87	3.13	4.02	7.37	5.42	6.3	7.38	5.02	5.08
Cluster-196.3860	30.75	30.285	29.82	31.79	35.14	31.59	33.97	31.39	34.72	32.19	32	32.7	30.44	32.91	33.73	34.1	34.84	34.39
Cluster-196.1029	116.18	137.965	159.75	121.52	135.76	121.91	100.03	97.12	87.29	112.11	126.07	124.73	107.16	117.23	133.9	128.48	144.73	122.83
Cluster-196.2766	43.48	39.255	35.03	46.63	51.29	44.1	50.79	50.21	50.73	40.97	38.75	39.87	46.2	44.48	42.39	47.9	43.88	50.28
Cluster-196.2506	12.96	11.21	9.46	20.12	15.27	16.91	22.01	20.6	20.93	12.96	11.14	13.71	17.61	16.23	17.42	20.84	21.49	22.71
Cluster-196.1291	1.58	1.005	0.43	1.62	0.36	1.91	0.64	0.21	2.68	0.95	1.43	0.88	1.45	0.91	1.42	2.89	0.98	1.45
Cluster-196.3615	15.29	16.94	18.59	20.47	19.64	18.83	20.11	19.54	20.28	17.05	15.44	20.1	20.11	21.1	20.95	21.96	23.53	24.14
Cluster-196.1473	62.35	63.315	64.28	67.53	67.34	66.69	51.85	57.8	57.3	60	64.26	51.43	55.95	60.44	61.76	71.03	69.81	66
Cluster-196.3884	66	66.97	67.94	68.67	65.41	61.93	72.29	67.84	72.08	60.31	55.9	68.33	63.03	66.3	60.58	64.83	64.29	66.52
Cluster-196.1121	2.21	1.97	1.73	4.25	4.21	4.13	3.39	3.69	3.74	2.78	2.23	3.4	3.88	3.37	3.05	4.43	4.22	4.46
Cluster-196.3528	240.86	238.015	235.17	243.8	238.95	234.22	201.19	212.97	213.05	244.9	251.39	228.77	228.93	211.34	239.16	205.99	207.6	192.02
Cluster-196.1759	20.85	21.955	23.06	30.76	32.88	33.55	25.57	25.98	27.16	25.35	28.61	27.54	32.76	32.21	34.67	30.67	30.23	28.69
Cluster-196.2388	14.89	13.775	12.66	11.69	9.82	16.41	13.75	15.25	12.95	22.69	13.3	14.52	15.14	14.18	12.83	10.77	10.72	12.16
Cluster-196.1004	6.03	6.775	7.52	7.19	8.48	8.96	10.07	12.56	10.36	7.99	6.63	8.26	10.59	9.53	10.32	11.9	9.25	10.96
Cluster-196.2546	47.06	43.42	39.78	60.01	71.59	57.37	52.7	52.45	54.67	45.44	44.82	49.17	58.33	58.69	65.62	55.36	58.69	57.22
Cluster-196.4956	11.94	12.265	12.59	18.56	19.36	22.25	25.19	26.99	32.16	13.93	10.69	15.24	20.34	20.43	18.86	27.45	22.42	22.72
Cluster-196.3053	345.57	318.635	291.7	337.17	353.4	294.4	347.81	337.46	364.58	320.91	279.07	292.53	324.18	313.98	337.02	350.27	395.03	389.8
Cluster-196.785	3.81	2.645	1.48	1.44	2.98	3.14	2.51	3.65	3.12	3.73	1.87	2.5	4.03	1.3	2.31	6.2	4.46	2.75
Cluster-196.213	1.69	1.94	2.19	6.4	3.38	6.62	3.68	3.19	3.31	1.65	2.59	4.27	5.9	5.34	3.99	2.79	3.29	2.43
Cluster-196.951	4.82	3.67	2.52	4.3	4.34	4.6	5.99	6.49	6.79	3.01	3.5	3.18	4.6	6.21	5.33	4.57	3.14	3.77
Cluster-196.2086	180.21	191.205	202.2	240.43	277.83	249.28	233.28	223.65	219.01	163.26	184.32	208.93	257.6	280	287.19	275.23	265.71	261.15
Cluster-196.2807	101.79	102.32	102.85	91.04	84.48	86.9	93.04	94.32	96.44	88.11	92.72	105.64	73.39	84.52	81.49	99.35	108.91	107.58
Cluster-196.2018	111.09	120.87	130.65	118.82	130.95	137.87	140.46	129.89	129.59	144.66	131.28	115.51	131.51	112.99	125.36	115.39	113.58	108.4
Cluster-196.329	31.34	26.145	20.95	21.9	40.71	28.42	102.92	102.1	127.84	20.78	34.1	28.26	27.47	23.06	23.27	122.53	111.62	65.84
Cluster-196.2943	65.27	75.565	85.86	76.42	90.45	71.86	79.18	81.85	80.9	63.02	70.52	82.26	81.19	84.71	83.31	78.27	79.98	76.1
Cluster-196.2113	80.27	79.425	78.58	97.36	106.24	94.59	91.46	92.11	100.42	81.9	84.34	90.08	95.48	94.51	107.15	102.02	87.05	102.51
Cluster-196.3949	48.91	47.69	46.47	52.59	55.18	53.48	58.89	56.6	57.79	47.76	45.96	50.03	56.39	51.99	55.67	58.39	57.63	60.34
Cluster-196.4629	4.48	4.24	4	4.67	4.19	4.37	3.66	3.63	3.41	4.02	5.35	4.23	4.32	3.84	4.42	4.29	3.9	3.78
Cluster-196.1692	33.47	26.015	18.56	27.29	25.25	21.67	40.92	37.83	36.33	21.38	18.78	22.54	28.88	24.68	18.88	27.67	30.79	33.81
Cluster-196.3538	907.48	756.715	605.95	1088.06	961.7	1080.97	494.08	706.91	618.66	1399.99	1577.92	1245.58	1603.72	1300.42	1392.58	536.49	548.19	500.15
Cluster-196.4057	81.32	76.315	71.31	75.49	77.55	74.77	79.81	81.6	82.78	69.4	69.42	74.17	74.94	77.59	79.07	80.86	83.01	82.19
Cluster-196.5027	3.25	2.4	1.55	2.28	4.12	0.87	3.33	3.99	2.17	1.59	2.61	2.76	3.48	2.96	3.92	3.25	2.85	4.38
Cluster-196.677	9.79	11.21	12.63	18.23	19.19	16.37	16.53	16.56	14.84	12.46	10.79	12.36	20.39	18.46	19.44	15.39	16.05	15.68
Cluster-196.542	1.33	1.745	2.16	3.7	4.17	4.89	3.51	3.34	3.23	2.8	2.57	3.73	3.88	4.36	5.31	4.38	5.19	3.98
Cluster-196.775	8.31	9.59	10.87	12.22	14.78	13.2	14.88	13.23	15.06	11.18	9.11	12.16	15.49	16.75	14.14	13.8	14.77	13.4
Cluster-196.755	77.08	87.875	98.67	76	74.25	78.02	75.8	74.31	71.5	79.98	74.42	80.55	74.43	75.46	80.31	77.55	73.61	77.42
Cluster-196.4024	13.06	13.465	13.87	18.28	17.68	17.35	17.55	18.05	17.91	15.02	14.35	15.68	17.29	17.45	18.06	18.54	18.56	18.7
Cluster-196.4482	40.93	29.165	17.4	45.11	53.46	50.28	36.48	39.55	35.44	66.45	64.44	53.57	41.53	41.04	38.52	33.92	31.96	27.23
Cluster-196.3313	37.92	40.71	43.5	53.21	65.6	46.79	58.26	62.7	59.24	41.92	50.23	52.6	49.69	46.4	47.01	48.21	44.73	41.99
Cluster-196.4520	3.65	5.4	7.15	7.71	12.39	7.64	12.09	9.86	12.83	5.14	6.51	8.01	15.08	9.79	15.23	13	10.29	10.7
Cluster-196.4473	0.53	0.775	1.02	2	2.69	1.13	1.9	1.01	2.28	2.32	0.97	1.82	3.71	0.54	0.85	3.16	3.71	6.57
[truncated: 3,535 more rows]

## Sheet: DEGs
gene_id	Gene Length	NR GI	NR ID	NR Score	NR Evalue	NR Description	NT GI	NT ID	NT Score	NT Evalue	NT Description	KO ID	KO Name	KO Description	Http Link	Swissprot ID	Swissprot Score	Swissprot Evalue	Swissprot Description	PFAM ID	PFAM description	Gene Ontology Biological Pathway	BP Description	Gene Ontology Molecular Function	MF Description	Gene Ontology Cellular Component	CC Description	KOG ID	KOG Description	CDS_flag
Cluster-196.2568	4697	1045917507	OCH94557.1	1274	8.8e-137	MFS general substrate transporter [Obba rivulosa]	XM_003036375.1	XM_003036375	162	1.96246e-77	Schizophyllum commune H4-8 hypothetical protein, mRNA	--	--	--	--	V6QX21	267	1.4e-21	Autophagy-related protein 22 OS=Gibberella zeae (strain ATCC MYA-4620 / CBS 123657 / FGSC 9075 / NRRL 31084 / PH-1) OX=229533 GN=ATG22 PE=3 SV=1	PF07690//PF02447	Major Facilitator Superfamily//GntP family permease	GO:0055085//GO:0035429	transmembrane transport//gluconate transmembrane transport	GO:0015128//GO:0022857	gluconate transmembrane transporter activity//transmembrane transporter activity	GO:0016020	membrane	--	--	blast,frame:-3 start:4578 end:3424
Cluster-196.2560	10879	1247170265	PCH43950.1	1478	4.5e-160	dihydrodipicolinate synthetase [Wolfiporia cocos MD-104 SS10]	XM_012324738.1	XM_012324738	224	1.56145e-111	Fibroporia radiculosa predicted protein partial mRNA	--	--	--	--	A0A0A2JW93	714	4.9e-73	Communesin biosynthesis cluster-specific transcription factor cnsN OS=Penicillium expansum OX=27334 GN=cnsN PE=4 SV=1	PF00782//PF00701//PF00102//PF04639//PF09272	Dual specificity phosphatase, catalytic domain//Dihydrodipicolinate synthetase family//Protein-tyrosine phosphatase//Baculoviral E56 protein, specific to ODV envelope//Hepsin, SRCR domain	GO:0016311//GO:0006570//GO:0006470	dephosphorylation//tyrosine metabolic process//protein dephosphorylation	GO:0004725//GO:0004252//GO:0016829//GO:0070008//GO:0008138	protein tyrosine phosphatase activity//serine-type endopeptidase activity//lyase activity//serine-type exopeptidase activity//protein tyrosine/serine/threonine phosphatase activity	GO:0019031	viral envelope	KOG1716	Dual specificity phosphatase	blast,frame:2 start:3854 end:4915
Cluster-196.2561	8277	1510873400	GBE82448.1	3192	0	telomeric DNA binding protein [Sparassis crispa]	--	--	--	--	--	K11137	TELO2, TEL2	telomere length regulation protein	http://www.genome.jp/dbget-bin/www_bget?ko:K11137	Q94AX4	921	3.7e-97	D-lactate dehydrogenase [cytochrome], mitochondrial OS=Arabidopsis thaliana OX=3702 GN=DLD PE=1 SV=1	PF01222//PF02592//PF02913//PF04140//PF01565//PF04159	Ergosterol biosynthesis ERG4/ERG24 family//Putative vitamin uptake transporter//FAD linked oxidases, C-terminal domain//Isoprenylcysteine carboxyl methyltransferase (ICMT) family//FAD binding domain//NB glycoprotein	GO:0016126//GO:0006481//GO:0006479//GO:1990397	sterol biosynthetic process//C-terminal protein methylation//protein methylation//queuosine salvage	GO:0003824//GO:0050660//GO:0016491//GO:0016628//GO:0004671	catalytic activity//flavin adenine dinucleotide binding//oxidoreductase activity//oxidoreductase activity, acting on the CH-CH group of donors, NAD or NADP as acceptor//protein C-terminal S-isoprenylcysteine carboxyl O-methyltransferase activity	GO:0016020	membrane	KOG1232	Proteins containing the FAD binding domain	blast,frame:-2 start:5357 end:1764
Cluster-196.2563	5289	1510876637	GBE80185.1	1787	3.2e-196	hypothetical protein SCP_0213950 [Sparassis crispa]	XM_007863637.1	XM_007863637	235	5.81075e-118	Gloeophyllum trabeum ATCC 11539 40S ribosomal protein S12 mRNA	K20184	VPS41	vacuolar protein sorting-associated protein 41	http://www.genome.jp/dbget-bin/www_bget?ko:K20184	P49754	698	1.7e-71	Vacuolar protein sorting-associated protein 41 homolog OS=Homo sapiens OX=9606 GN=VPS41 PE=1 SV=3	PF00637//PF00400//PF12861//PF02308//PF00097	Region in Clathrin and VPS//WD domain, G-beta repeat//Anaphase-promoting complex subunit 11 RING-H2 finger//MgtC family//Zinc finger, C3HC4 type (RING finger)	GO:0016192//GO:0031145//GO:0006886	vesicle-mediated transport//anaphase-promoting complex-dependent catabolic process//intracellular protein transport	GO:0008270//GO:0097602//GO:0005515//GO:0061630//GO:0046872	zinc ion binding//cullin family protein binding//protein binding//ubiquitin protein ligase activity//metal ion binding	GO:0016020//GO:0005680	membrane//anaphase-promoting complex	KOG2066	Vacuolar assembly/sorting protein VPS41	blast,frame:1 start:3184 end:4470|blast,frame:3 start:1149 end:2171|blast,frame:2 start:2012 end:3292
Cluster-196.2564	4763	220729396	EED83271.1	1452	2e-157	predicted protein [Postia placenta Mad-698-R]	XM_024479840.1	XM_024479840	73	5.93926e-28	Postia placenta MAD-698-R-SB12 hypothetical protein (POSPLADRAFT_1049789), partial mRNA	--	--	--	--	Q5EA79	208	1e-14	Galactose mutarotase OS=Bos taurus OX=9913 GN=GALM PE=2 SV=1	PF01263//PF02718	Aldose 1-epimerase//Herpesvirus UL31-like protein	GO:0005975//GO:0046802//GO:0046765	carbohydrate metabolic process//exit of virus from host cell nucleus by nuclear egress//viral budding from nuclear membrane	GO:0016853	isomerase activity	--	--	--	--	blast,frame:1 start:484 end:1875
Cluster-196.2565	5547	1608049862	TFY55784.1	1449	5.3e-157	hypothetical protein EVJ58_g8029 [Fomitopsis rosea]	--	--	--	--	--	--	--	--	--	Q9HDZ9	560	1.8e-55	Queuosine salvage protein OS=Schizosaccharomyces pombe (strain 972 / ATCC 24843) OX=284812 GN=SPAC589.05c PE=3 SV=1	PF04506//PF10391	Rft protein//Fingers domain of DNA polymerase lambda	GO:0006488	dolichol-linked oligosaccharide biosynthetic process	GO:0034061//GO:0003677	DNA polymerase activity//DNA binding	--	--	KOG2524	Cobyrinic acid a,c-diamide synthase	blast,frame:3 start:51 end:1793
Cluster-196.2566	10871	1372270361	XP_024344226.1	2097	7.5e-232	hypothetical protein POSPLADRAFT_1164791 [Postia placenta MAD-698-R-SB12]	--	--	--	--	--	K14827	IPI1, TEX10	pre-rRNA-processing protein IPI1	http://www.genome.jp/dbget-bin/www_bget?ko:K14827	Q4PI64	631	2.1e-63	Eukaryotic translation initiation factor 3 subunit H OS=Ustilago maydis (strain 521 / FGSC 9021) OX=237631 GN=UMAG_00199 PE=3 SV=1	PF08515//PF00150//PF12422//PF02705//PF10265//PF04075	Transforming growth factor beta type I GS-motif//Cellulase (glycosyl hydrolase family 5)//Condensin II non structural maintenance of chromosomes subunit//K+ potassium transporter//Mitoguardin//F420H(2)-dependent quinone reductase	GO:0005975//GO:0006813//GO:0007178//GO:0071805//GO:0016310//GO:0071704//GO:0006468//GO:0008053//GO:0009069	carbohydrate metabolic process//potassium ion transport//transmembrane receptor protein serine/threonine kinase signaling pathway//potassium ion transmembrane transport//phosphorylation//organic substance metabolic process//protein phosphorylation//mitochondrial fusion//serine family amino acid metabolic process	GO:0015079//GO:0005524//GO:0004675//GO:0016491//GO:0004553	potassium ion transmembrane transporter activity//ATP binding//transmembrane receptor protein serine/threonine kinase activity//oxidoreductase activity//hydrolase activity, hydrolyzing O-glycosyl compounds	GO:0016020//GO:0005634	membrane//nucleus	KOG1560	Translation initiation factor 3, subunit h (eIF-3h)	blast,frame:-3 start:6198 end:3772
Cluster-196.2567	7589	1043288137	OBZ75363.1	4085	0	Autophagy-related protein 2 [Grifola frondosa]	XM_007361067.1	XM_007361067	62	1.23613e-21	Dichomitus squalens LYAD-421 SS1 hypothetical protein (DICSQDRAFT_143230), partial mRNA	K17906	ATG2	autophagy-related protein 2	http://www.genome.jp/dbget-bin/www_bget?ko:K17906	P0CM30	1525	3.1e-167	Autophagy-related protein 2 OS=Cryptococcus neoformans var. neoformans serotype D (strain JEC21 / ATCC MYA-565) OX=214684 GN=ATG2 PE=3 SV=1	PF03798//PF06467	TLC domain//MYM-type Zinc finger with FCS sequence motif	--	--	GO:0008270	zinc ion binding	--	--	KOG1723	60s ribosomal protein L30 isolog	--
Cluster-196.3969	5624	1023215890	KZT13036.1	3627	0	exocyst complex component Sec10 [Laetiporus sulphureus 93-53]	XM_001836977.2	XM_001836977	73	7.02061e-28	Coprinopsis cinerea okayama7#130 exocyst complex component protein (CC1G_00165), partial mRNA	K19984	EXOC5, SEC10	exocyst complex component 5	http://www.genome.jp/dbget-bin/www_bget?ko:K19984	O13705	472	2.9e-45	Exocyst complex component sec10 OS=Schizosaccharomyces pombe (strain 972 / ATCC 24843) OX=284812 GN=sec10 PE=1 SV=2	PF01608//PF10843//PF07393//PF00378	I/LWEQ domain//Respiratory growth induced protein 1//Exocyst complex component Sec10//Enoyl-CoA hydratase/isomerase	GO:0006112//GO:0006887	energy reserve metabolic process//exocytosis	GO:0003779//GO:0003824	actin binding//catalytic activity	GO:0005737	cytoplasm	KOG1679	Enoyl-CoA hydratase	--
Cluster-196.3963	1910	1510878186	GBE78576.1	925	1e-96	short-chain dehydrogenase/reductase SDR [Sparassis crispa]	--	--	--	--	--	K00059	fabG	3-oxoacyl-	http://www.genome.jp/dbget-bin/www_bget?ko:K00059	Q9X248	308	1e-26	3-oxoacyl-[acyl-carrier-protein] reductase FabG OS=Thermotoga maritima (strain ATCC 43589 / DSM 3109 / JCM 10099 / NBRC 100826 / MSB8) OX=243274 GN=fabG PE=3 SV=1	--	--	--	--	--	--	--	--	KOG1200	Mitochondrial/plastidial beta-ketoacyl-ACP reductase	blast,frame:3 start:510 end:1232
Cluster-196.3962	19784	1510867043	GBE88298.1	2193	1e-242	Membrane protein [Sparassis crispa]	XM_007767706.1	XM_007767706	324	7.31461e-167	Coniophora puteana RWD-64-598 SS2 TMS membrane protein tumor differentially expressed protein mRNA	--	--	--	--	Q12116	838	3.7e-87	Membrane protein TMS1 OS=Saccharomyces cerevisiae (strain ATCC 204508 / S288c) OX=559292 GN=TMS1 PE=1 SV=1	PF00704//PF06179//PF00154//PF03796//PF03348//PF06221//PF13013//PF00931//PF04369//PF02839//PF09026//PF03404//PF01239	Glycosyl hydrolases family 18//Surfeit locus protein 5 subunit 22 of Mediator complex//recA bacterial DNA recombination protein//DnaB-like helicase C terminal domain//Serine incorporator (Serinc)//Putative zinc finger motif, C2HC5-type//F-box-like domain//NB-ARC domain//Lactococcin-like family//Carbohydrate binding domain//Centromere protein B dimerisation domain//Mo-co oxidoreductase dimerisatio…	GO:0006281//GO:0018342//GO:0006260//GO:0006355//GO:0042742//GO:0005975//GO:0006357	DNA repair//protein prenylation//DNA replication//regulation of DNA-templated transcription//defense response to bacterium//carbohydrate metabolic process//regulation of transcription by RNA polymerase II	GO:0008318//GO:0008270//GO:0005515//GO:0004553//GO:0003677//GO:0003678//GO:0003697//GO:0043531//GO:0030246//GO:0016491//GO:0003712//GO:0003682//GO:0030151//GO:0005524	protein prenyltransferase activity//zinc ion binding//protein binding//hydrolase activity, hydrolyzing O-glycosyl compounds//DNA binding//DNA helicase activity//single-stranded DNA binding//ADP binding//carbohydrate binding//oxidoreductase activity//transcription coregulator activity//chromatin binding//molybdenum ion binding//ATP binding	GO:0005657//GO:0016592//GO:0005576//GO:0005634//GO:0016020//GO:0000785//GO:0005667//GO:0000775	replication fork//mediator complex//extracellular region//nucleus//membrane//chromatin//transcription regulator complex//chromosome, centromeric region	KOG2592	Tumor differentially expressed (TDE) protein	blast,frame:-2 start:19651 end:18122
Cluster-196.3961	5547	1023208378	KZT05553.1	1107	2.4e-117	PLC-like phosphodiesterase [Laetiporus sulphureus 93-53]	CP019375.1	CP019375	60	1.16684e-20	Trametes hirsuta strain 072 chromosome 2 sequence	K18694	PGC1	phosphatidylglycerol phospholipase C	http://www.genome.jp/dbget-bin/www_bget?ko:K18694	--	--	--	--	PF09472//PF03009//PF04252	Tetrahydromethanopterin S-methyltransferase, F subunit (MtrF)//Glycerophosphoryl diester phosphodiesterase family//Predicted SAM-dependent RNA methyltransferase	GO:0046656//GO:0006629//GO:0015948	folic acid biosynthetic process//lipid metabolic process//methanogenesis	GO:0030269//GO:0008081//GO:0008168	tetrahydromethanopterin S-methyltransferase activity//phosphoric diester hydrolase activity//methyltransferase activity	GO:0016020	membrane	--	--	blast,frame:-1 start:5547 end:5143
Cluster-196.3960	9320	1372275497	XP_024342076.1	1932	8.7e-213	hypothetical protein POSPLADRAFT_1135040 [Postia placenta MAD-698-R-SB12]	XM_027757044.1	XM_027757044	641	0	Sparassis crispa Uncharacterized protein (SCP_0403060), partial mRNA	--	--	--	--	O14082	892	9.6e-94	Uncharacterized protein UNK4.17 OS=Schizosaccharomyces pombe (strain 972 / ATCC 24843) OX=284812 GN=SPAC2E11.17 PE=4 SV=2	PF04703//PF01408	FaeA-like protein//Oxidoreductase family, NAD-binding Rossmann fold	GO:0006355	regulation of DNA-templated transcription	GO:0000166	nucleotide binding	--	--	--	--	blast,frame:-2 start:4183 end:2588
Cluster-196.3967	5689	1023209954	KZT07121.1	680	8e-68	hexose transporter [Laetiporus sulphureus 93-53]	--	--	--	--	--	--	--	--	--	B8MYS7	165	1.2e-09	MFS glucose transporter mfs1 OS=Aspergillus flavus (strain ATCC 200026 / FGSC A1120 / IAM 13836 / NRRL 3357 / JCM 12722 / SRRC 167) OX=332952 GN=mfs1 PE=2 SV=1	PF00083//PF19326	Sugar (and other) transporter//AMP deaminase	GO:0009168//GO:0055085//GO:0006144//GO:0006807//GO:0032264	purine ribonucleoside monophosphate biosynthetic process//transmembrane transport//purine nucleobase metabolic process//nitrogen compound metabolic process//IMP salvage	GO:0022857//GO:0003876	transmembrane transporter activity//AMP deaminase activity	--	--	--	--	--
Cluster-196.3966	19087	1023212782	KZT09938.1	4841	0	hypothetical protein LAESUDRAFT_756159 [Laetiporus sulphureus 93-53]	XM_027761564.1	XM_027761564	405	0	Sparassis crispa hypothetical protein (SCP_0903310), partial mRNA	--	--	--	--	Q9DAW6	807	1.4e-83	U4/U6 small nuclear ribonucleoprotein Prp4 OS=Mus musculus OX=10090 GN=Prpf4 PE=1 SV=1	PF13606//PF00400//PF07714//PF02153//PF06449//PF01918//PF00787//PF00307//PF13637//PF02444//PF07500//PF00023//PF13857//PF12796//PF00069//PF05876	Ankyrin repeat//WD domain, G-beta repeat//Protein tyrosine and serine/threonine kinase//Prephenate dehydrogenase, nucleotide-binding domain//ATP synthase YMF19, C-terminal//Alba//PX domain//Calponin homology (CH) domain//Ankyrin repeats (many copies)//Hepatitis E virus ORF-2 (Putative capsid protein)//Transcription factor S-II (TFIIS), central domain//Ankyrin repeat//Ankyrin repeats (many copies)…	GO:0000162//GO:0006351//GO:0009094//GO:0006571//GO:0006468	tryptophan biosynthetic process//DNA-templated transcription//L-phenylalanine biosynthetic process//tyrosine biosynthetic process//protein phosphorylation	GO:0004519//GO:0005524//GO:0035091//GO:0003676//GO:0016887//GO:0004665//GO:0004672//GO:0005515//GO:0008977	endonuclease activity//ATP binding//phosphatidylinositol binding//nucleic acid binding//ATP hydrolysis activity//prephenate dehydrogenase (NADP+) activity//protein kinase activity//protein binding//prephenate dehydrogenase (NAD+) activity	GO:0005739//GO:0030430	mitochondrion//host cell cytoplasm	KOG0272	U4/U6 small nuclear ribonucleoprotein Prp4 (contains WD40 repeats)	blast,frame:2 start:13304 end:18724
Cluster-196.3965	20082	1510878265	GBE78655.1	3540	0	Pre-mRNA-splicing factor ATP-dependent RNA helicase prp16 [Sparassis crispa]	XM_001828510.2	XM_001828510	682	0	Coprinopsis cinerea okayama7#130 pre-mRNA splicing factor (CC1G_12010), partial mRNA	K12815	DHX38, PRP16	pre-mRNA-splicing factor ATP-dependent RNA helicase DHX38/PRP16	http://www.genome.jp/dbget-bin/www_bget?ko:K12815	Q92620	2379	7.8e-266	Pre-mRNA-splicing factor ATP-dependent RNA helicase PRP16 OS=Homo sapiens OX=9606 GN=DHX38 PE=1 SV=2	PF13476//PF04851//PF02217//PF09458//PF00448//PF08513//PF00622//PF13350//PF04408//PF09788//PF04418//PF13304//PF10461//PF04517//PF00270//PF00102//PF00005	AAA domain//Type III restriction enzyme, res subunit//Origin of replication binding protein//H-type lectin domain//SRP54-type protein, GTPase domain//LisH//SPRY domain//Tyrosine phosphatase family//Helicase associated domain (HA2)//Transmembrane protein 55A//Domain of unknown function (DUF543)//AAA domain, putative AbiEii toxin, Type IV TA system//Peptidase S68//Microvirus lysis protein (E), C te…	GO:0006614//GO:0007155//GO:0046856//GO:0006915//GO:0019054//GO:0006974//GO:0006260//GO:0006470//GO:0006570	SRP-dependent cotranslational protein targeting to membrane//cell adhesion//phosphatidylinositol dephosphorylation//apoptotic process//modulation by virus of host cellular process//cellular response to DNA damage stimulus//DNA replication//protein dephosphorylation//tyrosine metabolic process	GO:0004857//GO:0034597//GO:0004721//GO:0005524//GO:0030246//GO:0016887//GO:0016787//GO:0003676//GO:0003677//GO:0003688//GO:0005515//GO:0004386//GO:0005525//GO:0004725	enzyme inhibitor activity//phosphatidylinositol-4,5-bisphosphate 4-phosphatase activity//phosphoprotein phosphatase activity//ATP binding//carbohydrate binding//ATP hydrolysis activity//hydrolase activity//nucleic acid binding//DNA binding//DNA replication origin binding//protein binding//helicase activity//GTP binding//protein tyrosine phosphatase activity	GO:0005743//GO:0061617//GO:0046809	mitochondrial inner membrane//MICOS complex//replication compartment	KOG0922	DEAH-box RNA helicase	blast,frame:2 start:13658 end:15415|blast,frame:3 start:15225 end:17504
Cluster-196.3964	7004	527298825	EPS99630.1	2240	1.3e-248	hypothetical protein FOMPIDRAFT_1124226 [Fomitopsis pinicola FP-58527 SS1]	XM_008035068.1	XM_008035068	284	4.44572e-145	Trametes versicolor FP-101664 SS1 PSP1-domain-containing protein mRNA	--	--	--	--	Q9C0V4	470	6.2e-45	Uncharacterized protein PB7E8.02 OS=Schizosaccharomyces pombe (strain 972 / ATCC 24843) OX=284812 GN=SPBPB7E8.02 PE=4 SV=1	PF06072//PF03836//PF01080//PF02862	Alphaherpesvirus tegument protein US9//RasGAP C-terminus//Presenilin//DDHD domain	GO:0016485//GO:0075733	protein processing//intracellular transport of virus	GO:0005515//GO:0004190//GO:0046872	protein binding//aspartic-type endopeptidase activity//metal ion binding	--	--	KOG3250	COP9 signalosome, subunit CSN7	blast,frame:2 start:1901 end:4054
Cluster-196.2308	7063	1023213709	KZT10863.1	1456	1e-157	NAD(P)-binding protein [Laetiporus sulphureus 93-53]	--	--	--	--	--	--	--	--	--	D4GP30	319	2e-27	D-xylose 1-dehydrogenase (NADP(+)) 2 OS=Haloferax volcanii (strain ATCC 29605 / DSM 3757 / JCM 8879 / NBRC 14742 / NCIMB 2012 / VKM B-1768 / DS2) OX=309800 GN=HVO_B0029 PE=1 SV=1	PF01080//PF00098//PF02892//PF01408	Presenilin//Zinc knuckle//BED zinc finger//Oxidoreductase family, NAD-binding Rossmann fold	GO:0016485	protein processing	GO:0003677//GO:0008270//GO:0003676//GO:0000166//GO:0004190	DNA binding//zinc ion binding//nucleic acid binding//nucleotide binding//aspartic-type endopeptidase activity	--	--	KOG4400	E3 ubiquitin ligase interacting with arginine methyltransferase	blast,frame:3 start:432 end:1754
Cluster-196.2309	6622	1189370465	OSX59481.1	557	1.7e-53	hypothetical protein POSPLADRAFT_1067221 [Postia placenta MAD-698-R-SB12]	--	--	--	--	--	--	--	--	--	--	--	--	--	PF00659	POLO box duplicated region	--	--	GO:0005515	protein binding	--	--	--	--	blast,frame:-2 start:4896 end:3358
Cluster-196.2304	5924	1372269219	XP_024343655.1	846	4.7e-87	hypothetical protein POSPLADRAFT_1051029 [Postia placenta MAD-698-R-SB12]	--	--	--	--	--	--	--	--	--	--	--	--	--	PF01405//PF07573//PF06899	Photosystem II reaction centre T protein//Nitrogen regulatory protein AreA N terminus//WzyE protein, O-antigen assembly polymerase	GO:0009246//GO:0015979//GO:0042128	enterobacterial common antigen biosynthetic process//photosynthesis//nitrate assimilation	GO:0008270//GO:0003677	zinc ion binding//DNA binding	GO:0009523//GO:0016020//GO:0009539//GO:0005634	photosystem II//membrane//photosystem II reaction center//nucleus	--	--	blast,frame:3 start:5283 end:5534|blast,frame:1 start:4294 end:4770
Cluster-196.2305	1146	1045913407	OCH90516.1	265	2.1e-20	hypothetical protein OBBRIDRAFT_793177 [Obba rivulosa]	--	--	--	--	--	--	--	--	--	--	--	--	--	--	--	--	--	--	--	--	--	--	--	blast,frame:3 start:198 end:590
Cluster-196.2306	8173	1247163792	PCH37477.1	895	1.4e-92	hypothetical protein WOLCODRAFT_109944 [Wolfiporia cocos MD-104 SS10]	--	--	--	--	--	--	--	--	--	P39714	248	4e-19	(R,R)-butanediol dehydrogenase OS=Saccharomyces cerevisiae (strain ATCC 204508 / S288c) OX=559292 GN=BDH1 PE=1 SV=2	PF15473	PEST, proteolytic signal-containing nuclear protein family	GO:0016567	protein ubiquitination	--	--	--	--	KOG0024	Sorbitol dehydrogenase	blast,frame:2 start:7694 end:7963|blast,frame:-1 start:3370 end:1598
Cluster-196.2307	526	527298284	EPS99093.1	242	4.5e-18	hypothetical protein FOMPIDRAFT_97135 [Fomitopsis pinicola FP-58527 SS1]	--	--	--	--	--	K01183	E3.2.1.14	chitinase	http://www.genome.jp/dbget-bin/www_bget?ko:K01183	P46876	140	8.5e-08	Chitinase 1 OS=Candida albicans OX=5476 GN=CHT1 PE=3 SV=2	--	--	--	--	--	--	--	--	--	--	blast,frame:3 start:3 end:260
Cluster-196.2300	727	1023269538	KZT64476.1	259	6.7e-20	hypothetical protein DAEQUDRAFT_606502 [Daedalea quercina L-15889]	--	--	--	--	--	--	--	--	--	--	--	--	--	--	--	--	--	--	--	--	--	--	--	blast,frame:3 start:3 end:674
Cluster-196.2301	5254	403415230	CCM01930.1	2084	1.2e-230	predicted protein [Fibroporia radiculosa]	XM_007396865.1	XM_007396865	282	4.30699e-144	Phanerochaete carnosa HHB-10118-sp hypothetical protein (PHACADRAFT_96549), partial mRNA	K20360	TBC1D22, GYP1	TBC1 domain family member 2	http://www.genome.jp/dbget-bin/www_bget?ko:K20360	O59737	925	8.1e-98	GTPase-activating protein gyp1 OS=Schizosaccharomyces pombe (strain 972 / ATCC 24843) OX=284812 GN=gyp1 PE=3 SV=1	PF08911//PF00638//PF15036	NUP50 (Nucleoporin 50 kDa)//RanBP1 domain//Interleukin 34	GO:0040007//GO:0046907//GO:0007165//GO:0008284//GO:0001934//GO:0008283	growth//intracellular transport//signal transduction//positive regulation of cell population proliferation//positive regulation of protein phosphorylation//cell population proliferation	GO:0005157	macrophage colony-stimulating factor receptor binding	GO:0005615//GO:0005643	extracellular space//nuclear pore	KOG1092	Ypt/Rab-specific GTPase-activating protein GYP1	blast,frame:-2 start:5130 end:3475
Cluster-196.2303	12745	1023213092	KZT10247.1	2471	3.8e-275	CTP synthase [Laetiporus sulphureus 93-53]	XM_024482376.1	XM_024482376	159	2.48763e-75	Postia placenta MAD-698-R-SB12 hypothetical protein (POSPLADRAFT_1069855), mRNA	K01937	pyrG, CTPS	CTP synthase	http://www.genome.jp/dbget-bin/www_bget?ko:K01937	O42644	1692	2.3e-186	CTP synthase OS=Schizosaccharomyces pombe (strain 972 / ATCC 24843) OX=284812 GN=ura7 PE=3 SV=1	PF00270//PF00004//PF04851//PF01073//PF01494//PF07722//PF06418	DEAD/DEAH box helicase//ATPase family associated with various cellular activities (AAA)//Type III restriction enzyme, res subunit//3-beta hydroxysteroid dehydrogenase/isomerase family//FAD binding domain//Peptidase C26//CTP synthase N-terminus	GO:0008210//GO:0006206//GO:0008207//GO:0006694//GO:0008209//GO:0006221	estrogen metabolic process//pyrimidine nucleobase metabolic process//C21-steroid hormone metabolic process//steroid biosynthetic process//androgen metabolic process//pyrimidine nucleotide biosynthetic process	GO:0003677//GO:0003883//GO:0016616//GO:0003854//GO:0005524//GO:0016887//GO:0016787//GO:0071949//GO:0003676	DNA binding//CTP synthase activity//oxidoreductase activity, acting on the CH-OH group of donors, NAD or NADP as acceptor//3-beta-hydroxy-delta5-steroid dehydrogenase activity//ATP binding//ATP hydrolysis activity//hydrolase activity//FAD binding//nucleic acid binding	--	--	KOG2387	CTP synthase (UTP-ammonia lyase)	--
Cluster-196.309	1766	1557902793	XP_027612206.1	1781	5.3e-196	hypothetical protein SCP_0310200 [Sparassis crispa]	--	--	--	--	--	--	--	--	--	Q5UNV9	322	2.3e-28	Uncharacterized protein L696 OS=Acanthamoeba polyphaga mimivirus OX=212035 GN=MIMI_L696 PE=4 SV=1	PF05699//PF13637//PF07440	hAT family C-terminal dimerisation region//Ankyrin repeats (many copies)//Caerin 1 protein	--	--	GO:0046983//GO:0005515	protein dimerization activity//protein binding	GO:0005576	extracellular region	--	--	blast,frame:-2 start:1495 end:221
Cluster-196.308	1083	220723889	EED77984.1	629	1.2e-62	predicted protein [Postia placenta Mad-698-R]	--	--	--	--	--	--	--	--	--	--	--	--	--	PF13857	Ankyrin repeats (many copies)	--	--	GO:0005515	protein binding	--	--	--	--	blast,frame:2 start:2 end:439
Cluster-196.303	1258	395329022	EJF61411.1	752	7.9e-77	phosphoglycerate mutase-like protein [Dichomitus squalens LYAD-421 SS1]	XM_007867375.1	XM_007867375	45	5.6616e-13	Gloeophyllum trabeum ATCC 11539 phosphoglycerate mutase-like protein partial mRNA	--	--	--	--	--	--	--	--	PF04434	SWIM zinc finger	--	--	GO:0008270	zinc ion binding	--	--	--	--	blast,frame:3 start:378 end:776
Cluster-196.302	2280	--	--	--	--	--	--	--	--	--	--	--	--	--	--	--	--	--	--	--	--	--	--	--	--	--	--	--	--	--
Cluster-196.301	597	1247164792	PCH38477.1	407	3.8e-37	hypothetical protein WOLCODRAFT_136303 [Wolfiporia cocos MD-104 SS10]	--	--	--	--	--	K10134	EI24	etoposide-induced 2.4 mRNA	http://www.genome.jp/dbget-bin/www_bget?ko:K10134	--	--	--	--	PF19581	Glyoxalase superfamily protein	GO:0046677	response to antibiotic	--	--	--	--	--	--	--
Cluster-196.300	3119	1510874830	GBE81205.1	2905	0	Endoribonuclease YSH1 [Sparassis crispa]	XM_007317892.1	XM_007317892	342	1.12789e-177	Serpula lacrymans var. lacrymans S7.9 hypothetical protein (SERLADRAFT_437559), partial mRNA	K14403	CPSF3, YSH1	cleavage and polyadenylation specificity factor subunit 3	http://www.genome.jp/dbget-bin/www_bget?ko:K14403	Q4PEJ3	1629	1.1e-179	Endoribonuclease YSH1 OS=Ustilago maydis (strain 521 / FGSC 9021) OX=237631 GN=YSH1 PE=3 SV=1	PF00573//PF12601//PF02260	Ribosomal protein L4/L1 family//Rubivirus non-structural protein//FATC domain	GO:0006508//GO:0042254//GO:0006412	proteolysis//ribosome biogenesis//translation	GO:0004197//GO:0005515//GO:0003735	cysteine-type endopeptidase activity//protein binding//structural constituent of ribosome	GO:0005840	ribosome	KOG1137	mRNA cleavage and polyadenylation factor II complex, BRR5 (CPSF subunit)	blast,frame:-2 start:3118 end:2699
Cluster-196.306	4254	1023268969	KZT63929.1	1378	6.9e-149	S-adenosyl-L-methionine-dependent methyltransferase [Daedalea quercina L-15889]	--	--	--	--	--	--	--	--	--	Q0CCY5	853	1.5e-89	O-methyltransferase gedA OS=Aspergillus terreus (strain NIH 2624 / FGSC A1156) OX=341663 GN=gedA PE=1 SV=1	PF00891//PF05175//PF05933	O-methyltransferase domain//Methyltransferase small domain//Fungal ATP synthase protein 8 (A6L)	GO:0015986	proton motive force-driven ATP synthesis	GO:0015078//GO:0008168//GO:0008171	proton transmembrane transporter activity//methyltransferase activity//O-methyltransferase activity	GO:0045263	proton-transporting ATP synthase complex, coupling factor F(o)	--	--	blast,frame:-1 start:3435 end:1984
Cluster-196.304	2243	--	--	--	--	--	--	--	--	--	--	--	--	--	--	--	--	--	--	--	--	--	--	--	--	--	--	--	--	--
Cluster-196.677	4602	1510869005	GBE86355.1	1484	3.8e-161	hypothetical protein SCP_0902340 [Sparassis crispa]	EU289404.1	EU289404	690	0	Antrodia cinnamomea strain ACT1 lignin peroxidase mRNA, complete cds	--	--	--	--	C0IW58	1141	6.4e-123	Low-redox potential peroxidase OS=Taiwanofungus camphoratus OX=2696576 GN=LnP PE=1 SV=1	PF00141	Peroxidase	GO:0006979//GO:0006804	response to oxidative stress//obsolete peroxidase reaction	GO:0020037//GO:0004601	heme binding//peroxidase activity	--	--	--	--	blast,frame:-1 start:1746 end:268
Cluster-196.1792	3912	1023279611	KZT74455.1	1695	1.1e-185	thiolase [Daedalea quercina L-15889]	--	--	--	--	--	K00626	E2.3.1.9, atoB	acetyl-CoA C-acetyltransferase	http://www.genome.jp/dbget-bin/www_bget?ko:K00626	Q6NU46	1039	3.6e-111	Acetyl-CoA acetyltransferase A, mitochondrial OS=Xenopus laevis OX=8355 GN=acat1-a PE=2 SV=1	PF15048//PF02803//PF07782//PF07690//PF01925//PF00108	Organic solute transporter subunit beta protein//Thiolase, C-terminal domain//DC-STAMP-like protein//Major Facilitator Superfamily//Sulfite exporter TauE/SafE//Thiolase, N-terminal domain	GO:0015721//GO:0055085	bile acid and bile salt transport//transmembrane transport	GO:0022857//GO:0016747//GO:0046982	transmembrane transporter activity//acyltransferase activity, transferring groups other than amino-acyl groups//protein heterodimerization activity	GO:0005886	plasma membrane	KOG1390	Acetyl-CoA acetyltransferase	blast,frame:1 start:259 end:1518
Cluster-196.1793	6392	1043288716	OBZ75942.1	1252	4.2e-134	hypothetical protein A0H81_04132 [Grifola frondosa]	XM_027755939.1	XM_027755939	71	1.03295e-26	Sparassis crispa hypothetical protein (SCP_0305470), partial mRNA	--	--	--	--	G3V7W1	252	1.1e-19	Programmed cell death protein 6 OS=Rattus norvegicus OX=10116 GN=Pdcd6 PE=2 SV=1	PF13405//PF13499//PF13833//PF13202//PF00036	EF-hand domain//EF-hand domain pair//EF-hand domain pair//EF hand//EF hand	--	--	GO:0005509	calcium ion binding	--	--	KOG0037	Ca2+-binding protein, EF-Hand protein superfamily	--
Cluster-196.1790	340	389742969	EIM84155.1	135	7.4e-06	hypothetical protein STEHIDRAFT_123633 [Stereum hirsutum FP-91666 SS1]	--	--	--	--	--	K03457	TC.NCS1	nucleobase:cation symporter-1, NCS1 family	http://www.genome.jp/dbget-bin/www_bget?ko:K03457	--	--	--	--	--	--	--	--	--	--	--	--	--	--	blast,frame:-3 start:296 end:3
Cluster-196.1791	3062	1608063396	TFY68076.1	1497	7.9e-163	hypothetical protein EVJ58_g1240 [Fomitopsis rosea]	--	--	--	--	--	--	--	--	--	Q54DU5	275	1.1e-22	von Willebrand factor A domain-containing protein DDB_G0292028 OS=Dictyostelium discoideum OX=44689 GN=DDB_G0292028 PE=4 SV=1	PF04811	Sec23/Sec24 trunk domain	GO:0006888//GO:0006886	endoplasmic reticulum to Golgi vesicle-mediated transport//intracellular protein transport	--	--	GO:0030127	COPII vesicle coat	--	--	blast,frame:3 start:324 end:2633|blast,frame:2 start:44 end:421
Cluster-196.1796	776	--	--	--	--	--	--	--	--	--	--	--	--	--	--	--	--	--	--	--	--	--	--	--	--	--	--	--	--	--
Cluster-196.1797	381	--	--	--	--	--	--	--	--	--	--	--	--	--	--	--	--	--	--	--	--	--	--	--	--	--	--	--	--	--
Cluster-196.1794	573	--	--	--	--	--	--	--	--	--	--	--	--	--	--	--	--	--	--	--	--	--	--	--	--	--	--	--	--	--
Cluster-196.1795	7077	1045912021	OCH89161.1	2401	2.7e-267	BING4CT-domain-containing protein [Obba rivulosa]	XM_027759649.1	XM_027759649	162	2.9641e-77	Sparassis crispa Probable U3 small nucleolar RNA-associated protein (SCP_0605160), partial mRNA	K14768	UTP7, WDR46	U3 small nucleolar RNA-associated protein 7	http://www.genome.jp/dbget-bin/www_bget?ko:K14768	Q9P4X3	855	1.4e-89	Probable U3 small nucleolar RNA-associated protein 7 OS=Schizosaccharomyces pombe (strain 972 / ATCC 24843) OX=284812 GN=utp7 PE=3 SV=1	PF00400//PF01496//PF03661//PF08144	WD domain, G-beta repeat//V-type ATPase 116kDa subunit family//Transmembrane protein 33/Nucleoporin POM33//CPL (NUC119) domain	GO:0006119//GO:1902600	oxidative phosphorylation//proton transmembrane transport	GO:0003723//GO:0046961//GO:0005515	RNA binding//proton-transporting ATPase activity, rotational mechanism//protein binding	GO:0033179	proton-transporting V-type ATPase, V0 domain	KOG1272	WD40-repeat-containing subunit of the 18S rRNA processing complex	--
Cluster-196.1576	3677	1045913607	OCH90713.1	1647	3.8e-180	hypothetical protein OBBRIDRAFT_825788 [Obba rivulosa]	XM_028627755.1	XM_028627755	326	1.04424e-168	Byssochlamys spectabilis ribonucleoside-diphosphate reductase subunit small (C8Q69DRAFT_396792), partial mRNA	K10808	RRM2	ribonucleoside-diphosphate reductase subunit M2	http://www.genome.jp/dbget-bin/www_bget?ko:K10808	P79733	1171	1.7e-126	Ribonucleoside-diphosphate reductase subunit M2 OS=Danio rerio OX=7955 GN=rrm2 PE=1 SV=1	PF00570//PF01588//PF00268//PF04625//PF20085	HRDC domain//Putative tRNA binding domain//Ribonucleotide reductase, small chain//DEC-1 protein, N-terminal region//Protein-glutamine gamma-glutamyltransferase	GO:0007304//GO:0009263	chorion-containing eggshell formation//deoxyribonucleotide biosynthetic process	GO:0000049//GO:0003810//GO:0005213//GO:0003676	tRNA binding//protein-glutamine gamma-glutamyltransferase activity//structural constituent of egg chorion//nucleic acid binding	GO:0005576//GO:0042600	extracellular region//egg chorion	KOG1567	Ribonucleotide reductase, beta subunit	blast,frame:2 start:1472 end:2911
Cluster-196.1577	6496	1510868055	GBE87627.1	1082	2.2e-114	hypothetical protein SCP_1103040 [Sparassis crispa]	--	--	--	--	--	--	--	--	--	Q9P785	174	1.2e-10	LisH domain-containing protein C1711.05 OS=Schizosaccharomyces pombe (strain 972 / ATCC 24843) OX=284812 GN=SPBC1711.05 PE=4 SV=1	PF05210	Sprouty protein (Spry)	GO:0009966//GO:0007275	regulation of signal transduction//multicellular organism development	--	--	GO:0016020	membrane	--	--	blast,frame:-2 start:5847 end:4897
Cluster-196.1574	9758	1023210544	KZT07708.1	2829	0	cystathionine beta-lyase [Laetiporus sulphureus 93-53]	XM_007390034.1	XM_007390034	233	1.39091e-116	Phanerochaete carnosa HHB-10118-sp hypothetical protein (PHACADRAFT_246684), mRNA	--	--	--	--	Q1K8G0	1048	8.2e-112	Cystathionine beta-lyase OS=Neurospora crassa (strain ATCC 24698 / 74-OR23-1A / CBS 708.71 / DSM 1257 / FGSC 987) OX=367110 GN=met-2 PE=1 SV=1	PF00668//PF01053//PF06581//PF12242//PF07992//PF00288	Condensation domain//Cys/Met metabolism PLP-dependent enzyme//Mad1 and Cdc20-bound-Mad2 binding//NAD(P)H binding domain of trans-2-enoyl-CoA reductase//Pyridine nucleotide-disulphide oxidoreductase//GHMP kinases N terminal domain	GO:0019346//GO:0007096	transsulfuration//regulation of exit from mitosis	GO:0030170//GO:0003824//GO:0016491//GO:0005524	pyridoxal phosphate binding//catalytic activity//oxidoreductase activity//ATP binding	GO:0005634	nucleus	KOG0053	Cystathionine beta-lyases/cystathionine gamma-synthases	blast,frame:-1 start:9719 end:9438|blast,frame:-3 start:9222 end:7201
Cluster-196.1572	3188	1043290375	OBZ77577.1	160	8.9e-08	Zinc finger protein ZIC 4 [Grifola frondosa]	--	--	--	--	--	--	--	--	--	--	--	--	--	--	--	--	--	--	--	--	--	--	--	blast,frame:-2 start:1387 end:179
Cluster-196.1573	4415	1510870470	GBE85238.1	210	2e-13	hypothetical protein SCP_0704250 [Sparassis crispa]	--	--	--	--	--	--	--	--	--	--	--	--	--	--	--	--	--	--	--	--	--	--	--	blast,frame:1 start:2488 end:3804
Cluster-196.1570	2373	807753375	XP_012181482.1	228	8.6e-16	predicted protein [Fibroporia radiculosa]	--	--	--	--	--	K14686	SLC31A1, CTR1	solute carrier family 31 (copper transporter), member 1	http://www.genome.jp/dbget-bin/www_bget?ko:K14686	J9VX37	154	9.2e-09	CUF1-dependent copper transporter 1 OS=Cryptococcus neoformans var. grubii serotype A (strain H99 / ATCC 208821 / CBS 10515 / FGSC 9487) OX=235443 GN=CTR1 PE=1 SV=2	PF04145//PF09297	Ctr copper transporter family//NADH pyrophosphatase zinc ribbon domain	GO:0035434//GO:0006825	copper ion transmembrane transport//copper ion transport	GO:0016787//GO:0005375//GO:0046872	hydrolase activity//copper ion transmembrane transporter activity//metal ion binding	--	--	--	--	blast,frame:-2 start:977 end:507|blast,frame:-1 start:744 end:454|blast,frame:-3 start:1267 end:890
Cluster-196.1571	6127	403411492	CCL98192.1	1817	1.2e-199	predicted protein [Fibroporia radiculosa]	--	--	--	--	--	--	--	--	--	Q6BYP9	206	2.2e-14	Protein SQS1 OS=Debaryomyces hansenii (strain ATCC 36239 / CBS 767 / BCRC 21394 / JCM 1990 / NBRC 0083 / IGC 2968) OX=284592 GN=SQS1 PE=3 SV=2	PF07425//PF12937//PF01585//PF01424	Pardaxin//F-box-like//G-patch domain//R3H domain	--	--	GO:0003676//GO:0005515	nucleic acid binding//protein binding	GO:0005576	extracellular region	--	--	blast,frame:-1 start:5785 end:3230
Cluster-196.1578	1819	51511760	AAU05112.1	988	4.9e-104	glutathione transferase [Taiwanofungus camphoratus]	AY632357.1	AY632357	600	0	Taiwanofungus camphoratus glutathione transferase mRNA, complete cds	K00799	GST, gst	glutathione S-transferase	http://www.genome.jp/dbget-bin/www_bget?ko:K00799	P42769	461	1.8e-44	Glutathione S-transferase PM239X14 OS=Arabidopsis thaliana OX=3702 PE=2 SV=1	PF02798//PF13417//PF13409	Glutathione S-transferase, N-terminal domain//Glutathione S-transferase, N-terminal domain//Glutathione S-transferase, N-terminal domain	GO:0006749	glutathione metabolic process	GO:0005515	protein binding	--	--	--	--	blast,frame:-2 start:1602 end:922|blast,frame:-3 start:1010 end:840
Cluster-196.69	399	--	--	--	--	--	--	--	--	--	--	--	--	--	--	--	--	--	--	--	--	--	--	--	--	--	--	--	--	--
Cluster-196.65	3169	403417840	CCM04540.1	671	4.9e-67	predicted protein [Fibroporia radiculosa]	--	--	--	--	--	--	--	--	--	P06244	328	8.2e-29	cAMP-dependent protein kinase type 1 OS=Saccharomyces cerevisiae (strain ATCC 204508 / S288c) OX=559292 GN=TPK1 PE=1 SV=3	PF01623//PF00069//PF07714//PF01553//PF03837	Carlavirus putative nucleic acid binding protein//Protein kinase domain//Protein tyrosine and serine/threonine kinase//Acyltransferase//RecT family	GO:0006468//GO:0006259//GO:0006355	protein phosphorylation//DNA metabolic process//regulation of DNA-templated transcription	GO:0016746//GO:0003676//GO:0003677//GO:0004672//GO:0005524	acyltransferase activity//nucleic acid binding//DNA binding//protein kinase activity//ATP binding	--	--	--	--	blast,frame:-1 start:2530 end:215
Cluster-196.64	386	--	--	--	--	--	--	--	--	--	--	--	--	--	--	--	--	--	--	--	--	--	--	--	--	--	--	--	--	--
Cluster-196.67	782	220728654	EED82544.1	708	6.2e-72	predicted protein [Postia placenta Mad-698-R]	--	--	--	--	--	--	--	--	--	--	--	--	--	--	--	--	--	--	--	--	--	--	--	--
Cluster-196.61	2486	1372286277	XP_024335968.1	1085	3.8e-115	hypothetical protein POSPLADRAFT_1059387 [Postia placenta MAD-698-R-SB12]	XM_008036843.1	XM_008036843	78	5.12108e-31	Trametes versicolor FP-101664 SS1 MFS general substrate transporter partial mRNA	--	--	--	--	P15365	422	8.1e-40	Allantoate permease OS=Saccharomyces cerevisiae (strain ATCC 204508 / S288c) OX=559292 GN=DAL5 PE=1 SV=1	PF15048//PF07690	Organic solute transporter subunit beta protein//Major Facilitator Superfamily	GO:0055085//GO:0015721	transmembrane transport//bile acid and bile salt transport	GO:0046982//GO:0022857	protein heterodimerization activity//transmembrane transporter activity	GO:0005886	plasma membrane	--	--	blast,frame:-3 start:909 end:211
Cluster-196.63	3610	--	--	--	--	--	CP015459.1	CP015459	66	3.49902e-24	Agaricus bisporus var. bisporus H97 chromosome 3 sequence	--	--	--	--	--	--	--	--	PF05071	NADH ubiquinone oxidoreductase subunit NDUFA12	GO:0032981	mitochondrial respiratory chain complex I assembly	--	--	GO:0016020	membrane	--	--	--
Cluster-196.2176	2091	1372269405	XP_024343748.1	406	1.7e-36	hypothetical protein POSPLADRAFT_1127019 [Postia placenta MAD-698-R-SB12]	XM_024483582.1	XM_024483582	78	4.29645e-31	Postia placenta MAD-698-R-SB12 hypothetical protein (POSPLADRAFT_1127019), partial mRNA	--	--	--	--	--	--	--	--	PF00010	Helix-loop-helix DNA-binding domain	--	--	GO:0046983	protein dimerization activity	--	--	--	--	blast,frame:-3 start:811 end:371|blast,frame:-1 start:522 end:145
Cluster-196.2174	1692	1372281369	XP_024339161.1	721	4.2e-73	hypothetical protein POSPLADRAFT_1033988 [Postia placenta MAD-698-R-SB12]	XM_007871850.1	XM_007871850	74	5.80157e-29	Gloeophyllum trabeum ATCC 11539 alpha-L RNA-binding motif-containing protein partial mRNA	--	--	--	--	P27929	165	3.5e-10	37S ribosomal protein NAM9, mitochondrial OS=Saccharomyces cerevisiae (strain ATCC 204508 / S288c) OX=559292 GN=NAM9 PE=1 SV=2	PF18209//PF01479	Embryo surrounding factor 1//S4 domain	GO:0010098	suspensor development	GO:0003723	RNA binding	--	--	--	--	blast,frame:-2 start:1631 end:513
Cluster-196.2173	2814	403411947	CCL98647.1	636	5e-63	predicted protein [Fibroporia radiculosa]	--	--	--	--	--	--	--	--	--	--	--	--	--	PF01516	Orbivirus helicase VP6	--	--	GO:0005198	structural molecule activity	GO:0019028	viral capsid	--	--	blast,frame:-2 start:1664 end:492|blast,frame:-1 start:2814 end:1639
Cluster-196.2172	4230	1557896587	XP_027609289.1	3377	0	hypothetical protein SCP_0112610 [Sparassis crispa]	--	--	--	--	--	K01539	ATP1A	sodium/potassium-transporting ATPase subunit alpha	http://www.genome.jp/dbget-bin/www_bget?ko:K01539	P13607	1120	1.6e-120	Sodium/potassium-transporting ATPase subunit alpha OS=Drosophila melanogaster OX=7227 GN=Atpalpha PE=1 SV=3	PF08122//PF03534	NADH-ubiquinone oxidoreductase B12 subunit family//Salmonella virulence plasmid 65kDa B protein	GO:0022900	electron transport chain	--	--	GO:0005739//GO:0005737	mitochondrion//cytoplasm	KOG0203	Na+/K+ ATPase, alpha subunit	--
Cluster-196.2171	5089	1510877458	GBE77848.1	2053	4.4e-227	predicted protein [Sparassis crispa]	--	--	--	--	--	--	--	--	--	Q940A6	210	6.4e-15	Pentatricopeptide repeat-containing protein At4g19440, chloroplastic OS=Arabidopsis thaliana OX=3702 GN=At4g19440 PE=2 SV=2	PF10265//PF10589//PF06005//PF01166//PF04502//PF02344//PF06156//PF00170	Mitoguardin//NADH-ubiquinone oxidoreductase-F iron-sulfur binding region//Cell division protein ZapB//TSC-22/dip/bun family//Saf4/Yju2 protein//Myc leucine zipper domain//Initiation control protein YabA//bZIP transcription factor	GO:0043093//GO:0006355//GO:0006357//GO:0090529//GO:0006260//GO:0008053//GO:0000398	FtsZ-dependent cytokinesis//regulation of DNA-templated transcription//regulation of transcription by RNA polymerase II//cell septum assembly//DNA replication//mitochondrial fusion//mRNA splicing, via spliceosome	GO:0051539//GO:0003700	4 iron, 4 sulfur cluster binding//DNA-binding transcription factor activity	GO:0005737//GO:0005667	cytoplasm//transcription regulator complex	--	--	blast,frame:-2 start:4869 end:2050
Cluster-196.2179	714	--	--	--	--	--	--	--	--	--	--	--	--	--	--	--	--	--	--	--	--	--	--	--	--	--	--	--	--	--
Cluster-196.1878	687	1608048084	TFY54313.1	178	1.6e-10	hypothetical protein EVJ58_g8936 [Fomitopsis rosea]	--	--	--	--	--	--	--	--	--	--	--	--	--	--	--	--	--	--	--	--	--	--	--	blast,frame:3 start:249 end:488|blast,frame:2 start:113 end:232
Cluster-196.1709	550	691794606	CDO70392.1	364	3.4e-32	hypothetical protein BN946_scf184999.g32 [Trametes cinnabarina]	--	--	--	--	--	--	--	--	--	O60113	187	3.2e-13	Uncharacterized amino-acid permease C15C4.04c OS=Schizosaccharomyces pombe (strain 972 / ATCC 24843) OX=284812 GN=SPBC15C4.04c PE=3 SV=1	--	--	--	--	--	--	--	--	--	--	blast,frame:-3 start:455 end:165
Cluster-196.1708	637	1247165094	PCH38779.1	174	4.2e-10	carbon-nitrogen hydrolase [Wolfiporia cocos MD-104 SS10]	XM_003662140.1	XM_003662140	47	2.16428e-14	Thermothelomyces thermophilus ATCC 42464 uncharacterized protein (MYCTH_2302496), mRNA	--	--	--	--	Q2T9R6	128	2.6e-06	Omega-amidase NIT2 OS=Bos taurus OX=9913 GN=NIT2 PE=2 SV=1	PF00795	Carbon-nitrogen hydrolase	GO:0006807	nitrogen compound metabolic process	--	--	--	--	KOG0806	Carbon-nitrogen hydrolase	blast,frame:2 start:2 end:208
Cluster-196.1873	9475	1043283112	OBZ70382.1	1958	8.6e-216	hypothetical protein A0H81_09801 [Grifola frondosa]	--	--	--	--	--	--	--	--	--	--	--	--	--	PF15068//PF07075	FAM101 family//Protein of unknown function (DUF1343)	GO:0061572//GO:0061181	actin filament bundle organization//regulation of chondrocyte development	GO:0031005//GO:0033922	filamin binding//peptidoglycan beta-N-acetylmuramidase activity	--	--	--	--	blast,frame:-3 start:8936 end:5982
Cluster-196.1704	760	1023279585	KZT74429.1	190	7.1e-12	Pkinase-domain-containing protein [Daedalea quercina L-15889]	--	--	--	--	--	--	--	--	--	--	--	--	--	PF00069	Protein kinase domain	GO:0006468	protein phosphorylation	GO:0005524//GO:0004672	ATP binding//protein kinase activity	--	--	--	--	--
Cluster-196.1707	1601	1247168976	PCH42661.1	535	1.5e-51	DUF1295-domain-containing protein [Wolfiporia cocos MD-104 SS10]	--	--	--	--	--	--	--	--	--	O74507	154	6.2e-09	Uncharacterized protein C594.04c OS=Schizosaccharomyces pombe (strain 972 / ATCC 24843) OX=284812 GN=SPCC594.04c PE=3 SV=2	PF04140	Isoprenylcysteine carboxyl methyltransferase (ICMT) family	GO:0006481//GO:0006479	C-terminal protein methylation//protein methylation	GO:0004671	protein C-terminal S-isoprenylcysteine carboxyl O-methyltransferase activity	--	--	--	--	blast,frame:3 start:996 end:1454|blast,frame:2 start:77 end:760
Cluster-196.1870	2881	1247160292	PCH33977.1	3244	0	mitochondrial intermediate peptidase [Wolfiporia cocos MD-104 SS10]	CP019371.1	CP019371	140	2.03514e-65	Trametes hirsuta strain 072 chromosome 1, complete sequence	K01410	MIPEP	mitochondrial intermediate peptidase	http://www.genome.jp/dbget-bin/www_bget?ko:K01410	B0CRC2	2713	2.1e-305	Mitochondrial intermediate peptidase OS=Laccaria bicolor (strain S238N-H82 / ATCC MYA-4686) OX=486041 GN=OCT1 PE=3 SV=1	PF01432//PF15836	Peptidase family M3//SSTK-interacting protein, TSSK6-activating co-chaperone protein	GO:0006508	proteolysis	GO:0004222//GO:0051087	metalloendopeptidase activity//chaperone binding	--	--	KOG2090	Metalloendopeptidase family - mitochondrial intermediate peptidase	blast,frame:-1 start:2881 end:542
Cluster-196.1700	7251	1557905558	XP_027613543.1	2772	2.6e-310	hypothetical protein SCP_0410150 [Sparassis crispa]	--	--	--	--	--	K02331	POL5, MYBBP1A	DNA polymerase phi	http://www.genome.jp/dbget-bin/www_bget?ko:K02331	B0YCF6	1036	1.5e-110	DNA mismatch repair protein msh3 OS=Neosartorya fumigata (strain CEA10 / CBS 144.89 / FGSC A1163) OX=451804 GN=msh3 PE=3 SV=1	PF01624//PF05192//PF00488//PF05188//PF04931	MutS domain I//MutS domain III//MutS domain V//MutS domain II//DNA polymerase phi	GO:0006298//GO:0006355	mismatch repair//regulation of DNA-templated transcription	GO:0008134//GO:0003677//GO:0005524//GO:0030983	transcription factor binding//DNA binding//ATP binding//mismatched DNA binding	GO:0005730//GO:0005667	nucleolus//transcription regulator complex	KOG0218	Mismatch repair MSH3	blast,frame:3 start:3 end:3587
Cluster-196.1875	5991	1184857586	OSD02805.1	1716	6.2e-188	hypothetical protein PYCCODRAFT_1467493 [Trametes coccinea BRFM310]	--	--	--	--	--	K18721	NUP1	nucleoporin NUP1	http://www.genome.jp/dbget-bin/www_bget?ko:K18721	Q555D2	199	1.4e-13	Nuclear pore complex protein DDB_G0274915 OS=Dictyostelium discoideum OX=44689 GN=DDB_G0274915 PE=4 SV=2	PF04086//PF09179//PF02601//PF17053	Signal recognition particle, alpha subunit, N-terminal//TilS substrate binding domain//Exonuclease VII, large subunit//Genetic interactor of prohibitin 5	GO:0000002//GO:0006886//GO:0006308//GO:0008033	mitochondrial genome maintenance//intracellular protein transport//DNA catabolic process//tRNA processing	GO:0000166//GO:0005524//GO:0005047//GO:0016879//GO:0005525//GO:0008855//GO:0003924	nucleotide binding//ATP binding//signal recognition particle binding//ligase activity, forming carbon-nitrogen bonds//GTP binding//exodeoxyribonuclease VII activity//GTPase activity	GO:0005786//GO:0005737//GO:0009318//GO:0005785	signal recognition particle, endoplasmic reticulum targeting//cytoplasm//exodeoxyribonuclease VII complex//signal recognition particle receptor complex	--	--	blast,frame:1 start:1 end:3987
Cluster-196.1702	7762	661920540	AIE40066.1	7014	0	RNA polymerase subunit 2 [Wolfiporia cocos]	KJ716548.1	KJ716548	902	0	Wolfiporia cocos RNA polymerase subunit 2 (RPB2) mRNA, complete cds	K02999	RPA1, POLR1A	DNA-directed RNA polymerase I subunit RPA1	http://www.genome.jp/dbget-bin/www_bget?ko:K02999	P15398	3828	0	DNA-directed RNA polymerase I subunit rpa1 OS=Schizosaccharomyces pombe (strain 972 / ATCC 24843) OX=284812 GN=rpa1 PE=1 SV=2	PF04997//PF04983//PF05000//PF00623//PF04998	RNA polymerase Rpb1, domain 1//RNA polymerase Rpb1, domain 3//RNA polymerase Rpb1, domain 4//RNA polymerase Rpb1, domain 2//RNA polymerase Rpb1, domain 5	GO:0006351//GO:0006206//GO:0006144	DNA-templated transcription//pyrimidine nucleobase metabolic process//purine nucleobase metabolic process	GO:0003899//GO:0003677	DNA-directed 5'-3' RNA polymerase activity//DNA binding	GO:0005730	nucleolus	KOG0262	RNA polymerase I, large subunit	blast,frame:-1 start:7759 end:2507
Cluster-85.0	783	1517416479	ROV86456.1	598	3.5e-59	hypothetical protein VPNG_10410 [Cytospora leucostoma]	--	--	--	--	--	--	--	--	--	P18566	934	1.1e-99	Ribulose bisphosphate carboxylase small subunit, chloroplastic 2 OS=Oryza sativa subsp. japonica OX=39947 GN=RBCS1 PE=2 SV=2	--	--	--	--	--	--	--	--	--	--	--
Cluster-196.2793	4886	807749425	XP_012179507.1	978	1.9e-102	predicted protein [Fibroporia radiculosa]	--	--	--	--	--	--	--	--	--	Q9C660	142	4.7e-07	Proline-rich receptor-like protein kinase PERK10 OS=Arabidopsis thaliana OX=3702 GN=PERK10 PE=1 SV=2	--	--	--	--	--	--	--	--	--	--	blast,frame:-1 start:4274 end:4005|blast,frame:-2 start:4471 end:4238
Cluster-196.2792	4362	1189374991	OSX63999.1	2344	6.9e-261	hypothetical protein POSPLADRAFT_1045137 [Postia placenta MAD-698-R-SB12]	--	--	--	--	--	K11673	ACTR8, ARP8, INO80N	actin-related protein 8	http://www.genome.jp/dbget-bin/www_bget?ko:K11673	Q9US07	679	2.3e-69	Probable actin-related protein 8 OS=Schizosaccharomyces pombe (strain 972 / ATCC 24843) OX=284812 GN=SPAC664.02c PE=1 SV=2	PF01601//PF02601//PF12678//PF00097//PF16685//PF11894//PF12861	Coronavirus spike glycoprotein S2//Exonuclease VII, large subunit//RING-H2 zinc finger domain//Zinc finger, C3HC4 type (RING finger)//zinc RING finger of MSL2//Nuclear pore complex scaffold, nucleoporins 186/192/205//Anaphase-promoting complex subunit 11 RING-H2 finger	GO:0031145//GO:0006308//GO:0039654//GO:0046813//GO:0075509//GO:0019064	anaphase-promoting complex-dependent catabolic process//DNA catabolic process//fusion of virus membrane with host endosome membrane//receptor-mediated virion attachment to host cell//endocytosis involved in viral entry into host cell//fusion of virus membrane with host plasma membrane	GO:0008270//GO:0008855//GO:0046872//GO:0061630//GO:0097602	zinc ion binding//exodeoxyribonuclease VII activity//metal ion binding//ubiquitin protein ligase activity//cullin family protein binding	GO:0005680//GO:0055036//GO:0019031//GO:0009318//GO:0005643	anaphase-promoting complex//virion membrane//viral envelope//exodeoxyribonuclease VII complex//nuclear pore	KOG0797	Actin-related protein	blast,frame:-2 start:2057 end:1830|blast,frame:-1 start:4206 end:2092
Cluster-196.2791	24544	1557904318	XP_027612925.1	2826	0	Probable asparagine synthetase [glutamine-hydrolyzing] [Sparassis crispa]	XM_027757120.1	XM_027757120	723	0	Sparassis crispa Pre-mRNA-splicing ATP-dependent RNA helicase PRP28 (SCP_0403840), partial mRNA	K12858	DDX23, PRP28	ATP-dependent RNA helicase DDX23/PRP28	http://www.genome.jp/dbget-bin/www_bget?ko:K12858	P0CQ89	1848	3.5e-204	Pre-mRNA-splicing ATP-dependent RNA helicase PRP28 OS=Cryptococcus neoformans var. neoformans serotype D (strain B-3501A) OX=283643 GN=PRP28 PE=3 SV=1	PF01184//PF05478//PF06237//PF00270//PF05294//PF01266//PF07992//PF00069//PF01494//PF00733//PF09472//PF02178//PF15854//PF00621//PF08491//PF07714//PF14369//PF00619//PF04851	GPR1/FUN34/yaaH family//Prominin//Protein of unknown function (DUF1011)//DEAD/DEAH box helicase//Scorpion short toxin//FAD dependent oxidoreductase//Pyridine nucleotide-disulphide oxidoreductase//Protein kinase domain//FAD binding domain//Asparagine synthase//Tetrahydromethanopterin S-methyltransferase, F subunit (MtrF)//AT hook motif//G-protein coupled receptor ligand 15//RhoGEF domain//Squalene…	GO:0042981//GO:0015948//GO:0006529//GO:0032218//GO:0006694//GO:0006468//GO:0046656//GO:0016114//GO:0043087//GO:0007165//GO:0006522//GO:0006531	regulation of apoptotic process//methanogenesis//asparagine biosynthetic process//riboflavin transport//steroid biosynthetic process//protein phosphorylation//folic acid biosynthetic process//terpenoid biosynthetic process//regulation of GTPase activity//signal transduction//alanine metabolic process//aspartate metabolic process	GO:0004506//GO:0003677//GO:0061630//GO:0032217//GO:0004672//GO:0030269//GO:0005085//GO:0004066//GO:0005524//GO:0050660//GO:0071949//GO:0001664//GO:0003676//GO:0016787//GO:0016491	squalene monooxygenase activity//DNA binding//ubiquitin protein ligase activity//riboflavin transmembrane transporter activity//protein kinase activity//tetrahydromethanopterin S-methyltransferase activity//guanyl-nucleotide exchange factor activity//asparagine synthase (glutamine-hydrolyzing) activity//ATP binding//flavin adenine dinucleotide binding//FAD binding//G protein-coupled receptor bind…	GO:0005576//GO:0016020	extracellular region//membrane	KOG0333	U5 snRNP-like RNA helicase subunit	blast,frame:2 start:1478 end:3448
Cluster-196.2790	8027	403414322	CCM01022.1	729	2.4e-73	predicted protein [Fibroporia radiculosa]	XM_024479161.1	XM_024479161	180	3.31666e-87	Postia placenta MAD-698-R-SB12 hypothetical protein (POSPLADRAFT_1046935), partial mRNA	--	--	--	--	A5U6W1	167	9.7e-10	Trans-acting enoyl reductase OS=Mycobacterium tuberculosis (strain ATCC 25177 / H37Ra) OX=419947 GN=MRA_2980 PE=3 SV=1	PF15189//PF03435//PF06484//PF01118//PF01073	Meiosis-specific coiled-coil domain-containing protein MEIOC//Saccharopine dehydrogenase NADP binding domain//Teneurin Intracellular Region//Semialdehyde dehydrogenase, NAD binding domain//3-beta hydroxysteroid dehydrogenase/isomerase family	GO:0006694//GO:0008207//GO:0008209//GO:0008210//GO:0051321//GO:0007165	steroid biosynthetic process//C21-steroid hormone metabolic process//androgen metabolic process//estrogen metabolic process//meiotic cell cycle//signal transduction	GO:0016491//GO:0051287//GO:0016616//GO:0016620//GO:0003854	oxidoreductase activity//NAD binding//oxidoreductase activity, acting on the CH-OH group of donors, NAD or NADP as acceptor//oxidoreductase activity, acting on the aldehyde or oxo group of donors, NAD or NADP as acceptor//3-beta-hydroxy-delta5-steroid dehydrogenase activity	--	--	--	--	blast,frame:-1 start:5441 end:4275
Cluster-196.2797	4090	1247169859	PCH43544.1	545	2.6e-52	hypothetical protein WOLCODRAFT_26005 [Wolfiporia cocos MD-104 SS10]	--	--	--	--	--	--	--	--	--	--	--	--	--	PF07365	Alpha conotoxin precursor	GO:0007268//GO:0007165	chemical synaptic transmission//signal transduction	GO:0030550	acetylcholine receptor inhibitor activity	GO:0005576	extracellular region	--	--	--
Cluster-196.2796	2212	1045912553	OCH89681.1	984	1.8e-103	Clavaminate synthase-like protein [Obba rivulosa]	XM_027763161.1	XM_027763161	238	5.18097e-120	Sparassis crispa UPF0676 protein (SCP_1202780), partial mRNA	--	--	--	--	A0A0C2SRU5	165	4.6e-10	2-oxoglutarate-dependent dioxygenase iboH OS=Amanita muscaria (strain Koide BX008) OX=946122 GN=iboH PE=1 SV=1	--	--	--	--	--	--	--	--	--	--	blast,frame:-2 start:1911 end:1366|blast,frame:-1 start:1393 end:617
Cluster-196.2795	9258	1247160162	PCH33847.1	2583	2.8e-288	gamma-glutamyltranspeptidase [Wolfiporia cocos MD-104 SS10]	XM_008034637.1	XM_008034637	110	3.13109e-48	Trametes versicolor FP-101664 SS1 cyclophilin-like protein partial mRNA	K00681	ggt	gamma-glutamyltranspeptidase / glutathione hydrolase	http://www.genome.jp/dbget-bin/www_bget?ko:K00681	Q4P555	893	7.3e-94	Peptidyl-prolyl cis-trans isomerase-like 2 OS=Ustilago maydis (strain 521 / FGSC 9021) OX=237631 GN=CYP8 PE=3 SV=1	PF00160//PF00481//PF03357//PF04082//PF04564//PF05025	Cyclophilin type peptidyl-prolyl cis-trans isomerase/CLD//Protein phosphatase 2C//Snf7//Fungal specific transcription factor domain//U-box domain//RbsD / FucU transport protein family	GO:0005996//GO:0007034//GO:0006470//GO:0000413//GO:0016567//GO:0006351	monosaccharide metabolic process//vacuolar transport//protein dephosphorylation//protein peptidyl-prolyl isomerization//protein ubiquitination//DNA-templated transcription	GO:0016853//GO:0004722//GO:0003755//GO:0008270//GO:0048029//GO:0004842//GO:0003677	isomerase activity//protein serine/threonine phosphatase activity//peptidyl-prolyl cis-trans isomerase activity//zinc ion binding//monosaccharide binding//ubiquitin-protein transferase activity//DNA binding	GO:0008287	protein serine/threonine phosphatase complex	KOG0883	Cyclophilin type, U box-containing peptidyl-prolyl cis-trans isomerase	blast,frame:-2 start:3698 end:1884
Cluster-196.2794	2869	1247161130	PCH34815.1	910	8.6e-95	hypothetical protein WOLCODRAFT_165836 [Wolfiporia cocos MD-104 SS10]	--	--	--	--	--	--	--	--	--	--	--	--	--	PF01114//PF10229//PF00211	Colipase, N-terminal domain//Methylmalonic aciduria and homocystinuria type D protein//Adenylate and Guanylate cyclase catalytic domain	GO:0009190//GO:0035556//GO:0007586//GO:0009235//GO:0016042	cyclic nucleotide biosynthetic process//intracellular signal transduction//digestion//cobalamin metabolic process//lipid catabolic process	GO:0008047	enzyme activator activity	GO:0005576	extracellular region	--	--	blast,frame:-3 start:2066 end:489
Cluster-196.2798	7541	403413644	CCM00344.1	1356	4.4e-146	predicted protein [Fibroporia radiculosa]	XM_024487889.1	XM_024487889	325	7.73395e-168	Postia placenta MAD-698-R-SB12 hypothetical protein (POSPLADRAFT_1165506), mRNA	K00411	UQCRFS1, RIP1, petA	ubiquinol-cytochrome c reductase iron-sulfur subunit	http://www.genome.jp/dbget-bin/www_bget?ko:K00411	P07056	678	5.1e-69	Cytochrome b-c1 complex subunit Rieske, mitochondrial OS=Neurospora crassa (strain ATCC 24698 / 74-OR23-1A / CBS 708.71 / DSM 1257 / FGSC 987) OX=367110 GN=fes-1 PE=1 SV=1	PF02921//PF07714//PF08465//PF00069//PF00355	Ubiquinol cytochrome reductase transmembrane region//Protein tyrosine and serine/threonine kinase//Thymidine kinase from Herpesvirus C-terminal//Protein kinase domain//Rieske [2Fe-2S] domain	GO:0006468//GO:0006119//GO:0006206//GO:0006230//GO:0006118	protein phosphorylation//oxidative phosphorylation//pyrimidine nucleobase metabolic process//TMP biosynthetic process//obsolete electron transport	GO:0004797//GO:0004672//GO:0005524//GO:0051537//GO:0008121	thymidine kinase activity//protein kinase activity//ATP binding//2 iron, 2 sulfur cluster binding//ubiquinol-cytochrome-c reductase activity	--	--	KOG1671	Ubiquinol cytochrome c reductase, subunit RIP1	blast,frame:1 start:1 end:846|blast,frame:2 start:4703 end:4960|blast,frame:3 start:3150 end:4670
Cluster-196.3228	5871	1557895463	XP_027608748.1	3304	0	Uncharacterized protein SCP_0107170 [Sparassis crispa]	XM_007312783.1	XM_007312783	274	1.34855e-139	Serpula lacrymans var. lacrymans S7.9 hypothetical protein (SERLADRAFT_455388), mRNA	K15436	TRPO3, MTR10	transportin-3	http://www.genome.jp/dbget-bin/www_bget?ko:K15436	Q9USZ2	1041	3.2e-111	Uncharacterized protein C11G11.07 OS=Schizosaccharomyces pombe (strain 972 / ATCC 24843) OX=284812 GN=SPBC11G11.07 PE=4 SV=2	PF01408//PF12796//PF00886//PF00549//PF13857//PF00023//PF13637//PF13606//PF03810	Oxidoreductase family, NAD-binding Rossmann fold//Ankyrin repeats (3 copies)//Ribosomal protein S16//CoA-ligase//Ankyrin repeats (many copies)//Ankyrin repeat//Ankyrin repeats (many copies)//Ankyrin repeat//Importin-beta N-terminal domain	GO:0006886//GO:0042254//GO:0006412	intracellular protein transport//ribosome biogenesis//translation	GO:0031267//GO:0000166//GO:0003824//GO:0003735//GO:0005515	small GTPase binding//nucleotide binding//catalytic activity//structural constituent of ribosome//protein binding	GO:0005840	ribosome	KOG1255	Succinyl-CoA synthetase, alpha subunit	blast,frame:1 start:2425 end:3021|blast,frame:3 start:144 end:2429
Cluster-196.3229	5011	807752655	XP_012181122.1	909	2e-94	predicted protein [Fibroporia radiculosa]	--	--	--	--	--	K17408	DAP3, MRPS29	small subunit ribosomal protein S29	http://www.genome.jp/dbget-bin/www_bget?ko:K17408	--	--	--	--	--	--	--	--	--	--	--	--	--	--	blast,frame:1 start:478 end:777|blast,frame:2 start:2 end:493|blast,frame:3 start:654 end:1475
Cluster-196.3558	17537	1372279699	XP_024339556.1	3844	0	hypothetical protein POSPLADRAFT_1169390 [Postia placenta MAD-698-R-SB12]	XM_007365212.1	XM_007365212	507	0	Dichomitus squalens LYAD-421 SS1 Pkinase-domain-containing protein (DICSQDRAFT_180363), mRNA	K19852	KIN1_2	serine/threonine protein kinase KIN1/2	http://www.genome.jp/dbget-bin/www_bget?ko:K19852	P22987	962	1.4e-101	Protein kinase kin1 OS=Schizosaccharomyces pombe (strain 972 / ATCC 24843) OX=284812 GN=kin1 PE=1 SV=3	PF06645//PF00069//PF07714//PF05460//PF04082//PF00172	Microsomal signal peptidase 12 kDa subunit (SPC12)//Protein kinase domain//Protein tyrosine and serine/threonine kinase//Origin recognition complex subunit 6 (ORC6)//Fungal specific transcription factor domain//Fungal Zn(2)-Cys(6) binuclear cluster domain	GO:0006260//GO:0006351//GO:0006355//GO:0006468//GO:0006465	DNA replication//DNA-templated transcription//regulation of DNA-templated transcription//protein phosphorylation//signal peptide processing	GO:0003677//GO:0000981//GO:0005524//GO:0004672//GO:0008270	DNA binding//DNA-binding transcription factor activity, RNA polymerase II-specific//ATP binding//protein kinase activity//zinc ion binding	GO:0005664//GO:0005787	nuclear origin of replication recognition complex//signal peptidase complex	KOG0583	Serine/threonine protein kinase	blast,frame:-1 start:6848 end:6219|blast,frame:-2 start:6196 end:2732
Cluster-196.3559	5709	1043280869	OBZ68161.1	868	1.3e-89	Palmitoyl-protein thioesterase 1 [Grifola frondosa]	--	--	--	--	--	K01074	PPT	palmitoyl-protein thioesterase	http://www.genome.jp/dbget-bin/www_bget?ko:K01074	Q20390	339	7.9e-30	Palmitoyl-protein thioesterase 1 OS=Caenorhabditis elegans OX=6239 GN=ppt-1 PE=2 SV=2	PF02083//PF03823	Urotensin II//Neurokinin B	GO:0097746//GO:0008217//GO:0007217//GO:0007165	blood vessel diameter maintenance//regulation of blood pressure//tachykinin receptor signaling pathway//signal transduction	GO:0005179	hormone activity	GO:0005576	extracellular region	KOG2541	Palmitoyl protein thioesterase	blast,frame:-1 start:5709 end:5374|blast,frame:-3 start:5434 end:5213
Cluster-196.3220	10455	1023215367	KZT12513.1	2224	1.4e-246	P-loop containing nucleoside triphosphate hydrolase protein [Laetiporus sulphureus 93-53]	XM_007365950.1	XM_007365950	293	6.60004e-150	Dichomitus squalens LYAD-421 SS1 xylitol dehydrogenase (DICSQDRAFT_86636), mRNA	K02355	fusA, GFM, EFG	elongation factor G	http://www.genome.jp/dbget-bin/www_bget?ko:K02355	A1CFY8	1021	1.2e-108	Probable D-xylulose reductase A OS=Aspergillus clavatus (strain ATCC 1007 / CBS 513.65 / DSM 816 / NCTC 3887 / NRRL 1 / QM 1276 / 107) OX=344612 GN=xdhA PE=3 SV=2	PF02826//PF03604//PF11526//PF00009//PF03144//PF00735//PF00347//PF04140//PF07992//PF02443//PF01926//PF04548//PF03721	D-isomer specific 2-hydroxyacid dehydrogenase, NAD binding domain//DNA directed RNA polymerase, 7 kDa subunit//Subunit of cleavage factor IA Pcf11//Elongation factor Tu GTP binding domain//Elongation factor Tu domain 2//Septin//Ribosomal protein L6//Isoprenylcysteine carboxyl methyltransferase (ICMT) family//Pyridine nucleotide-disulphide oxidoreductase//Circovirus capsid protein//50S ribosome-bi…	GO:0006412//GO:0006369//GO:0006206//GO:0006481//GO:0006479//GO:0006378//GO:0006379//GO:0006144//GO:0019069//GO:0006351//GO:0042254	translation//termination of RNA polymerase II transcription//pyrimidine nucleobase metabolic process//C-terminal protein methylation//protein methylation//mRNA polyadenylation//mRNA cleavage//purine nucleobase metabolic process//viral capsid assembly//DNA-templated transcription//ribosome biogenesis	GO:0004671//GO:0005525//GO:0051287//GO:0003677//GO:0019843//GO:0003924//GO:0003735//GO:0003899//GO:0016491//GO:0016616	protein C-terminal S-isoprenylcysteine carboxyl O-methyltransferase activity//GTP binding//NAD binding//DNA binding//rRNA binding//GTPase activity//structural constituent of ribosome//DNA-directed 5'-3' RNA polymerase activity//oxidoreductase activity//oxidoreductase activity, acting on the CH-OH group of donors, NAD or NADP as acceptor	GO:0005849//GO:0005730//GO:0005840	mRNA cleavage factor complex//nucleolus//ribosome	KOG0024	Sorbitol dehydrogenase	blast,frame:2 start:5420 end:7354|blast,frame:3 start:4926 end:5408|blast,frame:1 start:4411 end:4755
Cluster-196.3221	4040	1608048190	TFY54399.1	1403	8.3e-152	hypothetical protein EVJ58_g8887 [Fomitopsis rosea]	XM_027763364.1	XM_027763364	51	8.54477e-16	Sparassis crispa Linoleate 10R-lipoxygenase COP4 (SCP_1300670), partial mRNA	--	--	--	--	B8PD44	1171	1.9e-126	Sesquiterpene synthase 10 OS=Postia placenta (strain ATCC 44394 / Madison 698-R) OX=561896 GN=STS-10 PE=1 SV=1	PF06399//PF03936	GTP cyclohydrolase I feedback regulatory protein (GFRP)//Terpene synthase family, metal binding domain	GO:0009890	negative regulation of biosynthetic process	GO:0010333//GO:0000287//GO:0016829	terpene synthase activity//magnesium ion binding//lyase activity	--	--	--	--	blast,frame:2 start:2357 end:3397
Cluster-196.3550	6128	1045915189	OCH92268.1	3447	0	hypothetical protein OBBRIDRAFT_773774 [Obba rivulosa]	XM_008047027.1	XM_008047027	218	1.90025e-108	Trametes versicolor FP-101664 SS1 hypothetical protein partial mRNA	K20179	VPS11, PEP5	vacuolar protein sorting-associated protein 11	http://www.genome.jp/dbget-bin/www_bget?ko:K20179	Q9H270	999	2.5e-106	Vacuolar protein sorting-associated protein 11 homolog OS=Homo sapiens OX=9606 GN=VPS11 PE=1 SV=1	PF00637//PF00622//PF04911	Region in Clathrin and VPS//SPRY domain//ATP synthase j chain	GO:0016192//GO:0015986//GO:0006886	vesicle-mediated transport//proton motive force-driven ATP synthesis//intracellular protein transport	GO:0015078//GO:0005515	proton transmembrane transporter activity//protein binding	GO:0045263	proton-transporting ATP synthase complex, coupling factor F(o)	KOG2114	Vacuolar assembly/sorting protein PEP5/VPS11	blast,frame:-1 start:2804 end:1401|blast,frame:-2 start:4861 end:1745
Cluster-196.3551	4088	1023269719	KZT64652.1	1674	3.2e-183	hypothetical protein DAEQUDRAFT_805213 [Daedalea quercina L-15889]	XM_027758846.1	XM_027758846	663	0	Sparassis crispa Fructose-bisphosphate aldolase 1 (SCP_0507900), partial mRNA	K01624	FBA, fbaA	fructose-bisphosphate aldolase, class II	http://www.genome.jp/dbget-bin/www_bget?ko:K01624	Q96UH7	1276	1.3e-138	Fructose-bisphosphate aldolase 1 OS=Paracoccidioides lutzii (strain ATCC MYA-826 / Pb01) OX=502779 GN=FBA1 PE=1 SV=3	PF01025//PF06309//PF01116	GrpE//Torsin//Fructose-bisphosphate aldolase class-II	GO:0005975//GO:0006457	carbohydrate metabolic process//protein folding	GO:0008270//GO:0016832//GO:0016887//GO:0051087//GO:0000774//GO:0042803//GO:0005524	zinc ion binding//aldehyde-lyase activity//ATP hydrolysis activity//chaperone binding//adenyl-nucleotide exchange factor activity//protein homodimerization activity//ATP binding	--	--	KOG0749	Mitochondrial ADP/ATP carrier proteins	--
Cluster-196.3224	5095	1557920923	XP_027621000.1	1044	4.4e-110	Checkpoint protein [Sparassis crispa]	--	--	--	--	--	K10903	HUS1	HUS1 checkpoint protein	http://www.genome.jp/dbget-bin/www_bget?ko:K10903	P78955	272	4.1e-22	Checkpoint protein hus1 OS=Schizosaccharomyces pombe (strain 972 / ATCC 24843) OX=284812 GN=hus1 PE=1 SV=1	PF12191//PF02747//PF02144//PF04005	Tumour necrosis factor receptor stn_TNFRSF12A_TNFR domain//Proliferating cell nuclear antigen, C-terminal domain//Repair protein Rad1/Rec1/Rad17//Hus1-like protein	GO:0000077//GO:0043065//GO:0006275	DNA damage checkpoint signaling//positive regulation of apoptotic process//regulation of DNA replication	GO:0003677//GO:0005515	DNA binding//protein binding	GO:0030896//GO:0005886	checkpoint clamp complex//plasma membrane	--	--	blast,frame:-1 start:4153 end:3848
Cluster-196.3225	6149	1557916626	XP_027618880.1	1078	6.1e-114	hypothetical protein SCP_1201930 [Sparassis crispa]	--	--	--	--	--	--	--	--	--	--	--	--	--	--	--	--	--	--	--	--	--	--	--	blast,frame:-3 start:129 end:1|blast,frame:-2 start:3448 end:1853
Cluster-196.3554	28268	1557910173	XP_027615754.1	2146	4.1e-237	hypothetical protein SCP_0700210 [Sparassis crispa]	XM_012327461.1	XM_012327461	35	4.7143e-06	Fibroporia radiculosa predicted protein partial mRNA	--	--	--	--	--	--	--	--	PF01499//PF12937//PF08120//PF00082//PF05201	Herpesvirus UL25 family//F-box-like//Tamulustoxin family//Subtilase family//Glutamyl-tRNAGlu reductase, N-terminal domain	GO:0019072//GO:0006810//GO:0006508//GO:0033014	viral genome packaging//transport//proteolysis//tetrapyrrole biosynthetic process	GO:0019870//GO:0005515//GO:0008883//GO:0050661//GO:0008236//GO:0090729	potassium channel inhibitor activity//protein binding//glutamyl-tRNA reductase activity//NADP binding//serine-type peptidase activity//toxin activity	GO:0005576//GO:0019028	extracellular region//viral capsid	--	--	blast,frame:2 start:22592 end:27241
Cluster-196.3555	8367	807751665	XP_012180627.1	2047	3.6e-226	predicted protein [Fibroporia radiculosa]	XM_007394083.1	XM_007394083	485	0	Phanerochaete carnosa HHB-10118-sp hypothetical protein (PHACADRAFT_253342), mRNA	--	--	--	--	Q9URX1	737	8.1e-76	UNC93-like protein C922.05c OS=Schizosaccharomyces pombe (strain 972 / ATCC 24843) OX=284812 GN=SPAC922.05c PE=3 SV=1	PF07690//PF16094//PF12937	Major Facilitator Superfamily//Proteasome assembly chaperone 4//F-box-like	GO:0043248//GO:0055085	proteasome assembly//transmembrane transport	GO:0022857//GO:0005515	transmembrane transporter activity//protein binding	GO:0005783	endoplasmic reticulum	KOG3098	Uncharacterized conserved protein	blast,frame:2 start:4460 end:6376|blast,frame:1 start:2458 end:3996
Cluster-196.4799	3217	1045912563	OCH89691.1	205	5.4e-13	hypothetical protein OBBRIDRAFT_794020 [Obba rivulosa]	--	--	--	--	--	--	--	--	--	--	--	--	--	PF02268	Transcription initiation factor IIA, gamma subunit, helical domain	GO:0006367	transcription initiation at RNA polymerase II promoter	--	--	GO:0005672	transcription factor TFIIA complex	--	--	blast,frame:-1 start:607 end:386|blast,frame:-2 start:3000 end:2431
Cluster-196.4798	3481	749865254	KIJ35686.1	557	9e-54	hypothetical protein M422DRAFT_262095 [Sphaerobolus stellatus SS14]	--	--	--	--	--	K15414	C1QBP	complement component 1 Q subcomponent-binding protein, mitochondrial	http://www.genome.jp/dbget-bin/www_bget?ko:K15414	O94675	151	3e-08	Mitochondrial acidic protein mam33 OS=Schizosaccharomyces pombe (strain 972 / ATCC 24843) OX=284812 GN=SPBC776.07 PE=3 SV=1	PF02330	Mitochondrial glycoprotein	--	--	--	--	GO:0005759	mitochondrial matrix	--	--	blast,frame:3 start:570 end:1403
Cluster-196.4029	11613	403414068	CCM00768.1	875	4e-90	predicted protein [Fibroporia radiculosa]	CP019495.1	CP019495	38	4.15723e-08	Zygosaccharomyces parabailii strain ATCC 60483 chromosome 6, complete sequence	--	--	--	--	M2YI75	446	6.3e-42	Efflux pump dotC OS=Dothistroma septosporum (strain NZE10 / CBS 128990) OX=675120 GN=dotC PE=2 SV=1	PF07714//PF06609//PF07690//PF19052//PF00083//PF04625//PF00569//PF00069//PF03605	Protein tyrosine and serine/threonine kinase//Fungal trichothecene efflux pump (TRI12)//Major Facilitator Superfamily//BMP/retinoic acid-inducible neural-specific protein//Sugar (and other) transporter//DEC-1 protein, N-terminal region//Zinc finger, ZZ type//Protein kinase domain//Anaerobic c4-dicarboxylate membrane transporter	GO:0045666//GO:0045930//GO:0015740//GO:0006468//GO:0055085//GO:0007304	positive regulation of neuron differentiation//negative regulation of mitotic cell cycle//C4-dicarboxylate transport//protein phosphorylation//transmembrane transport//chorion-containing eggshell formation	GO:0008270//GO:0005524//GO:0004672//GO:0005213//GO:0015556//GO:0022857	zinc ion binding//ATP binding//protein kinase activity//structural constituent of egg chorion//C4-dicarboxylate transmembrane transporter activity//transmembrane transporter activity	GO:0042600//GO:0005576	egg chorion//extracellular region	--	--	blast,frame:-1 start:7650 end:6085
Cluster-196.4028	5858	1189367384	OSX56411.1	2145	1.1e-237	hypothetical protein POSPLADRAFT_1175139 [Postia placenta MAD-698-R-SB12]	CP019377.1	CP019377	62	9.52907e-22	Trametes hirsuta strain 072 chromosome 4, complete sequence	K01526	E3.6.1.42	guanosine-diphosphatase	http://www.genome.jp/dbget-bin/www_bget?ko:K01526	Q8TGG8	1009	1.6e-107	Probable guanosine-diphosphatase OS=Neosartorya fumigata (strain ATCC MYA-4609 / Af293 / CBS 101355 / FGSC A1100) OX=330879 GN=gda1 PE=3 SV=2	PF01150//PF00170//PF07716//PF02891	GDA1/CD39 (nucleoside phosphatase) family//bZIP transcription factor//Basic region leucine zipper//MIZ/SP-RING zinc finger	GO:0006355	regulation of DNA-templated transcription	GO:0016787//GO:0003700//GO:0008270	hydrolase activity//DNA-binding transcription factor activity//zinc ion binding	GO:0005667	transcription regulator complex	KOG1385	Nucleoside phosphatase	blast,frame:-1 start:3530 end:1653
Cluster-196.4023	11750	403412576	CCL99276.1	2667	6.5e-298	predicted protein [Fibroporia radiculosa]	XM_012323169.1	XM_012323169	194	8.0166e-95	Fibroporia radiculosa predicted protein partial mRNA	K20237	NUD1	protein NUD1	http://www.genome.jp/dbget-bin/www_bget?ko:K20237	O74473	146	3.9e-07	Septation initiation network scaffold protein cdc11 OS=Schizosaccharomyces pombe (strain 972 / ATCC 24843) OX=284812 GN=cdc11 PE=1 SV=1	PF03110//PF04551//PF00575//PF18253//PF00560//PF13855//PF07347//PF04502	SBP domain//GcpE protein//S1 RNA binding domain//Hsp70-interacting protein N N-terminal domain//Leucine Rich Repeat//Leucine rich repeat//NADH:ubiquinone oxidoreductase subunit B14.5a (Complex I-B14.5a)//Saf4/Yju2 protein	GO:0000398//GO:0016114//GO:0042773	mRNA splicing, via spliceosome//terpenoid biosynthetic process//ATP synthesis coupled electron transport	GO:0005515//GO:0003676//GO:0046983//GO:0046429//GO:0003677	protein binding//nucleic acid binding//protein dimerization activity//4-hydroxy-3-methylbut-2-en-1-yl diphosphate synthase activity//DNA binding	GO:0005743	mitochondrial inner membrane	--	--	blast,frame:-1 start:2897 end:2160|blast,frame:-3 start:7815 end:4519|blast,frame:-2 start:3322 end:2645
Cluster-196.4022	14062	449550614	EMD41578.1	2970	0	hypothetical protein CERSUDRAFT_110127 [Gelatoporia subvermispora B]	XM_008033695.1	XM_008033695	339	2.38318e-175	Trametes versicolor FP-101664 SS1 tricalbin mRNA	--	--	--	--	Q9UT00	528	2.3e-51	Uncharacterized protein PYUK71.03c OS=Schizosaccharomyces pombe (strain 972 / ATCC 24843) OX=284812 GN=SPAPYUK71.03c PE=1 SV=1	PF18927//PF09111//PF00225//PF16796	Glycosyl-4,4'-diaponeurosporenoate acyltransferase//SLIDE//Kinesin motor domain//Microtubule binding	GO:0006338//GO:0007017//GO:0007018	chromatin remodeling//microtubule-based process//microtubule-based movement	GO:0003677//GO:0008017//GO:0005524//GO:0003777//GO:0016746	DNA binding//microtubule binding//ATP binding//microtubule motor activity//acyltransferase activity	GO:0005634//GO:0005874//GO:0045298	nucleus//microtubule//tubulin complex	--	--	blast,frame:2 start:7457 end:10186|blast,frame:1 start:6751 end:7083
Cluster-196.4793	2999	1024075945	KZV68914.1	393	8e-35	hypothetical protein PENSPDRAFT_581724 [Peniophora sp. CONT]	--	--	--	--	--	--	--	--	--	--	--	--	--	PF11807	Mycotoxin biosynthesis protein UstYa	GO:0043386	mycotoxin biosynthetic process	--	--	--	--	--	--	blast,frame:-2 start:874 end:215
Cluster-196.4020	4293	1557894399	XP_027608219.1	1944	1.6e-214	hypothetical protein SCP_0101790 [Sparassis crispa]	--	--	--	--	--	K18667	ASCC2	activating signal cointegrator complex subunit 2	http://www.genome.jp/dbget-bin/www_bget?ko:K18667	Q6PD26	444	3.9e-42	GPI transamidase component PIG-S OS=Mus musculus OX=10090 GN=Pigs PE=1 SV=3	PF10510	Phosphatidylinositol-glycan biosynthesis class S protein	GO:0016255	attachment of GPI anchor to protein	--	--	GO:0042765	GPI-anchor transamidase complex	KOG2459	GPI transamidase complex, GPI17/PIG-S component, involved in glycosylphosphatidylinositol anchor biosynthesis	blast,frame:-2 start:4100 end:1842
Cluster-196.4026	22266	1045917456	OCH94506.1	3433	0	TPR-like protein [Obba rivulosa]	CP019375.1	CP019375	194	1.52127e-94	Trametes hirsuta strain 072 chromosome 2 sequence	--	--	--	--	P78780	1027	5.1e-109	Probable aspartate-semialdehyde dehydrogenase OS=Schizosaccharomyces pombe (strain 972 / ATCC 24843) OX=284812 GN=SPCC1827.06c PE=1 SV=2	PF02670//PF11365//PF14560//PF01113//PF13476//PF13181//PF02140//PF02040//PF02535//PF07714//PF01118//PF02163//PF00240//PF00004//PF02774//PF00069//PF08515//PF04644//PF18608//PF00515//PF02949//PF13304//PF03726//PF07851	1-deoxy-D-xylulose 5-phosphate reductoisomerase//Protein SOGA//Ubiquitin-like domain//Dihydrodipicolinate reductase, N-terminus//AAA domain//Tetratricopeptide repeat//Galactose binding lectin domain//Arsenical pump membrane protein//ZIP Zinc transporter//Protein tyrosine and serine/threonine kinase//Semialdehyde dehydrogenase, NAD binding domain//Peptidase family M50//Ubiquitin family//ATPase fam…	GO:0009069//GO:0006396//GO:0006468//GO:0016310//GO:0009089//GO:0006508//GO:0007178//GO:0015700//GO:0009085//GO:0030001//GO:0006915//GO:0007187//GO:0010506//GO:0007608//GO:0007165//GO:0055085//GO:0008652	serine family amino acid metabolic process//RNA processing//protein phosphorylation//phosphorylation//lysine biosynthetic process via diaminopimelate//proteolysis//transmembrane receptor protein serine/threonine kinase signaling pathway//arsenite transport//lysine biosynthetic process//metal ion transport//apoptotic process//G protein-coupled receptor signaling pathway, coupled to cyclic nucleoti…	GO:0015105//GO:0004222//GO:0004984//GO:0016887//GO:0005549//GO:0046873//GO:0005524//GO:0005515//GO:0070402//GO:0046983//GO:0016620//GO:0004672//GO:0003723//GO:0051287//GO:0004675//GO:0005179//GO:0030246//GO:0008839	arsenite transmembrane transporter activity//metalloendopeptidase activity//olfactory receptor activity//ATP hydrolysis activity//odorant binding//metal ion transmembrane transporter activity//ATP binding//protein binding//NADPH binding//protein dimerization activity//oxidoreductase activity, acting on the aldehyde or oxo group of donors, NAD or NADP as acceptor//protein kinase activity//RNA bind…	GO:0005576//GO:0016020//GO:0005615	extracellular region//membrane//extracellular space	KOG0979	Structural maintenance of chromosome protein SMC5/Spr18, SMC superfamily	blast,frame:-2 start:17555 end:16404|blast,frame:-1 start:15861 end:15133|blast,frame:-3 start:22264 end:19514
Cluster-196.4025	2315	1247164623	PCH38308.1	1432	2.1e-155	hypothetical protein WOLCODRAFT_136159 [Wolfiporia cocos MD-104 SS10]	--	--	--	--	--	K00773	tgt, QTRT1	queuine tRNA-ribosyltransferase	http://www.genome.jp/dbget-bin/www_bget?ko:K00773	--	--	--	--	PF01702	Queuine tRNA-ribosyltransferase	GO:0006400	tRNA modification	GO:0016763	pentosyltransferase activity	--	--	--	--	--
Cluster-196.4796	8111	1181695843	ARI71054.1	11041	0	epipolythiodioxopiperazine superfamily gliotoxin synthetase [Taiwanofungus camphoratus]	KX430967.1	KX430967	4270	0	Taiwanofungus camphoratus epipolythiodioxopiperazine superfamily gliotoxin synthetase mRNA, complete cds	--	--	--	--	Q6Q883	2299	5.9e-257	Nonribosomal peptide synthetase sirP OS=Leptosphaeria maculans OX=5022 GN=sirP PE=2 SV=1	PF08027//PF00668	Albumin I chain b//Condensation domain	--	--	GO:0003824//GO:0045735	catalytic activity//nutrient reservoir activity	--	--	KOG1178	Non-ribosomal peptide synthetase/alpha-aminoadipate reductase and related enzymes	blast,frame:-3 start:7419 end:709
Cluster-196.4249	3299	1247166830	PCH40515.1	757	5.5e-77	hypothetical protein WOLCODRAFT_24169 [Wolfiporia cocos MD-104 SS10]	XM_012324884.1	XM_012324884	61	1.92277e-21	Fibroporia radiculosa predicted protein partial mRNA	--	--	--	--	Q10494	402	2.2e-37	Uncharacterized oxidoreductase C26F1.07 OS=Schizosaccharomyces pombe (strain 972 / ATCC 24843) OX=284812 GN=SPAC26F1.07 PE=3 SV=1	PF13762//PF16787	Mitochondrial splicing apparatus component//Centromere DNA-binding protein complex CBF3 subunit, domain 2	GO:0000372	Group I intron splicing	GO:0003677	DNA binding	GO:1990904	ribonucleoprotein complex	KOG1577	Aldo/keto reductase family proteins	blast,frame:-2 start:1585 end:1379|blast,frame:-1 start:2525 end:1599
Cluster-196.4247	459	1247166830	PCH40515.1	319	4.7e-27	hypothetical protein WOLCODRAFT_24169 [Wolfiporia cocos MD-104 SS10]	XM_014326162.1	XM_014326162	43	2.55783e-12	Trichosporon asahii var. asahii CBS 2479 aldehyde reductase I (Alcohol dehydrogenase) partial mRNA	--	--	--	--	P27800	211	4.4e-16	Aldehyde reductase 1 OS=Sporidiobolus salmonicolor OX=5005 GN=ARI PE=1 SV=3	--	--	--	--	--	--	--	--	KOG1577	Aldo/keto reductase family proteins	blast,frame:-2 start:458 end:174
Cluster-196.4246	3140	1557918141	XP_027619624.1	1694	1.2e-185	acetyl-CoA synthetase-like protein [Sparassis crispa]	--	--	--	--	--	--	--	--	--	A0A0C2W6G2	663	1.2e-67	AMP-binding domain-containing enzyme iboA OS=Amanita muscaria (strain Koide BX008) OX=946122 GN=iboA PE=2 SV=1	PF06016	Reovirus core-spike protein lambda-2 (L2)	GO:0006370//GO:0009451	7-methylguanosine mRNA capping//RNA modification	GO:0004482//GO:0004484//GO:0005524	mRNA (guanine-N7-)-methyltransferase activity//mRNA guanylyltransferase activity//ATP binding	GO:0019028	viral capsid	--	--	blast,frame:-1 start:1322 end:1047
Cluster-196.4245	629	--	--	--	--	--	--	--	--	--	--	--	--	--	--	--	--	--	--	--	--	--	--	--	--	--	--	--	--	--
Cluster-196.4244	7270	449546773	EMD37742.1	617	2.1e-60	hypothetical protein CERSUDRAFT_94742 [Gelatoporia subvermispora B]	--	--	--	--	--	--	--	--	--	B0G143	243	1.4e-18	Mitochondrial substrate carrier family protein ucpB OS=Dictyostelium discoideum OX=44689 GN=ucpB PE=3 SV=1	PF05390	Yeast cell wall synthesis protein KRE9/KNH1 C-terminal	GO:0042546//GO:0006078	cell wall biogenesis//(1->6)-beta-D-glucan biosynthetic process	--	--	--	--	KOG0759	Mitochondrial oxoglutarate/malate carrier proteins	blast,frame:-1 start:5290 end:2573
Cluster-196.4242	5936	1557901289	XP_027611500.1	1478	2.5e-160	Autophagy-related protein [Sparassis crispa]	XM_007768998.1	XM_007768998	235	6.52617e-118	Coniophora puteana RWD-64-598 SS2 hypothetical protein mRNA	K08343	ATG3	ubiquitin-like-conjugating enzyme ATG3	http://www.genome.jp/dbget-bin/www_bget?ko:K08343	P0CM34	496	5.1e-48	Autophagy-related protein 3 OS=Cryptococcus neoformans var. neoformans serotype D (strain JEC21 / ATCC MYA-565) OX=214684 GN=ATG3 PE=3 SV=1	PF03987	Autophagocytosis associated protein, active-site domain	--	--	GO:0019787	ubiquitin-like protein transferase activity	--	--	KOG2981	Protein involved in autophagocytosis during starvation	blast,frame:2 start:2939 end:4129
Cluster-196.4241	10168	1247163850	PCH37535.1	2924	0	hypothetical protein WOLCODRAFT_128544, partial [Wolfiporia cocos MD-104 SS10]	--	--	--	--	--	--	--	--	--	Q9USG8	1010	2.2e-107	Meiotically up-regulated gene 190 protein OS=Schizosaccharomyces pombe (strain 972 / ATCC 24843) OX=284812 GN=mug190 PE=1 SV=1	PF13013//PF02237//PF00253//PF02150//PF00067//PF03099//PF08054	F-box-like domain//Biotin protein ligase C terminal domain//Ribosomal protein S14p/S29e//RNA polymerases M/15 Kd subunit//Cytochrome P450//Biotin/lipoate A/B protein ligase family//Leucine operon leader peptide	GO:0006351//GO:0042254//GO:0009098//GO:0006412	DNA-templated transcription//ribosome biogenesis//leucine biosynthetic process//translation	GO:0020037//GO:0004497//GO:0005506//GO:0016705//GO:0005515//GO:0003735	heme binding//monooxygenase activity//iron ion binding//oxidoreductase activity, acting on paired donors, with incorporation or reduction of molecular oxygen//protein binding//structural constituent of ribosome	GO:0005840	ribosome	KOG1536	Biotin holocarboxylase synthetase/biotin-protein ligase	blast,frame:-1 start:8989 end:6458|blast,frame:-2 start:9885 end:8914
Cluster-196.4240	9292	1372276827	XP_024340851.1	1549	2.2e-168	hypothetical protein POSPLADRAFT_1073730 [Postia placenta MAD-698-R-SB12]	XM_016411135.1	XM_016411135	38	3.32562e-08	Exophiala oligosperma hypothetical protein mRNA	--	--	--	--	A8N8Z0	1090	1.1e-116	ATP-dependent (S)-NAD(P)H-hydrate dehydratase OS=Coprinopsis cinerea (strain Okayama-7 / 130 / ATCC MYA-4618 / FGSC 9003) OX=240176 GN=CC1G_00865 PE=3 SV=2	PF00651//PF01256//PF07498//PF01430//PF03562	BTB/POZ domain//Carbohydrate kinase//Rho termination factor, N-terminal domain//Hsp33 protein//MltA specific insert domain	GO:0006353//GO:0006457//GO:0005975	DNA-templated transcription termination//protein folding//carbohydrate metabolic process	GO:0052855//GO:0051082//GO:0004553//GO:0005515	ADP-dependent NAD(P)H-hydrate dehydratase activity//unfolded protein binding//hydrolase activity, hydrolyzing O-glycosyl compounds//protein binding	GO:0005737	cytoplasm	KOG3974	Predicted sugar kinase	blast,frame:1 start:7216 end:7581|blast,frame:2 start:5735 end:7180
Cluster-309.0	306	--	--	--	--	--	--	--	--	--	--	--	--	--	--	--	--	--	--	--	--	--	--	--	--	--	--	--	--	--
Cluster-196.531	4169	1023215010	KZT12159.1	2412	8.6e-269	hypothetical protein LAESUDRAFT_640800 [Laetiporus sulphureus 93-53]	--	--	--	--	--	--	--	--	--	Q9HGM6	725	1e-74	Putative transporter C543.05c OS=Schizosaccharomyces pombe (strain 972 / ATCC 24843) OX=284812 GN=SPBC543.05c PE=3 SV=1	PF00067//PF00955//PF09472//PF00916	Cytochrome P450//HCO3- transporter family//Tetrahydromethanopterin S-methyltransferase, F subunit (MtrF)//Sulfate permease family	GO:0006820//GO:0015948//GO:0046656//GO:0008272	monoatomic anion transport//methanogenesis//folic acid biosynthetic process//sulfate transport	GO:0015116//GO:0004497//GO:0020037//GO:0030269//GO:0005506//GO:0016705	sulfate transmembrane transporter activity//monooxygenase activity//heme binding//tetrahydromethanopterin S-methyltransferase activity//iron ion binding//oxidoreductase activity, acting on paired donors, with incorporation or reduction of molecular oxygen	GO:0016020	membrane	KOG1172	Na+-independent Cl/HCO3 exchanger AE1 and related transporters (SLC4 family)	--
Cluster-196.532	4108	807745855	XP_012177722.1	2746	1.6e-307	predicted protein [Fibroporia radiculosa]	--	--	--	--	--	--	--	--	--	Q04791	405	1.3e-37	Fatty acyl-CoA hydrolase precursor, medium chain OS=Anas platyrhynchos OX=8839 PE=1 SV=1	PF00326//PF07859	Prolyl oligopeptidase family//alpha/beta hydrolase fold	GO:0006508	proteolysis	GO:0008236//GO:0016787	serine-type peptidase activity//hydrolase activity	--	--	KOG1516	Carboxylesterase and related proteins	blast,frame:1 start:667 end:2775
Cluster-196.5041	2771	1510877024	GBE77414.1	143	7.3e-06	hypothetical protein SCP_0102870 [Sparassis crispa]	--	--	--	--	--	--	--	--	--	--	--	--	--	--	--	--	--	--	--	--	--	--	--	--
Cluster-196.535	4396	1510865257	GBE90269.1	685	1.6e-68	hypothetical protein SCP_2000120 [Sparassis crispa]	--	--	--	--	--	--	--	--	--	--	--	--	--	--	--	--	--	--	--	--	--	--	--	blast,frame:-1 start:1927 end:524
Cluster-196.537	637	--	--	--	--	--	--	--	--	--	--	--	--	--	--	--	--	--	--	--	--	--	--	--	--	--	--	--	--	--
Cluster-196.538	4450	1023278144	KZT72993.1	356	2.3e-30	hypothetical protein DAEQUDRAFT_748975 [Daedalea quercina L-15889]	--	--	--	--	--	--	--	--	--	--	--	--	--	--	--	--	--	--	--	--	--	--	--	--
Cluster-196.5048	1283	--	--	--	--	--	--	--	--	--	--	--	--	--	--	--	--	--	--	--	--	--	--	--	--	--	--	--	--	--
Cluster-196.5049	1306	1247168991	PCH42676.1	205	2.2e-13	hypothetical protein WOLCODRAFT_152713 [Wolfiporia cocos MD-104 SS10]	--	--	--	--	--	--	--	--	--	--	--	--	--	PF04277//PF01529//PF12297	Oxaloacetate decarboxylase, gamma chain//DHHC palmitoyltransferase//Ellis van Creveld protein 2 like protein	GO:0042967//GO:0036376//GO:0006814//GO:0007224	obsolete acyl-carrier-protein biosynthetic process//sodium ion export across plasma membrane//sodium ion transport//smoothened signaling pathway	GO:0015081//GO:0016409	sodium ion transmembrane transporter activity//palmitoyltransferase activity	GO:0016020	membrane	--	--	blast,frame:1 start:46 end:669
Cluster-196.1212	12409	403412059	CCL98759.1	2795	0	predicted protein [Fibroporia radiculosa]	XM_008043676.1	XM_008043676	98	1.96727e-41	Trametes versicolor FP-101664 SS1 hypothetical protein partial mRNA	K14007	SEC24	protein transport protein SEC24	http://www.genome.jp/dbget-bin/www_bget?ko:K14007	Q9USS7	1013	1.2e-107	Uncharacterized protein C4.03c OS=Schizosaccharomyces pombe (strain 972 / ATCC 24843) OX=284812 GN=SPBC4.03c PE=2 SV=1	PF04810//PF00335//PF04811//PF00102//PF00782//PF07933//PF04815	Sec23/Sec24 zinc finger//Tetraspanin family//Sec23/Sec24 trunk domain//Protein-tyrosine phosphatase//Dual specificity phosphatase, catalytic domain//Protein of unknown function (DUF1681)//Sec23/Sec24 helical domain	GO:0006570//GO:0016311//GO:0006897//GO:0006470//GO:0006888//GO:0006886	tyrosine metabolic process//dephosphorylation//endocytosis//protein dephosphorylation//endoplasmic reticulum to Golgi vesicle-mediated transport//intracellular protein transport	GO:0004725//GO:0008270//GO:0008138	protein tyrosine phosphatase activity//zinc ion binding//protein tyrosine/serine/threonine phosphatase activity	GO:0016020//GO:0030127	membrane//COPII vesicle coat	KOG1984	Vesicle coat complex COPII, subunit SFB3	blast,frame:-3 start:7163 end:4776|blast,frame:-1 start:7474 end:7337|blast,frame:-2 start:7452 end:7144
Cluster-196.1210	333	--	--	--	--	--	--	--	--	--	--	--	--	--	--	--	--	--	--	PF05887	Procyclic acidic repetitive protein (PARP)	--	--	--	--	GO:0016020	membrane	--	--	--
Cluster-196.1217	7150	1043282831	OBZ70101.1	3259	0	DNA replication licensing factor mcm6 [Grifola frondosa]	--	--	--	--	--	--	--	--	--	Q6ZCX3	480	4.4e-46	Formin-like protein 6 OS=Oryza sativa subsp. japonica OX=39947 GN=FH6 PE=2 SV=2	PF01156//PF06657//PF06371//PF06005//PF04513//PF06367//PF16656//PF04579//PF04508//PF03726//PF04583	Inosine-uridine preferring nucleoside hydrolase//Centrosome microtubule-binding domain of Cep57//Diaphanous GTPase-binding Domain//Cell division protein ZapB//Baculovirus polyhedron envelope protein, PEP, C terminus//Diaphanous FH3 Domain//Purple acid Phosphatase, N-terminal domain//Keratin, high-sulphur matrix protein//Viral A-type inclusion protein repeat//Polyribonucleotide nucleotidyltransfer…	GO:0090529//GO:0030036//GO:0006396//GO:0016032//GO:0019058//GO:0019497//GO:0043093//GO:0006771//GO:0016043	cell septum assembly//actin cytoskeleton organization//RNA processing//viral process//viral life cycle//hexachlorocyclohexane metabolic process//FtsZ-dependent cytokinesis//riboflavin metabolic process//cellular component organization	GO:0046872//GO:0005198//GO:0003723//GO:0031267//GO:0008017//GO:0016799//GO:0003779//GO:0003993	metal ion binding//structural molecule activity//RNA binding//small GTPase binding//microtubule binding//hydrolase activity, hydrolyzing N-glycosyl compounds//actin binding//acid phosphatase activity	GO:0005737//GO:0045095//GO:0019028//GO:0045298//GO:0019031	cytoplasm//keratin filament//viral capsid//tubulin complex//viral envelope	KOG1922	Rho GTPase effector BNI1 and related formins	blast,frame:-3 start:7046 end:1710
Cluster-196.1216	6616	1023205111	KZT02310.1	2004	2.8e-221	P-loop containing nucleoside triphosphate hydrolase protein [Laetiporus sulphureus 93-53]	--	--	--	--	--	K15271	HFM1, MER3	ATP-dependent DNA helicase HFM1/MER3	http://www.genome.jp/dbget-bin/www_bget?ko:K15271	D3Z4R1	894	4e-94	Probable ATP-dependent DNA helicase HFM1 OS=Mus musculus OX=10090 GN=Hfm1 PE=3 SV=2	PF00580//PF00270//PF07267//PF04851	UvrD/REP helicase N-terminal domain//DEAD/DEAH box helicase//Nucleopolyhedrovirus capsid protein P87//Type III restriction enzyme, res subunit	--	--	GO:0005524//GO:0003676//GO:0016787//GO:0003677	ATP binding//nucleic acid binding//hydrolase activity//DNA binding	GO:0019028	viral capsid	KOG0952	DNA/RNA helicase MER3/SLH1, DEAD-box superfamily	blast,frame:3 start:3 end:1478|blast,frame:-2 start:3117 end:2866|blast,frame:-3 start:6614 end:4728
Cluster-196.1214	6418	807759959	XP_012184774.1	2839	0	predicted protein [Fibroporia radiculosa]	XM_027764996.1	XM_027764996	404	0	Sparassis crispa ATP-dependent RNA helicase dbp4 (SCP_1702100), partial mRNA	K10997	TOF1, SWI1	replication fork protection complex subunit Tof1/Swi1	http://www.genome.jp/dbget-bin/www_bget?ko:K10997	Q4P5U4	1500	2.1e-164	ATP-dependent RNA helicase DBP4 OS=Ustilago maydis (strain 521 / FGSC 9021) OX=237631 GN=DBP4 PE=3 SV=2	PF13307//PF04851//PF00270//PF16045	Helicase C-terminal domain//Type III restriction enzyme, res subunit//DEAD/DEAH box helicase//LisH	GO:0006139	nucleobase-containing compound metabolic process	GO:0005524//GO:0003677//GO:0016787//GO:0005515//GO:0003676//GO:0004386//GO:0016818	ATP binding//DNA binding//hydrolase activity//protein binding//nucleic acid binding//helicase activity//hydrolase activity, acting on acid anhydrides, in phosphorus-containing anhydrides	--	--	KOG0343	RNA Helicase	blast,frame:-1 start:4006 end:2747|blast,frame:-2 start:6375 end:3694
Cluster-374.0	316	--	--	--	--	--	--	--	--	--	--	--	--	--	--	--	--	--	--	--	--	--	--	--	--	--	--	--	--	--
Cluster-196.1219	1628	1045912756	OCH89880.1	685	6e-69	mitochondrial carrier [Obba rivulosa]	--	--	--	--	--	K15109	SLC25A20_29, CACT, CACL, CRC1	solute carrier family 25 (mitochondrial carnitine/acylcarnitine transporter), member 20/29	http://www.genome.jp/dbget-bin/www_bget?ko:K15109	Q54BM3	272	1.3e-22	Mitochondrial substrate carrier family protein G OS=Dictyostelium discoideum OX=44689 GN=mcfG PE=2 SV=1	--	--	--	--	--	--	--	--	KOG0758	Mitochondrial carnitine-acylcarnitine carrier protein	--
Cluster-196.1218	4078	1045918090	OCH95135.1	944	1.4e-98	guanine nucleotide binding protein beta subunit [Obba rivulosa]	XM_024488529.1	XM_024488529	299	1.18402e-153	Postia placenta MAD-698-R-SB12 hypothetical protein (POSPLADRAFT_1177711), mRNA	K14753	RACK1	guanine nucleotide-binding protein subunit beta-2-like 1 protein	http://www.genome.jp/dbget-bin/www_bget?ko:K14753	O42248	740	1.8e-76	Guanine nucleotide-binding protein subunit beta-2-like 1 OS=Danio rerio OX=7955 GN=gnb2l1 PE=2 SV=1	PF02826//PF04762//PF00400	D-isomer specific 2-hydroxyacid dehydrogenase, NAD binding domain//IKI3 family//WD domain, G-beta repeat	GO:0002098	tRNA wobble uridine modification	GO:0051287//GO:0005515	NAD binding//protein binding	GO:0033588	elongator holoenzyme complex	KOG0279	G protein beta subunit-like protein	blast,frame:-1 start:3349 end:2921|blast,frame:-2 start:4050 end:3199
Cluster-354.0	527	--	--	--	--	--	--	--	--	--	--	--	--	--	--	--	--	--	--	--	--	--	--	--	--	--	--	--	--	--
Cluster-196.2098	4712	1557902485	XP_027612052.1	1482	6.7e-161	hypothetical protein SCP_0308650 [Sparassis crispa]	XM_007362103.1	XM_007362103	170	7.03105e-82	Dichomitus squalens LYAD-421 SS1 mitochondrial import inner membrane translocase subunit (DICSQDRAFT_50658), partial mRNA	--	--	--	--	P59670	442	7.4e-42	Mitochondrial import inner membrane translocase subunit tim17 OS=Neurospora crassa (strain ATCC 24698 / 74-OR23-1A / CBS 708.71 / DSM 1257 / FGSC 987) OX=367110 GN=tim17 PE=2 SV=1	PF00335//PF00170//PF04309	Tetraspanin family//bZIP transcription factor//Glycerol-3-phosphate responsive antiterminator	GO:0006355//GO:0006071	regulation of DNA-templated transcription//glycerol metabolic process	GO:0003700	DNA-binding transcription factor activity	GO:0005667	transcription regulator complex	KOG1652	Mitochondrial import inner membrane translocase, subunit TIM17	blast,frame:1 start:1249 end:3507
Cluster-196.2549	18028	1023205272	KZT02470.1	2878	0	cytoskeleton assembly control protein [Laetiporus sulphureus 93-53]	XM_027752797.1	XM_027752797	1120	0	Sparassis crispa Endocytosis protein (SCP_0105670), partial mRNA	K20040	HIP1R, SLA2	huntingtin-interacting protein 1-related protein	http://www.genome.jp/dbget-bin/www_bget?ko:K20040	Q9P6L5	1371	5.3e-149	Endocytosis protein end4 OS=Schizosaccharomyces pombe (strain 972 / ATCC 24843) OX=284812 GN=end4 PE=1 SV=2	PF02088//PF01608//PF10541//PF05223//PF02104//PF07651	Ornatin//I/LWEQ domain//Nuclear envelope localisation domain//NTF2-like N-terminal transpeptidase domain//SURF1 family//ANTH domain	GO:0007155//GO:0046677//GO:0030193	cell adhesion//response to antibiotic//regulation of blood coagulation	GO:0005543//GO:0003779	phospholipid binding//actin binding	GO:0005576//GO:0016020	extracellular region//membrane	KOG0980	Actin-binding protein SLA2/Huntingtin-interacting protein Hip1	blast,frame:-2 start:7167 end:3712
Cluster-196.2546	5952	1045908360	OCH85639.1	3886	0	glycosyltransferase family 2 protein [Obba rivulosa]	XM_012323663.1	XM_012323663	636	0	Fibroporia radiculosa predicted protein partial mRNA	K00698	CHS1	chitin synthase	http://www.genome.jp/dbget-bin/www_bget?ko:K00698	Q99127	2623	1.2e-294	Chitin synthase 4 OS=Ustilago maydis (strain 521 / FGSC 9021) OX=237631 GN=CHS4 PE=3 SV=2	PF01644//PF00646//PF12937//PF08407//PF06116	Chitin synthase//F-box domain//F-box-like//Chitin synthase N-terminal//Transcriptional activator RinB	GO:0006355//GO:0006031	regulation of DNA-templated transcription//chitin biosynthetic process	GO:0004100//GO:0005515	chitin synthase activity//protein binding	--	--	--	--	blast,frame:3 start:345 end:3173
Cluster-196.2547	5191	527295318	EPS96161.1	291	9.4e-23	hypothetical protein FOMPIDRAFT_1053527 [Fomitopsis pinicola FP-58527 SS1]	XM_024482755.1	XM_024482755	58	1.41193e-19	Postia placenta MAD-698-R-SB12 hypothetical protein (POSPLADRAFT_1074898), mRNA	--	--	--	--	--	--	--	--	--	--	--	--	--	--	--	--	--	--	blast,frame:1 start:148 end:1407
Cluster-196.2096	489	1043292030	OBZ79213.1	302	4.7e-25	ER membrane protein complex subunit 7 [Grifola frondosa]	--	--	--	--	--	--	--	--	--	--	--	--	--	--	--	--	--	--	--	--	--	--	--	blast,frame:-2 start:293 end:45
Cluster-196.2545	8406	1247164072	PCH37757.1	3012	0	bifunctional tryptophan synthase TRP1 [Wolfiporia cocos MD-104 SS10]	--	--	--	--	--	K01694	TRP	tryptophan synthase	http://www.genome.jp/dbget-bin/www_bget?ko:K01694	A8NEP3	2505	8e-281	Tryptophan synthase OS=Coprinopsis cinerea (strain Okayama-7 / 130 / ATCC MYA-4618 / FGSC 9003) OX=240176 GN=TRP-1 PE=3 SV=2	PF01884//PF13637//PF00290//PF13606//PF03060//PF08912//PF01070//PF04427//PF00977//PF12796//PF01496//PF13857//PF00023//PF04513	PcrB family//Ankyrin repeats (many copies)//Tryptophan synthase alpha chain//Ankyrin repeat//Nitronate monooxygenase//Rho Binding//FMN-dependent dehydrogenase//Brix domain//Histidine biosynthesis protein//Ankyrin repeats (3 copies)//V-type ATPase 116kDa subunit family//Ankyrin repeats (many copies)//Ankyrin repeat//Baculovirus polyhedron envelope protein, PEP, C terminus	GO:0006364//GO:0006571//GO:0000162//GO:1902600//GO:0000105//GO:0009094//GO:0006568//GO:0006807//GO:0006119	rRNA processing//tyrosine biosynthetic process//tryptophan biosynthetic process//proton transmembrane transport//histidine biosynthetic process//L-phenylalanine biosynthetic process//tryptophan metabolic process//nitrogen compound metabolic process//oxidative phosphorylation	GO:0016491//GO:0016765//GO:0046961//GO:0018580//GO:0005515//GO:0031267//GO:0019843//GO:0005198//GO:0004834	oxidoreductase activity//transferase activity, transferring alkyl or aryl (other than methyl) groups//proton-transporting ATPase activity, rotational mechanism//nitronate monooxygenase activity//protein binding//small GTPase binding//rRNA binding//structural molecule activity//tryptophan synthase activity	GO:0033179//GO:0019031//GO:0019028	proton-transporting V-type ATPase, V0 domain//viral envelope//viral capsid	KOG1395	Tryptophan synthase beta chain	blast,frame:-1 start:2370 end:199
Cluster-196.2895	1324	1023211428	KZT08588.1	548	3.8e-53	hypothetical protein LAESUDRAFT_43623 [Laetiporus sulphureus 93-53]	XM_007298229.1	XM_007298229	54	5.92432e-18	Stereum hirsutum FP-91666 SS1 metalloprotease ATP23 (STEHIDRAFT_89396), mRNA	K18156	ATP23, XRCC6BP1	mitochondrial inner membrane protease ATP23	http://www.genome.jp/dbget-bin/www_bget?ko:K18156	P0CQ27	315	1.1e-27	Mitochondrial inner membrane protease ATP23 OS=Cryptococcus neoformans var. neoformans serotype D (strain B-3501A) OX=283643 GN=ATP23 PE=3 SV=1	PF02371//PF09768//PF00321	Transposase IS116/IS110/IS902 family//Peptidase M76 family//Plant thionin	GO:0006952//GO:0006313	defense response//transposition, DNA-mediated	GO:0004803//GO:0004222//GO:0003677	transposase activity//metalloendopeptidase activity//DNA binding	--	--	KOG3314	Ku70-binding protein	blast,frame:3 start:708 end:950|blast,frame:1 start:643 end:987
Cluster-196.2320	3484	403416179	CCM02879.1	1485	2.2e-161	predicted protein [Fibroporia radiculosa]	--	--	--	--	--	K02328	POLD2	DNA polymerase delta subunit 2	http://www.genome.jp/dbget-bin/www_bget?ko:K02328	P87324	537	5.3e-53	DNA polymerase subunit delta-2 OS=Schizosaccharomyces pombe (strain 972 / ATCC 24843) OX=284812 GN=cdc1 PE=1 SV=1	PF04042//PF08272	DNA polymerase alpha/epsilon subunit B//Topoisomerase I zinc-ribbon-like	GO:0006265//GO:0006260	DNA topological change//DNA replication	GO:0003917//GO:0003677	DNA topoisomerase type I (single strand cut, ATP-independent) activity//DNA binding	--	--	KOG2732	DNA polymerase delta, regulatory subunit 55	blast,frame:-1 start:3313 end:2915
Cluster-196.2327	11478	1189378735	OSX67740.1	3471	0	hypothetical protein POSPLADRAFT_1051864 [Postia placenta MAD-698-R-SB12]	XM_007368739.1	XM_007368739	52	6.7788e-16	Dichomitus squalens LYAD-421 SS1 hypothetical protein (DICSQDRAFT_90649), mRNA	K14635	MPH1	ATP-dependent DNA helicase MPH1	http://www.genome.jp/dbget-bin/www_bget?ko:K14635	Q2URJ5	1154	4.9e-124	ATP-dependent DNA helicase mph1 OS=Aspergillus oryzae (strain ATCC 42149 / RIB 40) OX=510516 GN=mph1 PE=3 SV=2	PF08241//PF00270//PF08445//PF00583//PF11663//PF13673//PF13508//PF04851	Methyltransferase domain//DEAD/DEAH box helicase//FR47-like protein//Acetyltransferase (GNAT) family//Toxin with endonuclease activity, of toxin-antitoxin system//Acetyltransferase (GNAT) domain//Acetyltransferase (GNAT) domain//Type III restriction enzyme, res subunit	GO:0042967//GO:0051252	obsolete acyl-carrier-protein biosynthetic process//regulation of RNA metabolic process	GO:0005524//GO:0003677//GO:0008080//GO:0003676//GO:0016787//GO:0004540//GO:0008168//GO:0016747	ATP binding//DNA binding//N-acetyltransferase activity//nucleic acid binding//hydrolase activity//ribonuclease activity//methyltransferase activity//acyltransferase activity, transferring groups other than amino-acyl groups	GO:0110001	toxin-antitoxin complex	KOG0354	DEAD-box like helicase	blast,frame:1 start:1 end:3915
Cluster-196.2892	10996	1510875848	GBE79396.1	1923	1.1e-211	SAICAR synthase-like protein [Sparassis crispa]	--	--	--	--	--	K13535	CLD1	cardiolipin-specific phospholipase	http://www.genome.jp/dbget-bin/www_bget?ko:K13535	O14249	638	3.2e-64	Probable cardiolipin-specific deacylase 1, mitochondrial OS=Schizosaccharomyces pombe (strain 972 / ATCC 24843) OX=284812 GN=SPAC6G10.03c PE=3 SV=1	PF05509//PF06821//PF03892//PF03770//PF00326//PF01764//PF02129//PF00411//PF07859//PF02230//PF05365//PF10230	TraY domain//Serine hydrolase//Nitrate reductase cytochrome c-type subunit (NapB)//Inositol polyphosphate kinase//Prolyl oligopeptidase family//Lipase (class 3)//X-Pro dipeptidyl-peptidase (S15 family)//Ribosomal protein S11//alpha/beta hydrolase fold//Phospholipase/Carboxylesterase//Ubiquinol-cytochrome C reductase, UQCRX/QCR9 like//Lipid-droplet associated hydrolase	GO:0006412//GO:0016042//GO:0006508//GO:0006629//GO:0009061//GO:0006122//GO:0032958//GO:0000746//GO:0019915//GO:0042254	translation//lipid catabolic process//proteolysis//lipid metabolic process//anaerobic respiration//mitochondrial electron transport, ubiquinol to cytochrome c//inositol phosphate biosynthetic process//obsolete conjugation//lipid storage//ribosome biogenesis	GO:0003677//GO:0008236//GO:0016298//GO:0016787//GO:0016301//GO:0003735	DNA binding//serine-type peptidase activity//lipase activity//hydrolase activity//kinase activity//structural constituent of ribosome	GO:0005811//GO:0005750//GO:0005840	lipid droplet//mitochondrial respiratory chain complex III//ribosome	KOG4409	Predicted hydrolase/acyltransferase (alpha/beta hydrolase superfamily)	blast,frame:-3 start:4931 end:4536|blast,frame:-2 start:4554 end:3307
Cluster-196.2893	3673	403416667	CCM03367.1	2355	3.1e-262	predicted protein [Fibroporia radiculosa]	XM_027754463.1	XM_027754463	174	3.27084e-84	Sparassis crispa hypothetical protein (SCP_0205490), partial mRNA	--	--	--	--	A8XEG9	185	3.6e-12	Serrate RNA effector molecule homolog OS=Caenorhabditis briggsae OX=6238 GN=CBG12064 PE=3 SV=1	PF05456//PF03390	Eukaryotic translation initiation factor 4E binding protein (EIF4EBP)//2-hydroxycarboxylate transporter family	GO:0045947//GO:0015711	negative regulation of translational initiation//organic anion transport	GO:0008190//GO:0008514	eukaryotic initiation factor 4E binding//organic anion transmembrane transporter activity	--	--	KOG2295	C2H2 Zn-finger protein	blast,frame:2 start:134 end:2719
Cluster-196.2328	906	156571886	ABU84871.1	500	9.5e-48	Y14 protein [Taiwanofungus camphoratus]	EF583523.1	EF583523	417	0	Antrodia cinnamomea Y14 protein mRNA, complete cds	K12876	RBM8A, Y14	RNA-binding protein 8A	http://www.genome.jp/dbget-bin/www_bget?ko:K12876	Q5D018	293	2.7e-25	RNA-binding protein 8A OS=Danio rerio OX=7955 GN=rbm8a PE=2 SV=1	PF01283//PF00076	Ribosomal protein S26e//RNA recognition motif. (a.k.a. RRM, RBD, or RNP domain)	GO:0006412//GO:0042254	translation//ribosome biogenesis	GO:0003723//GO:0003735	RNA binding//structural constituent of ribosome	GO:0005840	ribosome	KOG0130	RNA-binding protein RBM8/Tsunagi (RRM superfamily)	blast,frame:-1 start:792 end:631|blast,frame:-3 start:625 end:182
Cluster-196.2898	2785	1045910579	OCH87760.1	505	7.7e-48	CBF-domain-containing protein [Obba rivulosa]	--	--	--	--	--	K14832	MAK21, NOC1, CEBPZ	ribosome biogenesis protein MAK21	http://www.genome.jp/dbget-bin/www_bget?ko:K14832	--	--	--	--	PF00631	GGL domain	GO:0007186	G protein-coupled receptor signaling pathway	--	--	--	--	--	--	blast,frame:1 start:2617 end:2784|blast,frame:2 start:1295 end:1582|blast,frame:3 start:1782 end:2630
Cluster-196.2899	1049	--	--	--	--	--	--	--	--	--	--	--	--	--	--	--	--	--	--	--	--	--	--	--	--	--	--	--	--	--
Cluster-196.4498	776	1557899267	XP_027610553.1	342	1.7e-29	hypothetical protein SCP_0208400 [Sparassis crispa]	--	--	--	--	--	--	--	--	--	--	--	--	--	--	--	--	--	--	--	--	--	--	--	blast,frame:2 start:56 end:415
Cluster-196.4499	385	--	--	--	--	--	XM_001383344.1	XM_001383344	34	2.13754e-07	Scheffersomyces stipitis CBS 6054 predicted protein partial mRNA	--	--	--	--	--	--	--	--	--	--	--	--	--	--	--	--	--	--	--
Cluster-196.4490	4678	1557900425	XP_027611111.1	1102	7.7e-117	hypothetical protein SCP_0214080 [Sparassis crispa]	--	--	--	--	--	--	--	--	--	--	--	--	--	PF03326//PF03910	Herpesvirus transcription activation factor (transactivator)//Adenovirus minor core protein PV	GO:0006355	regulation of DNA-templated transcription	GO:0003677	DNA binding	GO:0044423	virion component	--	--	blast,frame:-1 start:1981 end:341
Cluster-196.4491	312	--	--	--	--	--	--	--	--	--	--	--	--	--	--	--	--	--	--	--	--	--	--	--	--	--	--	--	--	--
Cluster-196.4496	7607	1023277990	KZT72840.1	4044	0	hypothetical protein DAEQUDRAFT_704553 [Daedalea quercina L-15889]	--	--	--	--	--	--	--	--	--	B0CPQ8	505	5.9e-49	rRNA biogenesis protein RRP36 OS=Laccaria bicolor (strain S238N-H82 / ATCC MYA-4686) OX=486041 GN=RRP36 PE=3 SV=1	PF04805//PF01017//PF06102//PF07163//PF03358	E10-like protein conserved region//STAT protein, all-alpha domain//rRNA biogenesis protein RRP36//Pex26 protein//NADPH-dependent FMN reductase	GO:0000469//GO:0045046//GO:0007165//GO:0006355	cleavage involved in rRNA processing//protein import into peroxisome membrane//signal transduction//regulation of DNA-templated transcription	GO:0044877//GO:0016491//GO:0016972	protein-containing complex binding//oxidoreductase activity//thiol oxidase activity	GO:0005779	obsolete integral component of peroxisomal membrane	KOG3190	Uncharacterized conserved protein	blast,frame:-3 start:6501 end:2584|blast,frame:-2 start:7411 end:6812|blast,frame:-1 start:7556 end:7434
Cluster-196.4497	417	1445347094	RDX54082.1	135	9.2e-06	valosin-containing protein [Polyporus brumalis]	--	--	--	--	--	K13525	VCP, CDC48	transitional endoplasmic reticulum ATPase	http://www.genome.jp/dbget-bin/www_bget?ko:K13525	--	--	--	--	--	--	--	--	--	--	--	--	--	--	blast,frame:-1 start:186 end:1|blast,frame:-2 start:320 end:111
Cluster-196.4494	13936	1608053718	TFY59146.1	2666	1e-297	hypothetical protein EVJ58_g5971 [Fomitopsis rosea]	XM_008040737.1	XM_008040737	534	0	Trametes versicolor FP-101664 SS1 MFS monosaccharide transporter mRNA	K06676	BRRN1, BRN1, CAPH	condensin complex subunit 2	http://www.genome.jp/dbget-bin/www_bget?ko:K06676	K0E3U9	1059	6.2e-113	Major facilitator-type transporter ecdD OS=Aspergillus rugulosus OX=41736 GN=ecdD PE=3 SV=1	PF01070//PF05297//PF17223//PF05786//PF04147//PF00083//PF00926//PF07690	FMN-dependent dehydrogenase//Herpesvirus latent membrane protein 1 (LMP1)//Cuticle protein CPCFC//Condensin complex subunit 2//Nop14-like family//Sugar (and other) transporter//3,4-dihydroxy-2-butanone 4-phosphate synthase//Major Facilitator Superfamily	GO:0019087//GO:0007076//GO:0055085//GO:0009231	transformation of host cell by virus//mitotic chromosome condensation//transmembrane transport//riboflavin biosynthetic process	GO:0016491//GO:0008686//GO:0022857//GO:0042302	oxidoreductase activity//3,4-dihydroxy-2-butanone-4-phosphate synthase activity//transmembrane transporter activity//structural constituent of cuticle	GO:0000796//GO:0032040	condensin complex//small-subunit processome	--	--	blast,frame:-3 start:8324 end:5724
Cluster-196.4495	1198	1043288048	OBZ75274.1	680	1.7e-68	putative TLC domain-containing protein C17A2.02c [Grifola frondosa]	--	--	--	--	--	--	--	--	--	O13752	190	3.1e-13	Uncharacterized TLC domain-containing protein C17A2.02c OS=Schizosaccharomyces pombe (strain 972 / ATCC 24843) OX=284812 GN=SPAC17A2.02c PE=4 SV=1	PF03798	TLC domain	--	--	--	--	--	--	--	--	blast,frame:-3 start:563 end:402
Cluster-196.3943	14896	1557896267	XP_027609140.1	1806	5.7e-198	Multifunctional cytochrome P450 monooxygenase af510 [Sparassis crispa]	--	--	--	--	--	--	--	--	--	A8NCK6	991	5.1e-105	Cytochrome P450 monooxygenase COX2 OS=Coprinopsis cinerea (strain Okayama-7 / 130 / ATCC MYA-4618 / FGSC 9003) OX=240176 GN=COX2 PE=1 SV=1	PF07646//PF00067//PF03286//PF05460//PF01344//PF04612//PF02067//PF07267//PF07690//PF15201//PF02323	Kelch motif//Cytochrome P450//Pox virus Ag35 surface protein//Origin recognition complex subunit 6 (ORC6)//Kelch motif//Type II secretion system (T2SS), protein M//Metallothionein family 5//Nucleopolyhedrovirus capsid protein P87//Major Facilitator Superfamily//Progressive rod-cone degeneration//Egg-laying hormone precursor	GO:0007165//GO:0055085//GO:0015628//GO:0006260//GO:0007275	signal transduction//transmembrane transport//protein secretion by the type II secretion system//DNA replication//multicellular organism development	GO:0004497//GO:0005506//GO:0005179//GO:0016705//GO:0003677//GO:0022857//GO:0046872//GO:0020037//GO:0005515	monooxygenase activity//iron ion binding//hormone activity//oxidoreductase activity, acting on paired donors, with incorporation or reduction of molecular oxygen//DNA binding//transmembrane transporter activity//metal ion binding//heme binding//protein binding	GO:0019028//GO:0005664//GO:0019031//GO:0005576//GO:0042622//GO:0015627	viral capsid//nuclear origin of replication recognition complex//viral envelope//extracellular region//photoreceptor outer segment membrane//type II protein secretion system complex	--	--	blast,frame:1 start:5782 end:7416
Cluster-196.3942	11831	1372274971	XP_024341813.1	2223	2e-246	hypothetical protein POSPLADRAFT_1044442 [Postia placenta MAD-698-R-SB12]	XM_027757364.1	XM_027757364	533	0	Sparassis crispa Casein kinase I homolog 1 (SCP_0406360), partial mRNA	K02218	CSNK1, CKI	casein kinase 1	http://www.genome.jp/dbget-bin/www_bget?ko:K02218	P40233	1305	1.6e-141	Casein kinase I homolog 1 OS=Schizosaccharomyces pombe (strain 972 / ATCC 24843) OX=284812 GN=cki1 PE=1 SV=2	PF00069//PF04799//PF00083//PF03137//PF07690//PF07714//PF06237	Protein kinase domain//fzo-like conserved region//Sugar (and other) transporter//Organic Anion Transporter Polypeptide (OATP) family//Major Facilitator Superfamily//Protein tyrosine and serine/threonine kinase//Protein of unknown function (DUF1011)	GO:0055085//GO:0008053//GO:0006468//GO:0032218	transmembrane transport//mitochondrial fusion//protein phosphorylation//riboflavin transport	GO:0005524//GO:0032217//GO:0004672//GO:0022857//GO:0003924	ATP binding//riboflavin transmembrane transporter activity//protein kinase activity//transmembrane transporter activity//GTPase activity	GO:0005741//GO:0016020	mitochondrial outer membrane//membrane	KOG1165	Casein kinase (serine/threonine/tyrosine protein kinase)	blast,frame:-2 start:7114 end:5495
Cluster-196.3945	4712	1247159386	PCH33071.1	1209	3e-129	cyclopropane fatty acid synthase [Wolfiporia cocos MD-104 SS10]	--	--	--	--	--	K00574	cfa	cyclopropane-fatty-acyl-phospholipid synthase	http://www.genome.jp/dbget-bin/www_bget?ko:K00574	Q5V9F0	548	3.8e-54	Cytosol aminopeptidase OS=Dictyostelium discoideum OX=44689 GN=lap PE=1 SV=1	PF02789//PF00883//PF06184//PF08241	Cytosol aminopeptidase family, N-terminal domain//Cytosol aminopeptidase family, catalytic domain//Potexvirus coat protein//Methyltransferase domain	GO:0006508	proteolysis	GO:0005198//GO:0008168//GO:0070006	structural molecule activity//methyltransferase activity//metalloaminopeptidase activity	GO:0019028	viral capsid	KOG2597	Predicted aminopeptidase of the M17 family	blast,frame:1 start:535 end:894|blast,frame:3 start:918 end:1229|blast,frame:2 start:1157 end:2107
Cluster-196.3944	359	403415410	CCM02110.1	171	5.3e-10	predicted protein [Fibroporia radiculosa]	--	--	--	--	--	K17361	ACOT9	acyl-coenzyme A thioesterase 9	http://www.genome.jp/dbget-bin/www_bget?ko:K17361	--	--	--	--	--	--	--	--	--	--	--	--	--	--	--
Cluster-196.3947	5786	220724963	EED78974.1	1094	8e-116	predicted protein [Postia placenta Mad-698-R]	--	--	--	--	--	--	--	--	--	Q4WS70	155	1.7e-08	Major facilitator superfamily multidrug transporter mdrA OS=Neosartorya fumigata (strain ATCC MYA-4609 / Af293 / CBS 101355 / FGSC A1100) OX=330879 GN=mdrA PE=2 SV=1	PF00646//PF12937//PF00668//PF07690//PF15332	F-box domain//F-box-like//Condensation domain//Major Facilitator Superfamily//Lck-interacting transmembrane adapter 1	GO:0055085//GO:0050853//GO:0050852	transmembrane transport//B cell receptor signaling pathway//T cell receptor signaling pathway	GO:0005515//GO:0022857//GO:0003824	protein binding//transmembrane transporter activity//catalytic activity	--	--	--	--	blast,frame:1 start:1 end:1206
Cluster-196.3946	12885	807745661	XP_012177625.1	5544	0	predicted protein [Fibroporia radiculosa]	XM_027753787.1	XM_027753787	383	0	Sparassis crispa ATP-dependent RNA helicase DBP3 (SCP_0115660), partial mRNA	--	--	--	--	P0CQ78	1179	7e-127	ATP-dependent RNA helicase DBP3 OS=Cryptococcus neoformans var. neoformans serotype D (strain JEC21 / ATCC MYA-565) OX=214684 GN=DBP3 PE=3 SV=1	PF12343//PF01166//PF00424//PF01237//PF08123//PF08241//PF15009//PF00270//PF08027	DeaD helicase C-terminal disordered region//TSC-22/dip/bun family//REV protein (anti-repression trans-activator protein)//Oxysterol-binding protein//Histone methylation protein DOT1//Methyltransferase domain//Transmembrane protein 173//DEAD/DEAH box helicase//Albumin I chain b	GO:0006479//GO:0002218//GO:0032481//GO:0006357//GO:0006554//GO:0006355	protein methylation//activation of innate immune response//positive regulation of type I interferon production//regulation of transcription by RNA polymerase II//lysine catabolic process//regulation of DNA-templated transcription	GO:0003676//GO:0003700//GO:0005524//GO:0045735//GO:0016817//GO:0018024//GO:0008168//GO:0008289	nucleic acid binding//DNA-binding transcription factor activity//ATP binding//nutrient reservoir activity//hydrolase activity, acting on acid anhydrides//histone lysine N-methyltransferase activity//methyltransferase activity//lipid binding	GO:0005667//GO:0042025	transcription regulator complex//host cell nucleus	KOG0331	ATP-dependent RNA helicase	blast,frame:1 start:82 end:5853
Cluster-196.3948	5535	403419157	CCM05857.1	1298	1.7e-139	predicted protein [Fibroporia radiculosa]	XM_027763919.1	XM_027763919	247	1.29819e-124	Sparassis crispa hypothetical protein (SCP_1402120), partial mRNA	K09274	K09274	HMG box factor, other	http://www.genome.jp/dbget-bin/www_bget?ko:K09274	P25042	157	9.7e-09	Repressor ROX1 OS=Saccharomyces cerevisiae (strain ATCC 204508 / S288c) OX=559292 GN=ROX1 PE=1 SV=1	--	--	--	--	--	--	--	--	--	--	blast,frame:1 start:3025 end:4668
Cluster-196.4038	6658	807749083	XP_012179336.1	1778	4.5e-195	predicted protein [Fibroporia radiculosa]	XM_008033583.1	XM_008033583	362	0	Trametes versicolor FP-101664 SS1 HCP-like protein partial mRNA	--	--	--	--	J9VSG5	1322	9.5e-144	Chitin synthase regulator 2 OS=Cryptococcus neoformans var. grubii serotype A (strain H99 / ATCC 208821 / CBS 10515 / FGSC 9487) OX=235443 GN=CSR2 PE=3 SV=1	PF01513	ATP-NAD kinase N-terminal domain	GO:0006769//GO:0046497//GO:0006741	nicotinamide metabolic process//nicotinate nucleotide metabolic process//NADP biosynthetic process	GO:0003951	NAD+ kinase activity	--	--	KOG1198	Zinc-binding oxidoreductase	blast,frame:3 start:3294 end:3542|blast,frame:2 start:1736 end:3418|blast,frame:1 start:3412 end:3642
Cluster-196.4787	4247	751692766	KIM42751.1	486	1.9e-45	hypothetical protein M413DRAFT_444422 [Hebeloma cylindrosporum h7]	--	--	--	--	--	--	--	--	--	Q04600	157	7.4e-09	Translation machinery-associated protein 64 OS=Saccharomyces cerevisiae (strain ATCC 204508 / S288c) OX=559292 GN=TMA64 PE=1 SV=1	PF01253//PF01690	Translation initiation factor SUI1//Potato leaf roll virus readthrough protein	GO:0006446//GO:0006413	regulation of translational initiation//translational initiation	GO:0003743	translation initiation factor activity	GO:0005840//GO:0019028	ribosome//viral capsid	--	--	blast,frame:1 start:3100 end:3834|blast,frame:2 start:3788 end:4027
Cluster-196.3053	4943	1247161293	PCH34978.1	4349	0	plasma membrane ATPase [Wolfiporia cocos MD-104 SS10]	XM_012326031.1	XM_012326031	1066	0	Fibroporia radiculosa predicted protein partial mRNA	K01535	PMA1, PMA2	H+-transporting ATPase	http://www.genome.jp/dbget-bin/www_bget?ko:K01535	Q08435	2209	9.9e-247	Plasma membrane ATPase 1 OS=Nicotiana plumbaginifolia OX=4092 GN=PMA1 PE=2 SV=1	PF10156//PF03754//PF00060	Subunit 17 of Mediator complex//B3 domain-containing protein At2g31720-like//Ligand-gated ion channel	GO:0006357//GO:0006811	regulation of transcription by RNA polymerase II//monoatomic ion transport	GO:0003677//GO:0015276//GO:0003712	DNA binding//ligand-gated monoatomic ion channel activity//transcription coregulator activity	GO:0016592//GO:0005667//GO:0016020	mediator complex//transcription regulator complex//membrane	--	--	blast,frame:-3 start:3534 end:424
Cluster-196.3052	323	--	--	--	--	--	--	--	--	--	--	--	--	--	--	--	--	--	--	--	--	--	--	--	--	--	--	--	--	--
Cluster-196.3051	10441	1043280553	OBZ67850.1	1028	6.5e-108	D-galactonate dehydratase [Grifola frondosa]	XM_009551610.1	XM_009551610	125	1.6205e-56	Heterobasidion irregulare TC 32-1 hypothetical protein partial mRNA	K01684	dgoD	galactonate dehydratase	http://www.genome.jp/dbget-bin/www_bget?ko:K01684	Q8XVS8	592	6.6e-59	D-galactonate dehydratase OS=Ralstonia solanacearum (strain GMI1000) OX=267608 GN=dgoD PE=3 SV=1	PF01266//PF07992//PF01480//PF00856//PF01494//PF08597//PF03345//PF06100//PF04820//PF01593	FAD dependent oxidoreductase//Pyridine nucleotide-disulphide oxidoreductase//PWI domain//SET domain//FAD binding domain//Translation initiation factor eIF3 subunit//Oligosaccharyltransferase 48 kDa subunit beta//MCRA family//Tryptophan halogenase//Flavin containing amine oxidoreductase	GO:0018279//GO:0006631//GO:0006446//GO:0006397	protein N-linked glycosylation via asparagine//fatty acid metabolic process//regulation of translational initiation//mRNA processing	GO:0050151//GO:0016491//GO:0003743//GO:0005515//GO:0071949//GO:0004497	oleate hydratase activity//oxidoreductase activity//translation initiation factor activity//protein binding//FAD binding//monooxygenase activity	GO:0005852//GO:0005789//GO:0005737//GO:0005840	eukaryotic translation initiation factor 3 complex//endoplasmic reticulum membrane//cytoplasm//ribosome	KOG2146	Splicing coactivator SRm160/300, subunit SRm160 (contains PWI domain)	blast,frame:-2 start:1563 end:1255|blast,frame:3 start:5655 end:6629
Cluster-196.3050	5483	1510868458	GBE87011.1	3726	0	predicted protein [Sparassis crispa]	XM_007776611.1	XM_007776611	226	6.06804e-113	Coniophora puteana RWD-64-598 SS2 Pkinase-domain-containing protein partial mRNA	--	--	--	--	Q01919	769	1e-79	Serine/threonine-protein kinase KIN4 OS=Saccharomyces cerevisiae (strain ATCC 204508 / S288c) OX=559292 GN=KIN4 PE=1 SV=1	PF07714//PF00069	Protein tyrosine and serine/threonine kinase//Protein kinase domain	GO:0006468	protein phosphorylation	GO:0005524//GO:0004672	ATP binding//protein kinase activity	--	--	KOG0583	Serine/threonine protein kinase	--
Cluster-196.3057	4545	1557895449	XP_027608741.1	3618	0	26S proteasome regulatory subunit rpn2 [Sparassis crispa]	XM_024478135.1	XM_024478135	598	0	Postia placenta MAD-698-R-SB12 hypothetical protein (POSPLADRAFT_1042584), partial mRNA	K03032	PSMD1, RPN2	26S proteasome regulatory subunit N2	http://www.genome.jp/dbget-bin/www_bget?ko:K03032	O74762	1795	9.2e-199	26S proteasome regulatory subunit rpn2 OS=Schizosaccharomyces pombe (strain 972 / ATCC 24843) OX=284812 GN=rpn2 PE=1 SV=1	PF02985//PF00764//PF01602//PF02826//PF00389	HEAT repeat//Arginosuccinate synthase//Adaptin N terminal region//D-isomer specific 2-hydroxyacid dehydrogenase, NAD binding domain//D-isomer specific 2-hydroxyacid dehydrogenase, catalytic domain	GO:0006526//GO:0016192//GO:0006522//GO:0006531//GO:0006886//GO:0006560	arginine biosynthetic process//vesicle-mediated transport//alanine metabolic process//aspartate metabolic process//intracellular protein transport//proline metabolic process	GO:0004055//GO:0005515//GO:0051287//GO:0016616//GO:0005524	argininosuccinate synthase activity//protein binding//NAD binding//oxidoreductase activity, acting on the CH-OH group of donors, NAD or NADP as acceptor//ATP binding	GO:0030117	membrane coat	KOG2062	26S proteasome regulatory complex, subunit RPN2/PSMD1	blast,frame:2 start:3827 end:4354|blast,frame:1 start:163 end:3027
Cluster-196.3056	8460	1372289871	XP_024334371.1	1428	2.2e-154	hypothetical protein POSPLADRAFT_1185559 [Postia placenta MAD-698-R-SB12]	CP019380.1	CP019380	175	2.10425e-84	Trametes hirsuta strain 072 chromosome 7, complete sequence	K04459	DUSP, MKP	dual specificity MAP kinase phosphatase	http://www.genome.jp/dbget-bin/www_bget?ko:K04459	P38148	326	3.7e-28	Dual specificity protein phosphatase PPS1 OS=Saccharomyces cerevisiae (strain ATCC 204508 / S288c) OX=559292 GN=PPS1 PE=3 SV=1	PF00782//PF09726//PF00102//PF03855	Dual specificity phosphatase, catalytic domain//Macoilin family//Protein-tyrosine phosphatase//M-factor	GO:0007165//GO:0006470//GO:0006570//GO:0023041//GO:0016311	signal transduction//protein dephosphorylation//tyrosine metabolic process//neuronal signal transduction//dephosphorylation	GO:0008138//GO:0000772//GO:0004725	protein tyrosine/serine/threonine phosphatase activity//mating pheromone activity//protein tyrosine phosphatase activity	GO:0030867	rough endoplasmic reticulum membrane	--	--	blast,frame:2 start:2 end:3265
Cluster-196.3059	319	--	--	--	--	--	--	--	--	--	--	--	--	--	--	--	--	--	--	--	--	--	--	--	--	--	--	--	--	--
Cluster-196.3058	2773	220731104	EED84952.1	341	8e-29	predicted protein [Postia placenta Mad-698-R]	--	--	--	--	--	--	--	--	--	--	--	--	--	--	--	--	--	--	--	--	--	--	--	blast,frame:3 start:1029 end:2771
Cluster-196.327	3067	1189373178	OSX62189.1	969	1.3e-101	hypothetical protein POSPLADRAFT_1143689 [Postia placenta MAD-698-R-SB12]	--	--	--	--	--	--	--	--	--	--	--	--	--	PF13417//PF13409	Glutathione S-transferase, N-terminal domain//Glutathione S-transferase, N-terminal domain	GO:0006749	glutathione metabolic process	GO:0005515	protein binding	--	--	--	--	blast,frame:2 start:323 end:547|blast,frame:3 start:435 end:1208
Cluster-196.326	3178	1043292028	OBZ79211.1	1811	3.2e-199	hypothetical protein A0H81_00710 [Grifola frondosa]	XM_024478172.1	XM_024478172	136	3.76064e-63	Postia placenta MAD-698-R-SB12 hypothetical protein (POSPLADRAFT_1042848), partial mRNA	--	--	--	--	P53125	284	1e-23	Imitation switch two complex protein 1 OS=Saccharomyces cerevisiae (strain ATCC 204508 / S288c) OX=559292 GN=ITC1 PE=1 SV=1	PF07926//PF02901//PF10589//PF02862//PF03739//PF05837	TPR/MLP1/MLP2-like protein//Pyruvate formate lyase-like//NADH-ubiquinone oxidoreductase-F iron-sulfur binding region//DDHD domain//Lipopolysaccharide export system permease LptF/LptG//Centromere protein H (CENP-H)	GO:0051382//GO:0006606	kinetochore assembly//protein import into nucleus	GO:0046872//GO:0003824//GO:0051539	metal ion binding//catalytic activity//4 iron, 4 sulfur cluster binding	GO:0000776	kinetochore	KOG1245	Chromatin remodeling complex WSTF-ISWI, large subunit (contains heterochromatin localization, PHD and BROMO domains)	blast,frame:2 start:1433 end:2923|blast,frame:1 start:1 end:1395
Cluster-196.321	632	1510870096	GBE84864.1	575	1.3e-56	Glutathione S-transferase-like protein [Sparassis crispa]	--	--	--	--	--	--	--	--	--	--	--	--	--	PF04031	Las1-like	GO:0006364	rRNA processing	GO:0004519	endonuclease activity	GO:0090730	Las1 complex	--	--	--
Cluster-196.320	524	--	--	--	--	--	--	--	--	--	--	--	--	--	--	--	--	--	--	PF00069	Protein kinase domain	GO:0006468	protein phosphorylation	GO:0005524//GO:0004672	ATP binding//protein kinase activity	--	--	--	--	--
Cluster-196.323	4064	1247170892	PCH44577.1	1749	6.3e-192	laccase [Wolfiporia cocos MD-104 SS10]	LC026459.1	LC026459	44	6.69226e-12	Hericium coralloides lcc2 mRNA for laccase, complete cds	--	--	--	--	S8FIE4	1640	7.7e-181	Laccase-1 OS=Fomitopsis pinicola (strain FP-58527) OX=743788 GN=LCC1 PE=1 SV=1	PF07732//PF07731	Multicopper oxidase//Multicopper oxidase	--	--	GO:0016491//GO:0005507	oxidoreductase activity//copper ion binding	--	--	KOG1263	Multicopper oxidases	blast,frame:2 start:1409 end:2977
Cluster-196.322	2241	1023205854	KZT03047.1	725	1.9e-73	hypothetical protein LAESUDRAFT_751817 [Laetiporus sulphureus 93-53]	--	--	--	--	--	--	--	--	--	--	--	--	--	PF12937	F-box-like	--	--	GO:0005515	protein binding	--	--	--	--	blast,frame:2 start:182 end:508|blast,frame:3 start:594 end:1946
Cluster-196.980	2101	1112959017	OJT12288.1	141	9.4e-06	hypothetical protein TRAPUB_11155 [Trametes pubescens]	--	--	--	--	--	--	--	--	--	--	--	--	--	--	--	--	--	--	--	--	--	--	--	blast,frame:2 start:1025 end:2101
Cluster-196.982	4426	1247163197	PCH36882.1	1146	5.7e-122	aryl-alcohol dehydrogenase [Wolfiporia cocos MD-104 SS10]	XM_024487338.1	XM_024487338	191	1.39982e-93	Postia placenta MAD-698-R-SB12 hypothetical protein (POSPLADRAFT_1158630), partial mRNA	--	--	--	--	Q01752	916	7.5e-97	Aryl-alcohol dehydrogenase [NADP(+)] OS=Phanerodontia chrysosporium OX=2822231 PE=1 SV=1	PF04777//PF09445	Erv1 / Alr family//RNA cap guanine-N2 methyltransferase	GO:0001510//GO:0009452	RNA methylation//7-methylguanosine RNA capping	GO:0016972//GO:0008168	thiol oxidase activity//methyltransferase activity	--	--	KOG3355	Mitochondrial sulfhydryl oxidase involved in the biogenesis of cytosolic Fe/S proteins	--
Cluster-196.985	7973	1247170867	PCH44552.1	1623	5.1e-177	glycoside hydrolase family 5 protein [Wolfiporia cocos MD-104 SS10]	XM_007400794.1	XM_007400794	55	1.01129e-17	Phanerochaete carnosa HHB-10118-sp hypothetical protein (PHACADRAFT_104441), partial mRNA	--	--	--	--	Q0C8Z0	316	5.1e-27	Probable glucan endo-1,6-beta-glucosidase B OS=Aspergillus terreus (strain NIH 2624 / FGSC A1156) OX=341663 GN=exgB PE=3 SV=1	PF01113//PF00150//PF01118	Dihydrodipicolinate reductase, N-terminus//Cellulase (glycosyl hydrolase family 5)//Semialdehyde dehydrogenase, NAD binding domain	GO:0009089//GO:0071704//GO:0009085//GO:0005975	lysine biosynthetic process via diaminopimelate//organic substance metabolic process//lysine biosynthetic process//carbohydrate metabolic process	GO:0016620//GO:0051287//GO:0008839//GO:0004553	oxidoreductase activity, acting on the aldehyde or oxo group of donors, NAD or NADP as acceptor//NAD binding//4-hydroxy-tetrahydrodipicolinate reductase//hydrolase activity, hydrolyzing O-glycosyl compounds	--	--	KOG4039	Serine/threonine kinase TIP30/CC3	blast,frame:1 start:730 end:813|blast,frame:2 start:443 end:688|blast,frame:3 start:828 end:2003
Cluster-196.984	3670	1023204364	KZT01572.1	391	1.7e-34	hypothetical protein LAESUDRAFT_602850, partial [Laetiporus sulphureus 93-53]	--	--	--	--	--	--	--	--	--	--	--	--	--	PF03907	Spo7-like protein	--	--	GO:0019888	protein phosphatase regulator activity	--	--	--	--	blast,frame:-3 start:3668 end:2553
Cluster-196.987	5081	1510874092	GBE80467.1	1049	1.2e-110	SET domain-containing protein [Sparassis crispa]	--	--	--	--	--	K05302	SETD6	N-lysine methyltransferase SETD6	http://www.genome.jp/dbget-bin/www_bget?ko:K05302	Q5ZK17	218	7.5e-16	N-lysine methyltransferase SETD6 OS=Gallus gallus OX=9031 GN=SETD6 PE=2 SV=2	PF05395//PF00856	Protein phosphatase inhibitor 1/DARPP-32//SET domain	GO:0007165	signal transduction	GO:0005515//GO:0004864	protein binding//protein phosphatase inhibitor activity	--	--	KOG1338	Uncharacterized conserved protein	blast,frame:-3 start:2235 end:1084|blast,frame:-2 start:2683 end:2219
Cluster-196.986	364	--	--	--	--	--	--	--	--	--	--	--	--	--	--	--	--	--	--	--	--	--	--	--	--	--	--	--	--	--
Cluster-196.4788	3397	1557912223	XP_027616698.1	1408	1.8e-152	cysteine proteinase [Sparassis crispa]	--	--	--	--	--	K05610	UCHL5, UCH37	ubiquitin carboxyl-terminal hydrolase L5	http://www.genome.jp/dbget-bin/www_bget?ko:K05610	Q5F3N6	317	1.7e-27	Ubiquitin carboxyl-terminal hydrolase BAP1 OS=Gallus gallus OX=9031 GN=BAP1 PE=2 SV=1	PF01088	Ubiquitin carboxyl-terminal hydrolase, family 1	GO:0006508//GO:0016579//GO:0006511	proteolysis//protein deubiquitination//ubiquitin-dependent protein catabolic process	GO:0004843	cysteine-type deubiquitinase activity	--	--	KOG2778	Ubiquitin C-terminal hydrolase	blast,frame:-3 start:3344 end:2010
Cluster-196.4789	442	1608045812	TFY52536.1	184	2e-11	hypothetical protein EVJ58_g9962 [Fomitopsis rosea]	--	--	--	--	--	K00615	E2.2.1.1, tktA, tktB	transketolase	http://www.genome.jp/dbget-bin/www_bget?ko:K00615	--	--	--	--	--	--	--	--	--	--	--	--	--	--	blast,frame:2 start:350 end:442
Cluster-196.181	3929	807753619	XP_012181604.1	777	3.1e-79	predicted protein [Fibroporia radiculosa]	--	--	--	--	--	K07034	K07034	uncharacterized protein	http://www.genome.jp/dbget-bin/www_bget?ko:K07034	P41943	236	4.7e-18	Glyoxylate pathway regulator OS=Yarrowia lipolytica (strain CLIB 122 / E 150) OX=284591 GN=GPR1 PE=1 SV=3	PF01184//PF06387	GPR1/FUN34/yaaH family//D1 dopamine receptor-interacting protein (calcyon)	GO:0048268//GO:0007212	clathrin coat assembly//dopamine receptor signaling pathway	GO:0032051	clathrin light chain binding	--	--	--	--	blast,frame:3 start:1764 end:2684
Cluster-196.180	3236	403413027	CCL99727.1	997	8e-105	predicted protein [Fibroporia radiculosa]	--	--	--	--	--	--	--	--	--	--	--	--	--	--	--	--	--	--	--	--	--	--	--	blast,frame:-2 start:1756 end:359
Cluster-196.182	2053	1608057090	TFY62212.1	227	9.8e-16	hypothetical protein EVJ58_g4012 [Fomitopsis rosea]	--	--	--	--	--	K17619	MDP1	magnesium-dependent phosphatase 1	http://www.genome.jp/dbget-bin/www_bget?ko:K17619	--	--	--	--	PF12689	Acid Phosphatase	--	--	GO:0016791	phosphatase activity	--	--	--	--	--
Cluster-196.185	4495	1189377626	OSX66632.1	193	1.9e-11	hypothetical protein POSPLADRAFT_1131574 [Postia placenta MAD-698-R-SB12]	--	--	--	--	--	--	--	--	--	--	--	--	--	--	--	--	--	--	--	--	--	--	--	blast,frame:-1 start:2182 end:1760
Cluster-196.184	2631	1510866206	GBE89018.1	198	2.9e-12	hypothetical protein SCP_1500200 [Sparassis crispa]	--	--	--	--	--	--	--	--	--	--	--	--	--	PF10541//PF05251	Nuclear envelope localisation domain//Oligosaccharyltransferase subunit 5	GO:0006487	protein N-linked glycosylation	--	--	GO:0034998	oligosaccharyltransferase I complex	--	--	blast,frame:-1 start:2352 end:2041|blast,frame:-2 start:2630 end:2262|blast,frame:-3 start:2074 end:1757
Cluster-196.187	2119	1043287154	OBZ74382.1	955	3.9e-100	hypothetical protein A0H81_05759 [Grifola frondosa]	--	--	--	--	--	--	--	--	--	M4VQY9	263	1.9e-21	Fumagillin beta-trans-bergamotene synthase af520 OS=Neosartorya fumigata (strain ATCC MYA-4609 / Af293 / CBS 101355 / FGSC A1100) OX=330879 GN=af520 PE=1 SV=1	PF01040	UbiA prenyltransferase family	--	--	GO:0016765	transferase activity, transferring alkyl or aryl (other than methyl) groups	--	--	--	--	blast,frame:-3 start:1523 end:444
Cluster-196.188	1755	403419135	CCM05835.1	455	3e-42	predicted protein [Fibroporia radiculosa]	--	--	--	--	--	--	--	--	--	--	--	--	--	--	--	--	--	--	--	--	--	--	--	blast,frame:1 start:172 end:999
Cluster-196.1779	2858	1372281261	XP_024339107.1	478	1.1e-44	hypothetical protein POSPLADRAFT_1040007 [Postia placenta MAD-698-R-SB12]	XM_009554224.1	XM_009554224	139	7.26055e-65	Heterobasidion irregulare TC 32-1 mitochondrial carrier protein partial mRNA	K13577	SLC25A10, DIC	solute carrier family 25 (mitochondrial dicarboxylate transporter), member 10	http://www.genome.jp/dbget-bin/www_bget?ko:K13577	Q6FTN2	168	2.6e-10	Mitochondrial dicarboxylate transporter OS=Candida glabrata (strain ATCC 2001 / CBS 138 / JCM 3761 / NBRC 0622 / NRRL Y-65) OX=284593 GN=DIC1 PE=3 SV=1	PF01422	NF-X1 type zinc finger	--	--	GO:0008270	zinc ion binding	GO:0005634	nucleus	KOG0759	Mitochondrial oxoglutarate/malate carrier proteins	blast,frame:-1 start:1100 end:633|blast,frame:-3 start:1392 end:850
Cluster-196.1770	7801	403417614	CCM04314.1	1555	3.8e-169	predicted protein [Fibroporia radiculosa]	CP019380.1	CP019380	61	4.57067e-21	Trametes hirsuta strain 072 chromosome 7, complete sequence	K09252	FAEB	feruloyl esterase	http://www.genome.jp/dbget-bin/www_bget?ko:K09252	Q2UP89	596	1.7e-59	Probable feruloyl esterase B-1 OS=Aspergillus oryzae (strain ATCC 42149 / RIB 40) OX=510516 GN=faeB-1 PE=1 SV=1	PF17531//PF01852//PF00472//PF17672	Spanin, outer lipoprotein subunit T7-like virus//START domain//RF-1 domain//Fertilisation-influencing membrane protein	GO:0007342//GO:0006415//GO:0019076//GO:0006449	fusion of sperm to egg plasma membrane involved in single fertilization//translational termination//viral release from host cell//regulation of translational termination	GO:0003747//GO:0008289	translation release factor activity//lipid binding	GO:0018444//GO:0005840	translation release factor complex//ribosome	--	--	blast,frame:1 start:4231 end:4542|blast,frame:3 start:2742 end:4142
Cluster-196.1772	675	--	--	--	--	--	XM_024488573.1	XM_024488573	54	2.95425e-18	Postia placenta MAD-698-R-SB12 hypothetical protein (POSPLADRAFT_1178160), mRNA	--	--	--	--	--	--	--	--	--	--	--	--	--	--	--	--	--	--	--
Cluster-196.1773	4107	1510874519	GBE80894.1	584	7.8e-57	hypothetical protein SCP_0306150 [Sparassis crispa]	XM_008044742.1	XM_008044742	202	9.96471e-100	Trametes versicolor FP-101664 SS1 hypothetical protein mRNA	--	--	--	--	Q2U9L6	138	1.1e-06	Conidiophore development regulator abaB OS=Aspergillus oryzae (strain ATCC 42149 / RIB 40) OX=510516 GN=abaB PE=3 SV=1	PF12300//PF01285//PF02371	ATP-dependent RNA helicase RhlB//TEA/ATTS domain//Transposase IS116/IS110/IS902 family	GO:0006355//GO:0006313	regulation of DNA-templated transcription//transposition, DNA-mediated	GO:0004803//GO:0016817//GO:0003677//GO:0003700	transposase activity//hydrolase activity, acting on acid anhydrides//DNA binding//DNA-binding transcription factor activity	GO:0005667	transcription regulator complex	--	--	blast,frame:2 start:2813 end:3910|blast,frame:3 start:3813 end:4106|blast,frame:1 start:2569 end:3390
Cluster-196.1776	1272	1372285265	XP_024337541.1	356	6.6e-31	hypothetical protein POSPLADRAFT_1048114 [Postia placenta MAD-698-R-SB12]	--	--	--	--	--	K09140	TSR3	pre-rRNA-processing protein TSR3	http://www.genome.jp/dbget-bin/www_bget?ko:K09140	Q12094	270	1.8e-22	18S rRNA aminocarboxypropyltransferase OS=Saccharomyces cerevisiae (strain ATCC 204508 / S288c) OX=559292 GN=TSR3 PE=1 SV=1	--	--	--	--	--	--	--	--	KOG3154	Uncharacterized conserved protein	blast,frame:-1 start:630 end:295
Cluster-196.1777	3341	1043281040	OBZ68332.1	929	6.3e-97	hypothetical protein A0H81_11771 [Grifola frondosa]	--	--	--	--	--	--	--	--	--	--	--	--	--	--	--	--	--	--	--	--	--	--	--	blast,frame:2 start:47 end:2491
Cluster-196.2191	532	--	--	--	--	--	--	--	--	--	--	--	--	--	--	--	--	--	--	--	--	--	--	--	--	--	--	--	--	--
Cluster-196.2622	17013	1023270247	KZT65169.1	2935	0	DNA ligase I [Daedalea quercina L-15889]	XM_009544698.1	XM_009544698	184	4.20827e-89	Heterobasidion irregulare TC 32-1 hypothetical protein mRNA	K10747	LIG1	DNA ligase 1	http://www.genome.jp/dbget-bin/www_bget?ko:K10747	P12000	1639	4.2e-180	DNA ligase 1 OS=Schizosaccharomyces pombe (strain 972 / ATCC 24843) OX=284812 GN=cdc17 PE=3 SV=1	PF15151//PF03650//PF01068//PF11857//PF04675//PF02022//PF04825//PF08133//PF04679	Response gene to complement 32 protein family//Mitochondrial pyruvate carriers//ATP dependent DNA ligase domain//Domain of unknown function (DUF3377)//DNA ligase N terminus//Integrase Zinc binding domain//N terminus of Rad21 / Rec8 like protein//Anticodon nuclease activator family//ATP dependent DNA ligase C terminal region	GO:0006310//GO:0006281//GO:0051726//GO:0006260//GO:0050792//GO:0006850	DNA recombination//DNA repair//regulation of cell cycle//DNA replication//regulation of viral process//mitochondrial pyruvate transmembrane transport	GO:0004222//GO:0008270//GO:0005515//GO:0003677//GO:0003910//GO:0005524//GO:0004518	metalloendopeptidase activity//zinc ion binding//protein binding//DNA binding//DNA ligase (ATP) activity//ATP binding//nuclease activity	GO:0005743	mitochondrial inner membrane	KOG0967	ATP-dependent DNA ligase I	blast,frame:-2 start:14306 end:11622
Cluster-196.2192	7045	1247164611	PCH38296.1	587	6e-57	hypothetical protein WOLCODRAFT_136153 [Wolfiporia cocos MD-104 SS10]	--	--	--	--	--	--	--	--	--	F1SY85	513	6.5e-50	Cytochrome P450 monooxygenase 91 OS=Postia placenta (strain ATCC 44394 / Madison 698-R) OX=561896 GN=CYP091 PE=1 SV=1	PF06766//PF06839//PF14990//PF00067//PF02569	Fungal hydrophobin//GRF zinc finger//Domain of unknown function (DUF4516)//Cytochrome P450//Pantoate-beta-alanine ligase	GO:0015940//GO:0019482//GO:0034551	pantothenate biosynthetic process//beta-alanine metabolic process//mitochondrial respiratory chain complex III assembly	GO:0008270//GO:0005506//GO:0016705//GO:0020037//GO:0004497//GO:0004592	zinc ion binding//iron ion binding//oxidoreductase activity, acting on paired donors, with incorporation or reduction of molecular oxygen//heme binding//monooxygenase activity//pantoate-beta-alanine ligase activity	GO:0005576	extracellular region	--	--	blast,frame:2 start:2 end:493
Cluster-196.2627	9286	1247161713	PCH35398.1	1406	8.6e-152	hypothetical protein WOLCODRAFT_139886 [Wolfiporia cocos MD-104 SS10]	--	--	--	--	--	--	--	--	--	P53907	138	2.6e-06	Uncharacterized protein YNL144C OS=Saccharomyces cerevisiae (strain ATCC 204508 / S288c) OX=559292 GN=YNL144C PE=1 SV=1	PF05764//PF02724//PF07714	YL1 nuclear protein//CDC45-like protein//Protein tyrosine and serine/threonine kinase	GO:0006355//GO:0006270//GO:0043486//GO:0006338//GO:0006468	regulation of DNA-templated transcription//DNA replication initiation//obsolete histone exchange//chromatin remodeling//protein phosphorylation	GO:0004672	protein kinase activity	GO:0005634	nucleus	--	--	--
Cluster-196.2194	1333	1608060214	TFY65112.1	344	1.7e-29	hypothetical protein EVJ58_g2179 [Fomitopsis rosea]	--	--	--	--	--	K18178	COA5, PET191	cytochrome c oxidase assembly factor 5	http://www.genome.jp/dbget-bin/www_bget?ko:K18178	O42921	175	1.9e-11	Mitochondrial protein pet191 homolog OS=Schizosaccharomyces pombe (strain 972 / ATCC 24843) OX=284812 GN=SPBC16A3.16 PE=3 SV=1	PF01648//PF04706	4'-phosphopantetheinyl transferase superfamily//Dickkopf N-terminal cysteine-rich region	GO:0030178//GO:0007275//GO:0015940	negative regulation of Wnt signaling pathway//multicellular organism development//pantothenate biosynthetic process	GO:0000287//GO:0008897	magnesium ion binding//holo-[acyl-carrier-protein] synthase activity	GO:0005576	extracellular region	KOG4114	Cytochrome c oxidase assembly protein PET191	blast,frame:-2 start:1332 end:1048
Cluster-196.2197	3328	1189372514	OSX61526.1	1063	1.8e-112	hypothetical protein POSPLADRAFT_1170182 [Postia placenta MAD-698-R-SB12]	XM_008045050.1	XM_008045050	181	3.80307e-88	Trametes versicolor FP-101664 SS1 glutathione S-transferase C-terminal-like protein partial mRNA	K00799	GST, gst	glutathione S-transferase	http://www.genome.jp/dbget-bin/www_bget?ko:K00799	Q03666	237	3.1e-18	Probable glutathione S-transferase OS=Nicotiana tabacum OX=4097 PE=2 SV=1	PF07690//PF13409//PF00083//PF02798//PF13417//PF01125//PF03137	Major Facilitator Superfamily//Glutathione S-transferase, N-terminal domain//Sugar (and other) transporter//Glutathione S-transferase, N-terminal domain//Glutathione S-transferase, N-terminal domain//G10 protein//Organic Anion Transporter Polypeptide (OATP) family	GO:0006749//GO:0055085	glutathione metabolic process//transmembrane transport	GO:0022857//GO:0005515	transmembrane transporter activity//protein binding	GO:0005634//GO:0016020	nucleus//membrane	KOG0406	Glutathione S-transferase	blast,frame:2 start:2147 end:2992
Cluster-196.1515	7819	1371473535	PSR72140.1	2116	3.4e-234	hypothetical protein PHLCEN_2v11988 [Phlebia centrifuga]	--	--	--	--	--	--	--	--	--	O74352	511	1.2e-49	Protein hob1 OS=Schizosaccharomyces pombe (strain 972 / ATCC 24843) OX=284812 GN=hob1 PE=1 SV=1	PF16752//PF14604//PF07653//PF00018//PF07174//PF07829//PF03114//PF03854//PF00036	Tubulin-specific chaperone C N-terminal domain//Variant SH3 domain//Variant SH3 domain//SH3 domain//Fibronectin-attachment protein (FAP)//Alpha-A conotoxin PIVA-like protein//BAR domain//P-11 zinc finger//EF hand	GO:0007165//GO:0007268	signal transduction//chemical synaptic transmission	GO:0003723//GO:0030550//GO:0015631//GO:0005509//GO:0005515//GO:0050840//GO:0008270	RNA binding//acetylcholine receptor inhibitor activity//tubulin binding//calcium ion binding//protein binding//extracellular matrix binding//zinc ion binding	GO:0005737//GO:0005576//GO:0045298	cytoplasm//extracellular region//tubulin complex	KOG1120	Fe-S cluster biosynthesis protein ISA1 (contains a HesB-like domain)	blast,frame:-3 start:6116 end:2271|blast,frame:-1 start:2314 end:1835
Cluster-196.1516	1602	1445350039	RDX56765.1	435	5.8e-40	60S ribosomal protein L7 [Polyporus brumalis]	XM_001833008.2	XM_001833008	87	3.25594e-36	Coprinopsis cinerea okayama7#130 60S ribosomal protein L7 (CC1G_01122), mRNA	K02937	RP-L7e, RPL7	large subunit ribosomal protein L7e	http://www.genome.jp/dbget-bin/www_bget?ko:K02937	Q7SBD5	359	1.1e-32	60S ribosomal protein L7 OS=Neurospora crassa (strain ATCC 24698 / 74-OR23-1A / CBS 708.71 / DSM 1257 / FGSC 987) OX=367110 GN=rpl-7 PE=1 SV=2	--	--	--	--	--	--	--	--	KOG3184	60S ribosomal protein L7	blast,frame:1 start:775 end:1107|blast,frame:3 start:633 end:785
Cluster-196.1517	850	328796074	AEB40226.1	403	1.6e-36	cytochrome P450 monooxygenase [Taiwanofungus camphoratus]	HM044145.1	HM044145	158	5.77516e-76	Taiwanofungus camphoratus isolate ac-10 cytochrome P450 monooxygenase mRNA, complete cds	--	--	--	--	F1SY74	203	6.9e-15	Cytochrome P450 monooxygenase 75 OS=Postia placenta (strain ATCC 44394 / Madison 698-R) OX=561896 GN=CYP075 PE=1 SV=1	PF00067	Cytochrome P450	--	--	GO:0016705//GO:0005506//GO:0004497//GO:0020037	oxidoreductase activity, acting on paired donors, with incorporation or reduction of molecular oxygen//iron ion binding//monooxygenase activity//heme binding	--	--	--	--	--
Cluster-196.1510	15482	1184852327	OSC97591.1	3841	0	calcium-transporting ATPase [Trametes coccinea BRFM310]	JX912719.1	JX912719	308	4.48581e-158	Ganoderma lucidum calcium transporting ATPase (PMR1) mRNA, complete cds	K01537	E3.6.3.8	Ca2+-transporting ATPase	http://www.genome.jp/dbget-bin/www_bget?ko:K01537	O43108	1891	2.3e-209	Calcium-transporting ATPase 1 OS=Yarrowia lipolytica (strain CLIB 122 / E 150) OX=284591 GN=PMR1 PE=3 SV=1	PF02515//PF01565//PF00621//PF12554//PF08031//PF09265	CoA-transferase family III//FAD binding domain//RhoGEF domain//Mitotic-spindle organizing gamma-tubulin ring associated//Berberine and berberine like//Cytokinin dehydrogenase 1, FAD and cytokinin binding	GO:0033566//GO:0009690//GO:0043087	gamma-tubulin complex localization//cytokinin metabolic process//regulation of GTPase activity	GO:0016491//GO:0019139//GO:0050660//GO:0003824//GO:0005085	oxidoreductase activity//cytokinin dehydrogenase activity//flavin adenine dinucleotide binding//catalytic activity//guanyl-nucleotide exchange factor activity	GO:0000931	gamma-tubulin ring complex	KOG0202	Ca2+ transporting ATPase	blast,frame:2 start:9728 end:13063
Cluster-196.1511	4982	1023211533	KZT08693.1	1359	1.3e-146	mitochondrial carrier [Laetiporus sulphureus 93-53]	CP015467.1	CP015467	46	6.34761e-13	Agaricus bisporus var. bisporus H97 chromosome 11 sequence	K15117	SLC25A34_35, OAC1	solute carrier family 25, member 34/35	http://www.genome.jp/dbget-bin/www_bget?ko:K15117	Q9UTN1	647	1.3e-65	Mitochondrial oxaloacetate transport protein OS=Schizosaccharomyces pombe (strain 972 / ATCC 24843) OX=284812 GN=oac1 PE=3 SV=1	--	--	--	--	--	--	--	--	KOG0755	Mitochondrial oxaloacetate carrier protein	blast,frame:-2 start:4888 end:3872
Cluster-196.1512	2264	1557905570	XP_027613549.1	488	5.9e-46	hypothetical protein SCP_0410210 [Sparassis crispa]	--	--	--	--	--	--	--	--	--	--	--	--	--	--	--	--	--	--	--	--	--	--	--	blast,frame:-1 start:1619 end:1455|blast,frame:-2 start:1849 end:1604|blast,frame:-3 start:2262 end:1789
Cluster-196.1513	8739	1557903187	XP_027612383.1	1015	1.8e-106	Uncharacterized transporter [Sparassis crispa]	--	--	--	--	--	--	--	--	--	Q8H184	473	3.5e-45	Probable sugar phosphate/phosphate translocator At1g06470 OS=Arabidopsis thaliana OX=3702 GN=At1g06470 PE=2 SV=1	PF00892//PF00126//PF08449//PF00172//PF04082//PF12503	EamA-like transporter family//Bacterial regulatory helix-turn-helix protein, lysR family//UAA transporter family//Fungal Zn(2)-Cys(6) binuclear cluster domain//Fungal specific transcription factor domain//Cucumber mosaic virus 1a protein C terminal	GO:0006355//GO:0055085//GO:0006351	regulation of DNA-templated transcription//transmembrane transport//DNA-templated transcription	GO:0016817//GO:0003677//GO:0000981//GO:0008168//GO:0008270//GO:0003700	hydrolase activity, acting on acid anhydrides//DNA binding//DNA-binding transcription factor activity, RNA polymerase II-specific//methyltransferase activity//zinc ion binding//DNA-binding transcription factor activity	GO:0005667//GO:0016020	transcription regulator complex//membrane	KOG1443	Predicted integral membrane protein	blast,frame:1 start:784 end:1773
Cluster-196.47	1825	1045918050	OCH95095.1	161	3.9e-08	hypothetical protein OBBRIDRAFT_642089 [Obba rivulosa]	--	--	--	--	--	--	--	--	--	--	--	--	--	PF08027	Albumin I chain b	--	--	GO:0045735	nutrient reservoir activity	--	--	--	--	blast,frame:1 start:220 end:630|blast,frame:2 start:479 end:853
Cluster-196.46	1932	--	--	--	--	--	FJ970031.1	FJ970031	75	1.84626e-29	Taiwanofungus camphoratus lysophospholipase (LysoPL) mRNA, complete cds	--	--	--	--	--	--	--	--	PF10218	SREBP regulating gene protein	GO:2000640	positive regulation of SREBP signaling pathway	--	--	--	--	--	--	--
Cluster-196.43	2220	--	--	--	--	--	--	--	--	--	--	--	--	--	--	--	--	--	--	--	--	--	--	--	--	--	--	--	--	--
Cluster-196.2158	498	--	--	--	--	--	--	--	--	--	--	--	--	--	--	--	--	--	--	PF08545	3-Oxoacyl-[acyl-carrier-protein (ACP)] synthase III	GO:0006633//GO:0042967	fatty acid biosynthetic process//obsolete acyl-carrier-protein biosynthetic process	GO:0004315	3-oxoacyl-[acyl-carrier-protein] synthase activity	GO:0005835	fatty acid synthase complex	--	--	--
Cluster-196.2155	397	--	--	--	--	--	--	--	--	--	--	--	--	--	--	--	--	--	--	PF06821	Serine hydrolase	--	--	GO:0016787	hydrolase activity	--	--	--	--	--
Cluster-196.2157	601	1605405489	TFK43832.1	594	7.9e-59	14-3-3 protein [Crucibulum laeve]	CP019375.1	CP019375	258	1.03386e-131	Trametes hirsuta strain 072 chromosome 2 sequence	K06630	YWHAE	14-3-3 protein epsilon	http://www.genome.jp/dbget-bin/www_bget?ko:K06630	Q99002	532	3.4e-53	14-3-3 protein homolog OS=Trichoderma harzianum OX=5544 PE=2 SV=1	PF04517	Microvirus lysis protein (E), C terminus	GO:0019054	modulation by virus of host cellular process	GO:0004857	enzyme inhibitor activity	--	--	KOG0841	Multifunctional chaperone (14-3-3 family)	blast,frame:3 start:129 end:509|blast,frame:1 start:1 end:468
Cluster-196.2156	4998	1510871392	GBE84699.1	837	4.4e-86	hypothetical protein SCP_0606790 [Sparassis crispa]	--	--	--	--	--	--	--	--	--	--	--	--	--	--	--	--	--	--	--	--	--	--	--	blast,frame:1 start:1711 end:1962
Cluster-196.2151	8336	220725708	EED79683.1	1183	5.5e-126	predicted protein [Postia placenta Mad-698-R]	--	--	--	--	--	K14763	NAF1	H/ACA ribonucleoprotein complex non-core subunit NAF1	http://www.genome.jp/dbget-bin/www_bget?ko:K14763	O14360	225	1.9e-16	H/ACA ribonucleoprotein complex non-core subunit NAF1 OS=Schizosaccharomyces pombe (strain 972 / ATCC 24843) OX=284812 GN=naf1 PE=1 SV=1	PF04410//PF02724//PF00069//PF04434//PF04931	Gar1/Naf1 RNA binding region//CDC45-like protein//Protein kinase domain//SWIM zinc finger//DNA polymerase phi	GO:0001522//GO:0006468//GO:0006355//GO:0006270//GO:0042254	pseudouridine synthesis//protein phosphorylation//regulation of DNA-templated transcription//DNA replication initiation//ribosome biogenesis	GO:0008270//GO:0005524//GO:0004672//GO:0003677//GO:0008134	zinc ion binding//ATP binding//protein kinase activity//DNA binding//transcription factor binding	GO:0005667//GO:0005730	transcription regulator complex//nucleolus	KOG2236	Uncharacterized conserved protein	blast,frame:2 start:5003 end:5668|blast,frame:3 start:51 end:1943
Cluster-196.2150	13662	1510868579	GBE87132.1	7055	0	clathrin-coated vesicle protein [Sparassis crispa]	--	--	--	--	--	--	--	--	--	A1A5F2	981	6.8e-104	HEAT repeat-containing protein 5B OS=Xenopus tropicalis OX=8364 GN=heatr5b PE=2 SV=1	PF01602//PF04938//PF01915//PF00514//PF00076//PF00933//PF02985//PF01080//PF00790//PF08494//PF16367//PF03127	Adaptin N terminal region//Survival motor neuron (SMN) interacting protein 1 (SIP1)//Glycosyl hydrolase family 3 C-terminal domain//Armadillo/beta-catenin-like repeat//RNA recognition motif. (a.k.a. RRM, RBD, or RNP domain)//Glycosyl hydrolase family 3 N terminal domain//HEAT repeat//Presenilin//VHS domain//DEAD/H associated//RNA recognition motif//GAT domain	GO:0006886//GO:0016485//GO:0005975//GO:0016192//GO:0000387	intracellular protein transport//protein processing//carbohydrate metabolic process//vesicle-mediated transport//spliceosomal snRNP assembly	GO:0043130//GO:0003723//GO:0005524//GO:0016818//GO:0035091//GO:0004553//GO:0005515//GO:0004190	ubiquitin binding//RNA binding//ATP binding//hydrolase activity, acting on acid anhydrides, in phosphorus-containing anhydrides//phosphatidylinositol binding//hydrolase activity, hydrolyzing O-glycosyl compounds//protein binding//aspartic-type endopeptidase activity	GO:0030117	membrane coat	KOG1822	Uncharacterized conserved protein	blast,frame:-2 start:13661 end:13086|blast,frame:-1 start:13221 end:7582
Cluster-196.2153	11064	1510872606	GBE81654.1	1840	4.8e-202	hypothetical protein SCP_0400250 [Sparassis crispa]	--	--	--	--	--	--	--	--	--	P53983	159	1.1e-08	Probable ERAD-associated E3 ubiquitin-protein ligase ASI1 OS=Saccharomyces cerevisiae (strain ATCC 204508 / S288c) OX=559292 GN=ASI3 PE=1 SV=2	PF09788//PF07847//PF07851//PF08613//PF09787//PF00992//PF11889	Transmembrane protein 55A//PCO_ADO//TMPIT-like protein//Cyclin//Golgin subfamily A member 5//Troponin//Capsid protein C, pestivirus	GO:0046856//GO:0006144//GO:0006508//GO:0007030//GO:0000079	phosphatidylinositol dephosphorylation//purine nucleobase metabolic process//proteolysis//Golgi organization//regulation of cyclin-dependent protein serine/threonine kinase activity	GO:0034597//GO:0016817//GO:0016702//GO:0004197//GO:0070008//GO:0019901//GO:0003968//GO:0017111//GO:0004252	phosphatidylinositol-4,5-bisphosphate 4-phosphatase activity//hydrolase activity, acting on acid anhydrides//oxidoreductase activity, acting on single donors with incorporation of molecular oxygen, incorporation of two atoms of oxygen//cysteine-type endopeptidase activity//serine-type exopeptidase activity//protein kinase binding//RNA-dependent RNA polymerase activity//ribonucleoside triphosphate…	GO:0005861//GO:0031379	troponin complex//RNA-directed RNA polymerase complex	--	--	--
Cluster-196.2152	3175	--	--	--	--	--	--	--	--	--	--	--	--	--	--	--	--	--	--	--	--	--	--	--	--	--	--	--	--	--
Cluster-313.0	3263	751741661	KIM89937.1	239	6.3e-17	hypothetical protein PILCRDRAFT_812722 [Piloderma croceum F 1598]	--	--	--	--	--	--	--	--	--	--	--	--	--	PF03553//PF01241//PF03719	Na+/H+ antiporter family//Photosystem I psaG / psaK//Ribosomal protein S5, C-terminal domain	GO:0015979//GO:0006412//GO:0042254	photosynthesis//translation//ribosome biogenesis	GO:0003735	structural constituent of ribosome	GO:0009522//GO:0016020//GO:0005840	photosystem I//membrane//ribosome	--	--	blast,frame:1 start:2281 end:3033
Cluster-196.3208	14845	1023280319	KZT75162.1	2828	0	hypothetical protein DAEQUDRAFT_748241 [Daedalea quercina L-15889]	AC242895.1	AC242895	292	3.37212e-149	Postia placenta clone ACWS17-J13, complete sequence	K14857	SPB1, FTSJ3	AdoMet-dependent rRNA methyltransferase SPB1	http://www.genome.jp/dbget-bin/www_bget?ko:K14857	P0CS78	1493	3.1e-163	AdoMet-dependent rRNA methyltransferase SPB1 OS=Cryptococcus neoformans var. neoformans serotype D (strain JEC21 / ATCC MYA-565) OX=214684 GN=SPB1 PE=3 SV=1	PF01694//PF14611//PF07780//PF00083//PF10439//PF07690//PF15060//PF01728	Rhomboid family//Mitochondrial inner-membrane-bound regulator//Spb1 C-terminal domain//Sugar (and other) transporter//Bacteriocin class II with double-glycine leader peptide//Major Facilitator Superfamily//Differentiation and proliferation regulator//FtsJ-like methyltransferase	GO:0030154//GO:0032259//GO:0055085//GO:0007275//GO:0006364//GO:0042742	cell differentiation//methylation//transmembrane transport//multicellular organism development//rRNA processing//defense response to bacterium	GO:0022857//GO:0008168//GO:0004252	transmembrane transporter activity//methyltransferase activity//serine-type endopeptidase activity	GO:0005634//GO:0005743	nucleus//mitochondrial inner membrane	KOG1098	Putative SAM-dependent rRNA methyltransferase SPB1	blast,frame:-2 start:6993 end:4327
Cluster-196.3209	10143	1023213739	KZT10893.1	841	3.1e-86	hypothetical protein LAESUDRAFT_353949 [Laetiporus sulphureus 93-53]	XM_024488487.1	XM_024488487	248	6.63296e-125	Postia placenta MAD-698-R-SB12 hypothetical protein (POSPLADRAFT_1177289), partial mRNA	--	--	--	--	Q10294	200	1.8e-13	cAMP-independent regulatory protein pac2 OS=Schizosaccharomyces pombe (strain 972 / ATCC 24843) OX=284812 GN=pac2 PE=2 SV=1	PF12937	F-box-like	--	--	GO:0005515	protein binding	--	--	--	--	blast,frame:-2 start:5231 end:3606|blast,frame:-1 start:2424 end:592
Cluster-196.3206	8913	1023273488	KZT68366.1	1726	6.4e-189	hypothetical protein DAEQUDRAFT_727938 [Daedalea quercina L-15889]	XM_018412485.1	XM_018412485	37	1.14714e-07	Rhodotorula graminis WP1 hypothetical protein partial mRNA	K04712	DEGS	sphingolipid Delta-4 desaturase	http://www.genome.jp/dbget-bin/www_bget?ko:K04712	O59715	955	4.6e-101	Sphingolipid delta(4)-desaturase OS=Schizosaccharomyces pombe (strain 972 / ATCC 24843) OX=284812 GN=dsd1 PE=1 SV=1	PF00487//PF00906//PF00018//PF17333//PF15387//PF05764//PF07653//PF02178//PF14604//PF00175	Fatty acid desaturase//Hepatitis core antigen//SH3 domain//Beta defensin 136//Domain of unknown function (DUF4611)//YL1 nuclear protein//Variant SH3 domain//AT hook motif//Variant SH3 domain//Oxidoreductase NAD-binding domain	GO:0043486//GO:0042742//GO:0006355//GO:0006629//GO:0006338	obsolete histone exchange//defense response to bacterium//regulation of DNA-templated transcription//lipid metabolic process//chromatin remodeling	GO:0005515//GO:0016491//GO:0005198//GO:0003677	protein binding//oxidoreductase activity//structural molecule activity//DNA binding	GO:0000408//GO:0005634	EKC/KEOPS complex//nucleus	KOG2987	Fatty acid desaturase	blast,frame:2 start:32 end:1243|blast,frame:-2 start:4274 end:2052
Cluster-196.3207	8809	403419011	CCM05711.1	3587	0	predicted protein [Fibroporia radiculosa]	XM_009549405.1	XM_009549405	197	1.29119e-96	Heterobasidion irregulare TC 32-1 hypothetical protein mRNA	--	--	--	--	O13690	296	1.2e-24	PH and SEC7 domain-containing protein C11E3.11c OS=Schizosaccharomyces pombe (strain 972 / ATCC 24843) OX=284812 GN=SPAC11E3.11c PE=4 SV=1	PF08702//PF01369	Fibrinogen alpha/beta chain family//Sec7 domain	GO:0032012//GO:0051258//GO:0030168//GO:0007165//GO:0043087	regulation of ARF protein signal transduction//protein polymerization//platelet activation//signal transduction//regulation of GTPase activity	GO:0005102//GO:0005085	signaling receptor binding//guanyl-nucleotide exchange factor activity	GO:0005577	fibrinogen complex	KOG0929	Guanine nucleotide exchange factor	blast,frame:-3 start:8807 end:7914|blast,frame:-2 start:7986 end:4399
Cluster-196.3204	4652	527299177	EPS99979.1	2170	1.1e-240	hypothetical protein FOMPIDRAFT_1123433 [Fomitopsis pinicola FP-58527 SS1]	--	--	--	--	--	--	--	--	--	Q09859	304	7.3e-26	Probable peptide methionine sulfoxide reductase OS=Schizosaccharomyces pombe (strain 972 / ATCC 24843) OX=284812 GN=mxr1 PE=3 SV=2	PF01625//PF04575//PF14993	Peptide methionine sulfoxide reductase//Surface lipoprotein assembly modifier//Neuropeptide S precursor protein	GO:0007218	neuropeptide signaling pathway	GO:0008113	peptide-methionine (S)-S-oxide reductase activity	GO:0005576//GO:0009279	extracellular region//cell outer membrane	KOG1635	Peptide methionine sulfoxide reductase	blast,frame:-3 start:4602 end:4228|blast,frame:-1 start:2837 end:1086
Cluster-196.3205	5957	1608049858	TFY55780.1	1248	1.2e-133	hypothetical protein EVJ58_g8032 [Fomitopsis rosea]	--	--	--	--	--	--	--	--	--	--	--	--	--	PF06657//PF02038	Centrosome microtubule-binding domain of Cep57//ATP1G1/PLM/MAT8 family	GO:0043269	regulation of monoatomic ion transport	GO:0008017//GO:0099106	microtubule binding//ion channel regulator activity	GO:0016020//GO:0045298	membrane//tubulin complex	--	--	blast,frame:-2 start:4357 end:2390
Cluster-196.3202	6697	1023279840	KZT74683.1	2030	2.7e-224	hypothetical protein DAEQUDRAFT_2162 [Daedalea quercina L-15889]	XM_007862995.1	XM_007862995	211	1.61754e-104	Gloeophyllum trabeum ATCC 11539 amino acid permease mRNA	K16261	YAT	yeast amino acid transporter	http://www.genome.jp/dbget-bin/www_bget?ko:K16261	P53388	995	7.9e-106	Dicarboxylic amino acid permease OS=Saccharomyces cerevisiae (strain ATCC 204508 / S288c) OX=559292 GN=DIP5 PE=1 SV=1	PF13520//PF00324//PF00069	Amino acid permease//Amino acid permease//Protein kinase domain	GO:0055085//GO:0006468	transmembrane transport//protein phosphorylation	GO:0005524//GO:0004672//GO:0022857	ATP binding//protein kinase activity//transmembrane transporter activity	GO:0016020	membrane	--	--	blast,frame:1 start:5347 end:5547|blast,frame:3 start:3711 end:5420
Cluster-196.3203	5197	403418838	CCM05538.1	2382	3.2e-265	predicted protein [Fibroporia radiculosa]	--	--	--	--	--	--	--	--	--	O74653	216	1.3e-15	Protein pob1 OS=Schizosaccharomyces pombe (strain 972 / ATCC 24843) OX=284812 GN=pob1 PE=1 SV=1	PF04428//PF07647//PF07653//PF14604//PF02198//PF00018//PF13185//PF00536	Choline kinase N terminus//SAM domain (Sterile alpha motif)//Variant SH3 domain//Variant SH3 domain//Sterile alpha motif (SAM)/Pointed domain//SH3 domain//GAF domain//SAM domain (Sterile alpha motif)	--	--	GO:0043565//GO:0005515//GO:0016773	sequence-specific DNA binding//protein binding//phosphotransferase activity, alcohol group as acceptor	--	--	--	--	blast,frame:-1 start:4297 end:278|blast,frame:-3 start:4616 end:4377
Cluster-196.3200	726	1519159899	RPD52677.1	137	9.4e-06	hypothetical protein L227DRAFT_514458 [Lentinus tigrinus ALCF2SS1-6]	--	--	--	--	--	--	--	--	--	--	--	--	--	--	--	--	--	--	--	--	--	--	--	--
Cluster-196.2207	8410	1247171343	PCH45028.1	2430	1.4e-270	MATE efflux protein [Wolfiporia cocos MD-104 SS10]	--	--	--	--	--	K03327	TC.MATE, SLC47A, norM, mdtK, dinF	multidrug resistance protein, MATE family	http://www.genome.jp/dbget-bin/www_bget?ko:K03327	Q9USK3	810	2.8e-84	Uncharacterized transporter C4B3.13 OS=Schizosaccharomyces pombe (strain 972 / ATCC 24843) OX=284812 GN=SPCC4B3.13 PE=3 SV=1	PF02196//PF01103//PF01554	Raf-like Ras-binding domain//Omp85 superfamily domain//MatE	GO:0007165//GO:0006810//GO:0055085	signal transduction//transport//transmembrane transport	GO:0042910//GO:0015297	xenobiotic transmembrane transporter activity//antiporter activity	GO:0019867//GO:0016020	outer membrane//membrane	KOG1347	Uncharacterized membrane protein, predicted efflux pump	blast,frame:-3 start:5630 end:3792
Cluster-196.2448	7060	1557894668	XP_027608352.1	452	2.7e-41	V-snare-domain-containing protein [Sparassis crispa]	XM_008034448.1	XM_008034448	145	8.33857e-68	Trametes versicolor FP-101664 SS1 V-snare-domain-containing protein mRNA	K08495	GOSR1, GOS1	golgi SNAP receptor complex member 1	http://www.genome.jp/dbget-bin/www_bget?ko:K08495	O22151	152	4.7e-08	Golgi SNAP receptor complex member 1-2 OS=Arabidopsis thaliana OX=3702 GN=GOS12 PE=1 SV=2	PF06008//PF11575//PF05478//PF06009//PF09763	Laminin Domain I//FhuF 2Fe-2S C-terminal domain//Prominin//Laminin Domain II//Exocyst complex component Sec3	GO:0006887//GO:0045995//GO:0007165//GO:0030155//GO:0030334//GO:0007155	exocytosis//regulation of embryonic development//signal transduction//regulation of cell adhesion//regulation of cell migration//cell adhesion	GO:0005102//GO:0051537	signaling receptor binding//2 iron, 2 sulfur cluster binding	GO:0000145	exocyst	--	--	blast,frame:3 start:6309 end:6716|blast,frame:2 start:5927 end:6373
Cluster-196.4001	7824	392569613	EIW62786.1	1311	7.5e-141	hypothetical protein TRAVEDRAFT_26348 [Trametes versicolor FP-101664 SS1]	--	--	--	--	--	K03426	E3.6.1.22, NUDT12, nudC	NAD+ diphosphatase	http://www.genome.jp/dbget-bin/www_bget?ko:K03426	Q4R7L8	309	3.2e-26	NAD-capped RNA hydrolase NUDT12 OS=Macaca fascicularis OX=9541 GN=NUDT12 PE=2 SV=1	PF00927//PF10541//PF09296	Transglutaminase family, C-terminal ig like domain//Nuclear envelope localisation domain//NADH pyrophosphatase-like rudimentary NUDIX domain	GO:0018149	peptide cross-linking	GO:0016787//GO:0003810	hydrolase activity//protein-glutamine gamma-glutamyltransferase activity	--	--	KOG3084	NADH pyrophosphatase I of the Nudix family of hydrolases	blast,frame:1 start:2347 end:2742
Cluster-196.4000	2796	1445336666	RDX44708.1	1935	1.2e-213	actin 1 [Polyporus brumalis]	XM_024477786.1	XM_024477786	750	0	Postia placenta MAD-698-R-SB12 hypothetical protein (POSPLADRAFT_1040700), mRNA	K05692	ACTB_G1	actin beta/gamma 1	http://www.genome.jp/dbget-bin/www_bget?ko:K05692	P26197	1802	8.7e-200	Actin-2 OS=Absidia glauca OX=4829 GN=ACT2 PE=3 SV=1	PF00325	Bacterial regulatory proteins, crp family	GO:0006355	regulation of DNA-templated transcription	GO:0003677	DNA binding	--	--	KOG0676	Actin and related proteins	blast,frame:1 start:85 end:1221
Cluster-196.4003	1157	--	--	--	--	--	--	--	--	--	--	--	--	--	--	--	--	--	--	--	--	--	--	--	--	--	--	--	--	--
Cluster-196.4002	11936	1557901345	XP_027611528.1	5151	0	predicted protein [Sparassis crispa]	XM_024484210.1	XM_024484210	198	4.8668e-97	Postia placenta MAD-698-R-SB12 hypothetical protein (POSPLADRAFT_1132409), partial mRNA	K20178	VPS8	vacuolar protein sorting-associated protein 8	http://www.genome.jp/dbget-bin/www_bget?ko:K20178	Q0P5W1	663	4.4e-67	Vacuolar protein sorting-associated protein 8 homolog OS=Mus musculus OX=10090 GN=Vps8 PE=1 SV=1	PF09177//PF17366//PF04513//PF00462//PF00637//PF00400	Syntaxin 6, N-terminal//A-agglutinin-binding subunit Aga2//Baculovirus polyhedron envelope protein, PEP, C terminus//Glutaredoxin//Region in Clathrin and VPS//WD domain, G-beta repeat	GO:0000752//GO:0006886//GO:0048193//GO:0016192	agglutination involved in conjugation with cellular fusion//intracellular protein transport//Golgi vesicle transport//vesicle-mediated transport	GO:0005198//GO:0005515//GO:0097573//GO:0050839	structural molecule activity//protein binding//glutathione oxidoreductase activity//cell adhesion molecule binding	GO:0019028//GO:0009277//GO:0019031//GO:0016020	viral capsid//fungal-type cell wall//viral envelope//membrane	KOG2914	Predicted haloacid-halidohydrolase and related hydrolases	blast,frame:2 start:2 end:4807
[truncated: 3,935 more rows]

## Sheet: diff_stat
compare	all	up	down	threshold
An_7dvsCK_7d	182	56	126	DESeq2 pval<0.05 |log2FoldChange|>0
An_10dvsCK_10d	535	229	306	DESeq2 pval<0.05 |log2FoldChange|>0
An_13dvsCK_13d	1903	826	1077	DESeq2 pval<0.05 |log2FoldChange|>0
An_13dvsAn_7d	2514	1180	1334	DESeq2 pval<0.05 |log2FoldChange|>0
An_10dvsAn_7d	1867	824	1043	DESeq2 pval<0.05 |log2FoldChange|>0
An_13dvsAn_10d	1991	958	1033	DESeq2 pval<0.05 |log2FoldChange|>0
CK_13dvsCK_7d	2324	1082	1242	DESeq2 pval<0.05 |log2FoldChange|>0
CK_10dvsCK_7d	1707	770	937	DESeq2 pval<0.05 |log2FoldChange|>0
[truncated: 4 more rows]
