# Supplementary material for: Comparative Transcriptomic Analyses Propose the Molecular Regulatory Mechanisms Underlying 1,8-Cineole from Cinnamomum kanehirae Hay and Promote the Asexual Sporulation of Antrodia cinnamomea in Submerged Fermentation
Source: Molecules. 2023 Nov 9;28(22):7511. doi: 10.3390/molecules28227511 (PMC10672923; doi:10.3390/molecules28227511)
Supplement: Supplementary file 1 [file molecules-28-07511-s001.zip › Table S3 The unigene database of Antrodia cinnamome by RNA-seq.xlsx]

## Sheet: Unigene
>Cluster-196.2568
GAGGCAACAACGAGGCCAAGGCATCTCATGAGTCATGAATCTTCGGACATCTATACCATATCCACCATGAAAGGCATGCT
CCAGGATGTCCTCGACGAGCTAGTCTCGATCAGGACTTCAACAGCACGTATCAGCGAAATACTGTCCACTTTGGAGCGTC
TGCTAGCAGATATATGCTCGCAACTGAATGCAGAGGCAGCAGACCGACTACGCATTTTCGTTAGTCTGCAGGACTCGTTT
GAATGTAACGTGCCTTCGCGGATTCTCACATGGATGTCTGTATTCTCCTCGCGTCTTGAATACCTTACAAGCAAAGCATC
CCTAGATCATGAAAGACAACTTGAAATGGCCGCATTGTCCTCTCAACTCATACAATCGCTCTTCATTATTCAGGGCGTAG
CACTAATTCATAAGGCAAGTAAAGAATATCTTGGCCGCCGATACCCTCTCGAGGTCTTGCTGGATCTATTACTCACATCG
CGACATGTGTCACCCATGCCTCTCACTACGTCAACAAACACAGCATCAAACCCTTCCCTTCCCAGAGCCGAAAGTAGCAA
GAGTCGGAGCCACAGCCCAAACACCTCCTCGGTATCTCTTGCGTCGGCAGTACTAGACACGCTGCTGTGCATCTTCGTTG
ATTCATCTCCCGCGCTGCGTGTTTTCGAAGAATTAAAAGGCCTCCAGCTGGTTGTGAAGATCCTCAAACGAGCCGGTACA
CCACGGGAAGTCAGGATGAAGTGTCTTGAATTCTTGTATTTTTATCTGCTTGATGAGACGATACCCCCTCACAGAACACT
CTCTGAAGCGCCAACGAGTCCGCCAACGTCCCCTATGCACACTCCTAAGTCTTTACACCATCGTAAACCATCAGAATCTA
TGTCGACAGACACTTCTATGTCAAGCCATTCCTCTTCTTCCTCCTTCCCGGTCTCGTCAACGACCTCTTTCTCTCTGCAA
TCCACTCCGAGATCATCTAGCGGATTCTCAAGCGCATCGACGCCGACTTCACCAACGTCGTCCTCTCAGCGCCCTGTGCT
CGCACCATCACCCCGTATTGTAACGCCACCCAATGCGCGTGTACAGCCGCGGTCGCTTCTCATGCTTCGCAAAGAAGTTG
ACTACGTACCACTCAGCCCGAAGAAGGCACAAATCTCCCGTCTCGGGTTCGGTGGACCGCGGTCTGGAGGTGCGACGAGA
GCAAAACTAAAGCAGCGAGGTACTGTGGATGTCCTGTCGTCAGAAGACACGGAGAGCGATGATGTGTCTCAACCAGCACG
GGCAATTGATGCACCGCGGAACCGTGGTGTCACTGTACCTGAGCAGAGCTCACCACCCATTGGAGGTGGGAAGCATCGCC
GAGCACAAAGCTGTGCAGATGTTGATGATGTGCAGCTTCCCTCGGGCTGGGCGAGTCCAGCCTTCGCTATGTCACGCGAC
GAATCCGAGAAGAGCAGCGCACGGACTATGGAAGAGAAGAAGGAATTCTTGGGTTCTATGCTTGGGAATGTGGACGCGCT
TGTCGAGGGTGTGCGTAAGGCGGGAATTTGGGGACTTGGATAGGGTGGGTGCGCTTTGGGTGGTAAATTATATTCTCGAA
AGTGCATATCGCTGTGTGGGGGACTCTGATGAGGGTGTCGACGGGACTGTGAGTCTGGATACCACGTTATCGTATTTGCT
TTCACTGCTGTCATCGTACTGAACGGATTCTAGTCGGAAGCTAAAAGCTACCGCGAGCATCTTCGTCTCTGGAAATTCTG
CTTTGAAACCCGTGAACGCAGGCTGTACCCGTGGTCGTGACTTGATCATTACCTGGAATTGTACACACAGTGACAACAAG
CCTCCTCTCACATGAGCTTTTGCGACTGAATTGCTCAACTTACGACGCCCAACGGTTGTGTGTTGCTGCGCAGAATGGAC
GGAGGTTGCCGAGGGAAGAAGCTCCTATTTTCCCACGTTTCCCCGCATAGGTCATGCCCAAGTCACTCATTACTGCATTC
GACCTGCAGCTGCTGCGCTCCTGGGTCTCGGCGTCGTGTGCCACGTCGAACGGCGCACCCAGGCCACGCAAAAGCACCGT
TGAGAAATTCGTTTCCATGGTAGGACAGGCAGGCGTAGGTACAAACTGATAGCGGAAGCCAGACTGCTCGTGAAACCAAG
TGAGAAACGGCTCGAAACGGCTCGAAACCTTCGATGGATCCGCTCGTATGGCGGCGGGTCCTGTTGCGCAACTCGGTCAC
GCGAGCAAGCCGTCCCCAGCCAGCGGTGGCGCTGGGGCTGTCGCCTATATAAACCTGCAATCCAAAATGACCCGTACCGA
GCGTGCTGCTTACCCCCGAGCCATCGTCAAGGACCGCGCCGAGTCGAAGAGTGGGATGAACAAGCACATCCCCAAGAACG
GTGCTGGTTTACACAACTGGGGCGCTCTCATGAGCGAGCGTGACTATGAAGACGCCGCTGAGTACGATGAAGAGCGCGAG
TTTGAGGATGCCGGAGTCAACCGCTGTCGCTCCCCTCCTGCTAGCCCTGTTGTCGAACACAGGACTAACTCTTTGACCGA
AGAAGACATTGTGAATGCCAGGAGGTACAGGAAGAGAGCGATGAGTCGCACAGATGTCGACCTGAATTCTATCGCTCGAA
CTTCGGCCGCCGTGTCCATCTCTCCTCCCAACCGCACTATTCCCATTATATCTGACGCCGACACCTCCACTATCAGTTTT
GAAAGTTCAGTCTAAATTATGTACAATTCGCATGGGCATAGATTGTCGAAGCAAGCAAAGCATCAAGCATAACATAACAT
GTATAGTAAAAGGTATAACAGCTGAGAAGTGGTCGTATTAGTTGTATTTGTACATTGAAACACTCCATTCGTATGCCAAT
GATATGTTTCCTGTTCATACAGAGTATGGGCCCTGTGTCATGCGCTAGGCGCCGGGATAAGTTGCAAGCCATGCACTAGC
ACTAGTAACGCTGTCAAGTGACCATCAACTTGTCCTTATGCGACTTGTCTTTATCTGTGTGAGAGCAAAGGTGGCAACTT
CAATTCAATCCGTATACACGGCATCAATGTTCTCAGAACTTCTCATGACTAGATGCTGTCACAAGACTGGCCCGACTGCT
TTGGAACTGCTTGAAATGGGATTGTCAGAACTGCGTGAGAATCGCATGAGCAACCGCAACCGCGCATGCTAAGGCCTAAG
GTTTGGTAGGCGGCGTGCTGAGGGGGAGGCATGTCACGCGATGTGTTCGTCCCATGTTGTTTGACTGGGTGCATGAGCAC
GTAAGTAGGTTACTTGTTTAAGTTGTCACTTCGGGGGACGATCTAAGATACAGACACAAAATCACAGGAAATAGAATACC
GTCACGTTCGTCAAATGACATCGCAGAAGGCCCTGCACGGCAGGTGCGTATCTTATGTCGCGCTCAAACCTTCTCTCCGT
AATTCATAGAATCGTCTTCGTCGCTGATGATGCCTGTCTCCGCATACGAACGGTGCTTCTCCGCCCATGCAACCGCATCC
CTGCGTCCAATGGTGACATCCACACAATATGTACCGAACCAGATGATCAGACTAGCGGCGGTGCACATCGCGAAGAGGAA
CGGGAATCCTTTCCAGTTGTCTCCTGTGTTGTTGATGATGGCTTGCACAACGTTAGGTCCGATCATCGACGACGCGCGGT
TTGAGAGACCGAATAGCCCAAAGAACAAATAATCAAATCCGGGAGGCGTCAGTTCAGCCATCATTGTCTGCGAGTAAGAG
TAGTATGGCGCCTGAAAGAGCCCGAAAATGACATTATATGCCCAGAACTCCCAGACATTGTGAAATCCTAGCTTGCCTGT
CCAAATCCCGATCATTCCCCAAAGAGGAATCATGATAGTAACAACATTGGTGACAACGAACATCTTCTTGGTGCTGATCT
TCCAGTACTTCTGAATGTACCAGAACCCTAGTGTGCTTATGGTTGATGTGACGGCCTGAGACAGTCCAAGATAGGTGTTG
TATAGGAATGAGAAGTGGAACTTGTCATTTTGACAGATTGAGACAAGAGTCCCTGTGGTATTCAAACCGTCTGCAAGTAA
GAAGAATGCCACAAGATACACAAACGTATATGGAAGCTTCTTGTATTGCTTCAGTGCAACCCAGATTTGTTTCCATCCAA
TAGTAAGATAATGTTCACCCTTCGGCAACTTGGGACCCGGTCTGGGCTCTTGGAAGATGAACCACCATATACCAGTTAGG
ATCCAATAGCCATTGGTTCTGTGATATTTCAGACCAGGCGATGTTCGAGAAGGTGAACTGATGAACTGACAATACAATAA
CATAGTTATCAACCTTCGGGTTGCTGGCAAGGGGAAGCAGGAGCGACAAGTTGAGGCATAGTGTGACGATGTAGCCGATG
TTATTGTGCATCGTGCTGATGTTACTGATCCTGTTCTTTTCGAGACTCTCCTCCTGCTCGTACTCCTCCGCAGTAATCTC
GCCGTTCTCATATTTCTGGCGGAGCGCACGCGCATGAGGACTGTTGCGCGCAAGACACGGGAAGACCGCCGCGTAGAACA
CGAGTGTGGTGCCGTATGTTATGAAGCCAACAATGTACAAACCCATCGCCGCACCCCAGCGGCTTGGCTCAGTCAGCGCC
ATGCTTGCGAACTGAGCCCCCCAACAGATCAACGTGACGGCAAGGAGCAGCCATCGA
>Cluster-196.2569
GGTCAGCACGGTTCTGTGCGAGGCACGCAAAGACGCTCACTGTAGTATGCGACCTTGATGCCGATGTTACCGTACAGCCC
GGCCTGTCCCCGCCCCGCATGAGCTACCCATCTGAAATCATACTCCCGGACCAGGCTGGCGCACTCACCGCGATGATGCC
CGTGATCAGGCCGATCACGTTACCGACCGTCTGCCACGCGTACTTGCTGACGCCCTGGTACGCGATACCGAGCGTGTACT
GGCCCTGGAAGCTATACACGAAGACGCCTGCGCGCGCCGGCGGGGGTCAGGTCACAGGTCGTCAGCGCGCAACCCACAAG
AGCAGCGGATCGGCGCACCATACAGCATGTATGCGCAGAAGATGAGCAGCTGCGCGCAGCACATGCCCTTCCAAAAGTCC
CACGGGCGGCGCATCTCCGCGAGCATCTCCGGGAAGATCA
>Cluster-196.2560
TTTGACGGCTGTAATTAAGATCAAATTCGGGCTTCTTAGTCGCAATAAATTGATTACAGGTTACCCAGTTATGTGGCATC
GTAGAACTTATGACTCAGACAGACGATGGATTTGAAGCGTCTGCCATGCTCAACTGGAACGAGAAGCTTTCTCTTGATCC
ATCACTTCTGCGTGCGATTACACAAGGATTTTCAATAGGTCATTACGGAGCGTCATTGACATAGTCTTAATTCGTGCAGT
GATCCTTCACCATTCTGCGGCCAACGCCTCAAGCCATCTTGTCAGCCCTCACACCTCATCGCTCATCTAGCATTTGCGTT
TATCCGCTATCTATGTCATGACTTCATTTCTCAGGCTGCATATGGTCATCATGTCTGGTCCATCGCTTTTCGACGACAGC
GCGTCAGGTCAATGTAGGACAGTAGAGAGGATGTTACTTGATGAGACTGTTTTTCGAACAGGTAAACGCACACAAGGGAA
GGCGAGAGATCATGGTTCAGTAAGAACCATATCCCCACTGTAGCCTGTCAGGACATTCGCCTATCTCACCAGTGAACGTC
TCGTGAAAGTGTCCTCACCATGCTCAGCGAACGCGAGAAGACGATGTGATATGAAGCAAGCAGCTGTCGGACGCGCCTTT
CCAGCTTCCTCTTCAAAGAAGAGACCCCGAAAAGAACAGGATGAAGATCGCCGCAGGCAGGACGCGCTATGTTCACGTGA
GTACACAAGAAGATGTGAAACCGACTATAGCGCGACCCGGAAAAGACTCTTGCGAAACGATCACTGACCAGGCGTTACTT
GTAGCTAGTTGTAATGGTCTGAGAATGACTGTCGACAATGAAGCACGGATGGCTTTATTACGTCTTTGATACTTCGCTGC
TTTGGACAATACTGATGCACTCAATGATATAAATGGGGTGCTTAGCCCTCCAGCCACGGTTTTTTTTTCTTCGCTTTATT
GAGACACAGTCTACTTCCTTCTACTCAGGCGCATTTATCACTCCTGATCGGAAACCTATCTTCGCTTTTGTCTGACCGAA
CTCAACCTTCGTTATAAAGATGCCAGACAGGGAGCTTACTCTCTATGACTTTCGTCGCGAACTTGAGTCTCTGTTCCCTG
GTTCTTCCGCAGACTATTCCTGCTCAGACCCTACAGCGTCCCGCTTCCCTATCTCATCTGCTCGTGATGAGCCGTACCGT
CTGCCATCAGGTTCTGATATGACGCTGACCATGACAGCTTCGCTACTCAAGGGCTCATCGGCAATACATATGAGTGCTAA
TGCCCCCATACACGTCCCTGGTGTTGTCGAGGATGGCAGCCTCACTATCGAACATCCCATCATCGATGTATACCTTTCTG
CGCTTTCTCGTGCCTTATGGGACAATCCGCCGATAGCACCACCGAGATGGCCGTCGATATCCGCGGAGAGACTCAAACTA
TGTATGGCTCACTATGTGAATGCTCTGCTGAAAAGAGCAGATATCGGCGAATTCACGAGTGAATGTATCGTCGCGCTTGC
TGCAATAAAAACGTTGTTCGGCTGTCGTCCTGCGGCTGCATTTTTTGGGCTTTGGAACATAAATGTAAGGACTAACACGC
TAAAGATGATTATTAGGATGAAATGTTATGACCCAGCGCTCTTTGGCTCCATTCAACAACATCTTGGTAGACAGTGGTAT
GCCGAAGCCAAGAGTAGATGCGATGAGCTCATTTGCCAATCGGAGAGACACAAGCTCAAAGTCGCTCATGAAGCTATCCA
TCATACGGATGCAGGTGTATTGAAGGTTTGTCCTCCCATACCGCACTTGACTACCTCTGGACGCTCGGATCCGTCTGTTC
CGCTACCCTCCACTTCATCCGTACCAAGCAGGCACAGGAACATGTCCACTGCTGGCGCGTGCCCCGTGGTTTCCGGTCAG
CCGAGTACAATCGCCAACGTGCATTCCAACACAGGACCCAGTTACTGTGATACTGCGTCTGACTGGCCCACTTCTGCAAA
CAGGCGTGACGCTCAGATGGGTAAACCCAAAACCGAGGGGAAGACCAAGGGAGAACACCAGGACCGAAGGGTGGAAACCC
CGTAGGTGGATGTTTCCAATGCCTCTGAATCTAGCTTGCCCCAGTTGTAAGGGCATCGATTGTGGAGAGGACTTAGCCTA
GGACTCGATTGTAGGACTTAGCTTAGGACTCCCCGGCTCCTCAACTTGTGTCATACAGTATATACGGTACCGCTGGAAAT
ACGTTAAAATCAGATTATGCGTAGTGACGACCAATTTGCGGACGTCATTATTGGCGAAAGTTCAACGTATACAACTGTGC
CGCCCGCAAGCTCGCACTATTTCCGAGATATTGTTGAGACTGGAGAAACCCACGGTCTGAGATATGTGCCCTGTTTATAT
CACCTACCACGATCATCCTGAGTTAATCGCGATCAAAACGATACTTTGTATTTCGGGACCATGAGCCTAGTTTGATTTGC
GTTCCCTTTCTACGCTGAAAGTTGAAACCCCCCGTTGTCTTGCAGTGACTGCTGTCCATTTCAAGAGTAGACTTCATCAA
GCGGGATGCTCGTGTGAGGGAGAAGGGAATATAGGCGGCGCTACTGGAACTATCGCTTATGAGTATATATGACAATGACA
TAACTGTAGCTTGGCGTGAGTGGCACCTGCTGACTTAGTCTACGTTGCACTTTGGACCAGAGGGTAGTAGCAAGAAATCA
ATAGGTCATAGTTTGAAGAATCGCTAGTCTAGTGCATGAAGCTGCCATGTTCCTTGGCAAATATGGTGGTAGTAAACACC
TTCAACGTGGCTATGTATATCACCACATACATTAACATCTCTTCGATGTCGGGGACTGGACGTCAATATCTTTGGCAGGG
TTTGTAATGCGTATGACGGTAGATGCACGTATACGTCTGACTACATTGAACTTGCGGTAAGGCGCAAACGATCCAGATTT
CAGCTGCCGACAGTAAAAAAAAATGATCGTCGTAATGTTTCGCCACGACATATTTGTGAACCACGAACCGCCTCAGTGTG
CTGATCTGCAGTCAAATCATAGCCCTCAATGGAGGAGCTTTCAGCTTACCACATCTACAATCCGCAGCGTCGCTCGACAT
CCAGTCTAACTGGGTGTTGGGGATTTTCAATGATTTTTTGTAATTTAAACTGCTCTCCCAACAGACGTAGCCCGCGATTG
CCGAAAAGCGTAAGTCCCGTAAACCTAGTATGATGAATTTAGCTCTTCAAGCTGGCGCTATCATATATGAAGCTTGAGCC
GGCCAACGCCGGCCAGCATAGCGGCTAGTAACAGAGACCACCTGATCCCAAGACTTTCTTCCATTTGTTCACATGCGATT
GGATATCACATCCGTAAGTGGCCAGGAGTTCATTATCGTCGACTCAGGAGGCATTCGCCAGTAATTGTCGTCAGTGAATG
TGCTTTCGCGACTTCCAATCAGTTGTCATCTTCCGGGATGATGGCGTCGTTCGAGACAAGATATCGACTCCATAAATGTC
CCATGGCCTCAGGATCAAGATCATGAGTTCTCCTAAACCCTTCCAGTGTTGGTCCATGGGGCCAAACAAATTCGACCTAT
CTCTGCAGCGCTCCCAAACAACACCGAATGTCTTGAGTGAAGATAACGATGATAGACAAATCCAGTCTTAGCTATTGGCA
TGGCATTGCCGGACCGCTCCGCTTTTCCGCCACGTGCAGCAGCACCCAGTCGAGTATCTCGGCCACGGCCCGGCGGCCCG
GCGGCCCCTTCCTATCATTCCGTGTCCTTTAATAACCTCGGGCTCTACCATGGCTCGCTAGCAAAGGTGCCTCAGTTCCT
CTGCTTTCTCTAGATATCAACCATGGCTCAGGCTGTTAACGGAATGAATGGTGCACATGCGGGCTCTGTTTCCCGACCGT
TAACGCCAGGCATCTACGCTCCCATACCTACATTCTTTACGCCTGGGTCCGAGGATATCGATCTGGAATCACTCAGGGCT
CACGTCGTCCGAGCGGCGAAGGCTGGTGTGCGCCCACTGATTGCTGGTTCAATGGGAGAGGGAGTACATCTCACCCATAG
CGAACGAACTGCCCTCATTACGGCAACTCGTAACGCTCTCGACGAGGCAGGTTTTCAGCAGGTGCCTATCATCGCGGGTA
CAGGGACAGGAAGTACCCGTGAATCGGTCGAGCTCTGCAAGGAAGCTGCGGAAGCCGGCGCGGATTATGCTATTGTCATT
GCAAGTGGATATTTTGCCGGGGTGTTGACAGGCAACAAGAAAGCTTTGAAAGCATTTTGGACTGAAATCGCGGATAAAAG
TCCCATACCAGTCCTCATTTATAACTATCCCGGTGCCAGTGGAGGCATTGACCTCGACTCGGACCTTATCACAGAACTAG
CAATAGAATGCCCTAATCTTGCCGGCGTGAAACTCACGTGTGGTAATGTCGGGAAGCTCACCCGGATCTGTGCAACCGTC
TCAGACTCTTCATTTTCATCTCTATACCCGCGCAAAAACCCTGACGCGCCTTTCCTTGTATTGGGCGGTTTTGCCGACTT
CCTTGTCCCTTCATCCTATTCCAACGGGCACGGAGCCATCACAGGACTCGCAAACGTCGCCCCTCACACTGTTGTAAGGC
TTTTTGAACTGTCGCAAGCGACGCTGAAGGATTCCTCCCTCCTCCCGGAAGCCCAGCGCCTCCAAGGTATCGTCGGCCGT
GCCGACTTCACCATCGCCAAAGCGTCTATCTCGGGCACGAAGGCCCTTATGCAAAAGTTGTATGGCTATGGCGGGCTTCC
GCGTAAGCCCCTGCCGCCAATCGAAACCGAAGCTTTCGAGGCGCTGTGGAACCACCCGCACACGCAGGAGCTCATCAGAG
TTGAGCGTGAACTTAGCAGAAAGAGCAGCACCTGAAATCTTGTGCCAAGGCTGGGTTCATAGCGGTATAGCGGAGACGTA
ACGCAAAGGTGTCACACATGCGCGGAGATAGACGCGGTGCTAGTAGTATCTATCTTCTCTTGTCATTCACAAAGCAATTG
TAATTGTATCACATCGATTTCATTGATCATCTTCAGTTGCTTTCCCACATGCCTTCGGGGACATTCATGAAGTCACAAGC
GAAGAACGCATGGAGAGCAAGAGTTTGAGTTCTTGTATGAAAACATGGCAGAAACAAGAAATGACTACGATAGTCGAAAT
AATCAAATCGCGCAGCATCAAATTGTATAGCTTCCACACACTAGTTGTAACTAGGCATCGCGGAGTTTGGCTCTCGGCAT
TTGATCGGGCGATAGGGAGGATCTTGAGAGACATTGTATGTTGCATCTTCGCGAGAATTCTTGAATTCAGCGACACTCAC
ACCACTTCATTATTTCGATAAGGTCCAAATTGATTTTCTCAATCTTTATTTACCTATCGGTGACAAACGACACCGGCACC
CCAGGAAGTGAAGTTGCGCAACTGTCATGCATACCTACACGGTAATTTGCTTGTAACTTGACGAGGTTGCAGCGACTGTT
CAGTCATGTCACCGACGGGACAAATCAGGGATGCCAGCGCACCTCACGGCCGCGGTTCCAATGGCGCCTCGCCCGGTATA
GCAGTGCAATATCGAGCTTGCTGCAGTTAGACTTCATCAACGCCGACAGTATACTGGAGTATCGATTGCGTACATTTAAA
AGGAACAGGCGACCTGAACCGCCTGATCTCGCGATTTCAGACCCTCTTCAAATAACTACAAGAATCCCCATACATCGATA
TCATTGAAGTCTGGAACCACCTCATGGAATATCACATGTGGGCCGATGGTCAGTATGGGACGAAGCCGCTCCCTTTCCAA
GACAGAAAGGGAAGAAGCAGAAGCGTACGCGGAGACTGTATCCTTCTTCCCTGTCCTCCTGATGTACCAAACCCACTAAA
TTCACGGGTCCTCGTCAGTCCATCAATATCTTGCACAATCGGATGTGTGTGAACCACTTTAACGAAGGTGCTCGGACGCA
ATGAAAGCACAACAAGCCAACGCCGCGTGAGAGCTGAGAACTGAAGGCCTAATTCGTAGAACGCCGTCCGTGGTTTAAGA
TTCTCTAGTAGAGCCCGATCTGATTAGCGTGAAGCTTCCTGTTTACTCCACATACTGCACTTAAGTGTGTGCCCCAGAAC
GGTGGTAGGTTTATAAGAGCAAACGCATTAAATCCGGGAGAAAAAGGGTGCGATGGAGACGTTTCCTGAGTACTGTCGGT
GAGGACTCGAACAGCGGCGGGAATCCGGGCAGAGACATAATTGTAACAACTGAAGGATCTGATGGCGATAACTTCGACGA
GGTAGGCGACGAGAAGCTAATTCATTTGACATGAGGCATGAGACGTTTGTACGTACATGAATGCATACGATTCCCGCGAA
AGAAGCGCAGACGGCAGCTCAAGCTCCCGTCGGCAGAGACATTCGAAATACTTGACTACATGATATATTCTGTCTCTCGC
TCTGCTTTTGTTTACGCATCTCGACATATCGTATAATCCCGTGCAAGGTTCAGGCTGAGCGGCACATCATACAATTCCTA
GATAAGCAGCCTGTTGTTGGTATTATGTGGCGGCTGTGATGACCAGCGCCTCCAAACGAAAGTGCAAGTTACAAGCGCAC
AGGAACACGGACCAAAATACATTGACTCACTGAAAGAGCACCGTCTATGAGTTGCACAGTACTTGGACGCACGAGTTGGA
CTCGTCGATGCCGTGGATAGTATCTGAACGGCCAAAGACAGGGATGGACTAAGGAGGACGAACGCCCCGGTAAGCATGAC
TCTCGTCAAAGGATGCAAAAATTGCACAACACAATGCATCCATTGTATACGAAGAAGACACGACCATCTGAATACCTCCT
AGGTGTACCGCAGCGCTCGCTACGGAGTCGAATACTATTCGGCCTTACATCCGAAGTGAGGGACTCCAAGACCATTTATT
GGTCTGGGTTCTTCCATTCTCATGGTATGTACCCTGACAACTACCCAATACTTTGGGTTCTTGTCACAGTACATATGAGA
GGAAGAACCCAGACCGAAGTATGGGTCTCCGGGCTCACACGGACAAAACATAGCGGGTGCGCTATCCTGCAGATACCTAC
GTGCTCTTGGTGTTCCGTTCCAGCCTGGCTAAGCAACTGTGTTCAATAATGATGGCAAATGACACTGGAACGGAGCACTG
TGATACAATTTGATCCGTTACCTTATCTATAGACATAAACCTTCGACCTTGATACAACCACTTCCAATATGAGCGATGGT
ACCATGTCGCTATAGGCCTACTTGTTATGCGGCATCGTTGGGGAGGCATGCATGTCGGTCAGGTCGCAAGGGGAGGAACT
CACAAGCCAGAGTACTAAGGGGCGAGTTGTCGTTCCTACCCCTCCCTCAAGCATCATTTATAACTGCGTTCAGCCCCCAG
CAGGTGAACACTTTACTCGACAACGTGCCTTGTGATATCGATATCGATGTCTTGGATTGCGGTGTTCATTGCATTGCCTT
GCTCCTGAAACGCCCACGTTCCCGCTCGTGGAGCTATGTTTCATATGGCGCGGACGACTCGAGGCAGCCCGGGATTTAGA
TCGTGCCCACGGCACTTGTTTCTGGAACAACCTAGAGGCAAGGCGGCCTTGCAGAGAAGCGCAGAAGTCCACCGATATTT
TGCGGTTTGTTTCTTTCATTTCATGCTCCAGGAATGCGTCCTACCTCGCAGGCATCATCGATGGCCTGCTTTAAACCATC
AGGCAGCTCTGGCAGCGTGATTTATGCCCCGTTCCGACCTCCATCGGAATGGGGACGCACGCGGTCTCTGCACTCCGAGT
CACGTCGATCATGAGATAGCTTGAGGACAGGGGACGGCGGATATGCTGAGCGATAACAGGATCAATGGGCCGGGAAAGCG
TTGCGCGGACATTCTGCATTTTATGTCGGTGTGAGAGTGGCCGGCGAAATTCTGCAACACAAAGGGGACAACGATCGTGT
GCAAATTTCACTGCAGGGGAGTGAGTCACTATGGCTTGAAGGACGGTCCGAAACGTGACTGACAGGTTCCTCGTTTTTCA
TAAGAGGCCACAACGCGAGGCGGACTTGTTACTACCTGGCGGAACATGTGACTCCGAGTCCGCTATTCTTCGGTGGAGAC
CATAATCCAGAAGATCGCTCAACTGTGATCGTTTGTCAAAACTCGTACTACATCTACTATGGTTAGGTGGCTTGTTTTTG
ATGCCTCCGACACCCTCGATGTCCCTCCCGTGATGTCGATCTAGCTCCTCCTTGAGAATGTCGGCTTACTCTGGGAGCCT
GAGCGACATCCATCGGCTGCCTATTGCGATATCTCGAATATATTATTCTAATTATCCAGATCCACTCAATATTCATCGAA
ATTCCTAGCGTAAGCCAAGAATAGACCAAAATGGAAACTTATTTGCGCAAAGTTGAAGGATTCACCTGTGACCATTGAGC
TACAATAGGGTCGCTGGCCATCAGATGACGGAGGATACGGAGCACTGCGAATTGACCATATACGATGCTTCCTATAATTG
TGCGTGTCATTTCCTTCGTCCGATATCGCAGGTATTACCCATGCCAAAAGAGGGTTTGAATTCTGACCAGGACGGACGGA
GAGGTGGAGGTGGAGCGGGGCTGGTCGGTGCCTGGTCCGCTTTCGGATGCGTCCATCGCATCCGAACCTCCAGCTGACCC
GCTGCATCCGCACCTTGGCTTCCATCCGCCTTTTCCGCTATCTTCAAGGCTATAACCAAGTGTCGATAGCGATGGGCCCC
CTTCAACATCCTTCCCATTCTACATTCATACCGACATGTCTTGTGTTGTTGCTGCACAAATACATCCTGTTCTCGAAATT
AAAATCATACCCACACAAGTTGCACACAAGAATGATTCGAGGTCTAGATCACCACCTCGTGCAGATTGTCTGCTCTCAAT
GATCCGTTCACTCACTGTTGACGACGACTACTTTACGCGCCGAGCCCTCCGTGCCACATGTATTCAACGATCCCCCTTGG
ATGACTTTCACCCACAAGCGAGCGAGATCGTTCCTGGGCTCTTTGTGTGCGATGCATACACTGCATCGTCCCCTGCCATA
ATTGATGGTCTTGGCATCACGCACGTTGCCTCCGTTCTGAAGCGGGCGTGGTACCAGTATCCACGCGAGATCGAACACAT
TTGCATCCCCATAGACGACACGAGACAGGCCTCTCTACTGGGATATCTGGACCACACGATGGCTTGGATGCAGGACGCTT
TGCGCCGGAAAGGTAGAGTCATGGTCCACTGCGTGTGGGGCATGAGCAGGAGCGCGAGTGTTGCGATTGCATATCTCATG
GTTACGGAGCACATGTCCCTGGAGGACGCTCTCAAGCTTGTCAAATCAAAAAGACAAGTCGTTAGACCGAACAGCGGTTT
TTTGGCGCAGCTGAAGGTGTATGAAAAGGTATTACGAGCGAGGGAAAAGCGGAGGAGAGAATGTGAGCGGATGTTTGATA
CAATCAAGCTGTATGATGATTAGATTCTGTATTTCTATCCCGTAAAAATGAGAAATTCCTTTGCCTCATTGCATTGCAAG
ACTGCAACCTGCTGTCTGAGAGACGTCTTAAGCATGAACATCGTTCGCTGTCATCTTGAAGGTTCTGCAGTCTGGGTTTA
CTCCGTTCCGACCAGGTCTCGTTGCATCGATTAAGGAAAACTGTTCGCGTTACAAACCAGACCGACCCTCGATGCTACAG
CATGGCTGCCTCGATGACCTCGGCTAAGCAGTTCCTGTCGCAACAATAACAGTCCGAAATGAAATGCAGTCTTGACGTTA
TCACACAGCGCCCCATTGCGACGAGGCCACTTCTTCATGTCGTCTTTATTCGCGCCCCTCGATGGAATCATGGCTTTTTC
TCACCTAGCACCAGCAGTTTCGGATTCAGCCCAAACAGTCCTTCTCCTTCGAAAGAGCCGCCCATTGACTCGGGATCGGG
CCCAGGCCCGACGTCACTTTGAGAAATTGCGGTTTCGTGCATCCGTATACCACAAACAAAGCTTCAGGGGAAGTCTTCGG
GTTAACGTTATACAGTAACGCCCGTACACGAGATGCTAAAGAATGCTATATGGTAGTATGCTTTTGATGAAATCCTTGGA
ACGTTGGGAAGTCGATTATGAATGAGTAAGAGTAAACATGCCAGTTGAAGGGCTGGCCCCAAGACATGGACGGACCATGG
CCGTTGGCAGTTGTATCATGATTGGCACAGTGCATCCGTCTTGTCATCGTGCGTATCCAACCGATCCCATGACAAGAGTA
ACGAGCCACATGAGAAGAACTTCCAGAACTCCAAGAATGTTTGCCCGCCGACATCGTGTGTCGACTTTAGTACCTACAAT
CTATCTTCATATGTGCGAATAACATATCAGTCTTCTAAAAACGGGGAGTCCAAAAGCAGGGCCAAATTACAGTTGTCTGT
TCGCCACGAGGATCACCTCGTTCGTTGTCTCGCTGCACTTCCAGAGTCCCCAGCACGATAATTTAATAAAATACGAGTGG
AGGATGTGAGAATCTAATTTGGTCGGAACGCGCGCATCGTGCGCATCGGCTACCAGTCACAGTAGTACGAGTACGAGAAG
AAAGCTTTCAAAATCGCATGCAAGTCAGAGAACGGCCTGTAAACCGAGTCGTCGCTCAATTGAGTATGTGAAGCATGGAG
GAACAAAGAACAATGAAATGGATTGGGCCGGATTCAAGCCGATATGTGTGTAGCCCAAACGCAAGCCACGGCGCAAGTCC
ATTAGGCCTGGCGCGACTGTGACCAGACGCGATTCGTACGCGTCTCAATTGCACATGATCATCCTCCTTTTGCCGCAGC
>Cluster-196.2561
GAAGTACTCACTGGGAGGAGCGATCACGGCGGCGTGATCGACAGGAGGCACGTGAATCAGCCCGCGTTTCTGACGCGTAC
TCGCCGGCTTCAAAGTTCAAATTTTCAAAGGCCAACCAAGGTCAAGTATCATACTTAACTATGGTGAGATTGATTTGAAG
ACGTGCAGGTTTCAAAAATCATGGGGCACGCAAGATTTGGATGCCAATCACAATAGTACAACTCACAACATACCTCTGTA
TCTCACTCAGACAGATCAAAGGGAGTGATATACGTCATATACTATTACTAGTCAGGATCAAGGGGCGCACTCGAATGAAC
TAGTTCCTCCTGTGAATAGATTCTTGTATCGGAAGGAGCCTAGTAGACATAGGGAATCAAAGTATACGGCGTCTTCCTTG
CCCATGCCTTCCATTCATCGCCAAACTCCTTCTTCAATACCCCATCTTCCTTAGGAATCCTGAGAACAAGTATAGAAGGA
GTGATAACCCACCACCCTGCCCACACGAGTGCCGCTAGCTGTCCGGTTGGCGAGTTTAAAGCGCCACATTCCGTCCACCA
TGACCCAGATGTGAAATTGCATAGGAGGTTCCCGATGCCTATCAGGAGAACACCAGTATAGCTTGGGTGTCGCACAATGG
CGTAAGGCCCAACGGTTACAAGCTTATGGCTATCGCGCACAGACAGTTCCCATGTGAAGAAGCGTCCGAGGGTCCGATAG
CAGGCGACGCGAATGCAACCGCCTAAACATGTGAGGAAGCAACCGACAAGGAAGACCTTTGTAATGCGTAATTTCGAGGC
GGATGTGTGTAAATGTGGCGTTAGGAGTGAAAGAATGCGCTCAGACAAGGAAGACGGGAATTGATTGGCGGCGATGACAG
CTGCCTCACAAAGTGCATTCATCCATAACAGAGGCTTGACCACCTTTACCATATTTCGACCCGAATTATTTGAAGTGAAA
ACATCCTTATTAGATTCTTCAAATTTTGCTACTTCAGTAGGTCTGGGAGGCGGGTTTGGAGGCGTCAAGCCAACATGGGC
AGCTATTGCTGATGCAAAGATTAGAGGTATTTTCAGCAAAGGAGTGCTCAAGGTAGGAGCAATCAACAGTGACATTGTGT
TTAGAGGTTGCGACAGAGAGCGTATAGAATCTGGAGCCTGAGAGCCGTAATTATAATCAAGCCCATAGTCATATCTTTGT
ACACATCGGTATCAAGAAGCTCGGAGAACAGTTTAGCAATGATCACAATACTAAGCACTCACACCGGTGCCGACGTACTT
GACGTGACCAAAGAACTTCGGAACTGGCTCCCATGCTGACATACGTTTTGGGACAGCTATTTACCTTGTGACTGATGGCC
ACCTGGGCCTGTTGACAAGTACCGGAACTAACTGCATCCAATGAAGGCCGATAGGAGGGACATAGCTGGGAATGACGATG
ATCCATGATACGATGAAAGCGGCCTTCAACGATATGCAGACCACATTGTAGTGCAATCGATATCCCTAGACTTATTCAAT
TGCTCGGCTGTGACTGCACGGATAATAGCAATGAGAAAGTTAACCACTTCTGTGCGACACCGTTGATCCCATGCCGCCGA
AATATGTCGAGACACATCTAATCGACCTTTCGGGACTTCCCGCGAAATTGTCGTAACATGCATGTCAACGTGTTTTCCAA
AGTTGAAAGAGTAGAACGACGATATGCACACAAAATTCGCTGTGGAATACTTTTTATGGTCAGCTTCAGTATACCATAGA
CTATCACAGAGAACCTACGTCTATCATAGATCTTCTCCATTTAGATGTCAATTCGTCCACCTTCAAGACTACGCCCGCAG
CAGCGCTCCTCAGTCTAACTTCCTGTGTGCCTCCACCACCCAAGACCTTTATGCCCTTCTCTAATTGTGCAAACATCTTC
CCTGCCCATTCACCTGCACCTAGCAGTAATGCAGTGTGTTCGAGGCCCAATGAACGGCCACCATCTAAATCCAATGCGCC
ATCCAGTACGATCAGTGCAAGTTCTAGTGCAGCAGTCAGGACTGCTGCCTCCTTGCCCTTTCCTGTCATGTCATTTTCCG
AACCCGGTTGTGTCCGCGCATCCGCTAGTTCCGCCTCCACATCATGGTCCTGTTCTTCTGCCGTCGAAATAGGGCGGGTG
CCGAGCGTCACCGCCAGTTCAAGGGCATCAGGTGCAATGATCGCAAGCCATTCTGGTGCATTGCGTGCCGCATGTACCAG
CACCGCAAGCGTGCTCAAGAAACGCGCAAGCACCACCGCGTTCAGTACGAGCCCTGTACCCACGCCACGATAGCGGTGCA
ACGCGGGCTGATGCGCGGTACGTGCCTCGCGAACTTGTTCGTCTCTCAGAAAAAGCCAGAAGCGATTTACGAGCGGGCAG
ATAAAAAACTCCGCTGCTACTTCTGTGAATGTGCTCGGTGACGAAGAGGTCTGCTGCGATGACATTCGAGACAACACAGA
ACCCCCAGAGACTTGCAGCTCTGTCACTTTGGCCCGTTTGCGGATGCGAAGCTGACGCTCGCGCACGAATTCTGGCACCT
TGTCCTTGGTGGCATCTCCGCCTTTTTCGATCGCCTGGCGGCTGATGCTGTCGAGCATAAGCTGTACCGGATTGCTGATA
TTACTCTGATCTCCGGCGGTGAGGTACTTCTGGTGTAGTGTAGGCGGAAGGCGTTTGCTTGGGAAAGATATACGGTCCGG
CCGCACAGTGAAGGAAGGTGGGAGAGGCAGAGAGGCAAGTTCTCTTGCTCCTAGGGCCAGCGCATTGAGCATGATGTAGC
GTTGGTCCGTCGAATATTGATTGCGGAAGAATTCTTCGATGATTGTAGGTGCTGCCTTGCGAGGACAACACACGACCAGC
GCATTCAGCGCTGCTTGCCGCTTTTCATCGAAGCCCTCAGTATCGTAATTGTCCTGCAGACCGACGAATCCATATGTAAG
ATTGACTGCATTCTCCTCAAGCTCAGTCCCATATTCCCTCTTCCGCCTTATCAGCTCTCCAGCCACATCCAAGGCGACTT
GAATCTTCCGCGCTTGATCCTCCTCCTGCTCTGTCTTCAGCCCGCTCGTGCTCCGTACCATCTCTCCGAGCTGTGCAAGG
TATACAGGCCGCGCGATCTTTTTCTGTCCCACGCGTAATGTAGGATCTTTCTCGATTTCTGCAAGTTCGAAAGGGGTTGG
TGATGGCGAACGAGACGAGGGAGGAGAGGAGGCGTAACCGTTGAGGGAGTCGTCTGAGTCGTAACTCGCATCATGGACTG
TCAACTTGCTGGGCTCCAGCTTCGAAGGTTGTGAGAGTGGCTCTATTGGGATGCCAGCGTTGCTTTCACTTCCCTCACTC
TTCTTGTCCACGACACTCTCCGCCAGTTTTTCGTCCGCATCGGCATCTCGTGCCTGTATCAGTTTCCTGAGGCGCTGGCA
CCAGTGCTTCCCTTGTTCCTCCCCTTCCCAGTCGCCGAAGTCAAGCCTTTTCCCCGAGGCGCGTGCGACCTCCTCTGCGA
CAAGCATGCCGCAGCGCTGCACAGCAGGGTCTAGATGGGATATATACGTCGAAACAGCAAAAATGAATGGCGGGGACATG
GCCAGTGTGTGAGCCGGAGACGGGGCGTCTGCGGCGATGATACGCGAGCATGAGAGGGTAAGAAGTAACAATGAAGTAAT
AAAGTGGTGTCGCGAAAGAAGAGAGTGTTTGATGTGTTCCGGAGTAGTCCACATGTCTATGACCTTAGAACGTAAGATCT
CCAGAGCTTCCTCGTCTGTCTTATGCGTCTCGGCTCCCGCGGCCCAGCAGGCGAAGATCCTAGCATGTCCTTCGCTCCAC
TCTCGTCCCAGTGCGACTGCACTGAAGGCATCAAGCAAATCGCCTTCTTCCTTGCTCAGCCGGCCCACCAGATGTCTCAA
TAGCTGCGCCTCACGCTTCACCAGTGACCTACTGAGAGCTGTCCCGTCAAGTCCTAACGGAATGTCGGTAAGAGACGAAA
AGAGTGAGACAAGGACGGATTGGAGAACGAGGGATGATGGGAGAGAAGTGAGAATTTTACGCCAGTATGTAGTATATGCA
AAAGTGTCAGACGCAGCGATACGAGCTCGAATTGTGGACAGGGTGGCCTGAAAAAAGGAAGGCTGTGAGACGGAAGTGGG
ACGCGAGGAACTAAAGACGCCAATGTTGACAAGTTTCGCAAGAAGATAGGCTACAGAAGACACTTTCTCTCGGGAGCGAC
TTGCAGACAACGTTGAGATAAGATATTCGCAACGTACACTTACGCCATTGAAATATGTGCCATATTCCAACTCAGGCGGG
ATATCATCCTTGCCTCTCAAAGCATTGGCAACTTTTGCAGGTACCGCAGCTATATTACGGACACAGTCCTCCCAAGTGAT
ATCTTGCTTCCCCGACAGACCCTTGCTACGTTCTAAGAACACAGCGGAATGCAAGACGTCTATGGGGTACGCCTTGGAGA
GCTTCGCAAGTAAGCGGATAGCACTCTCCGTTAGTGGTAGCGCGAGTATCGTTGAGTATGCATGCACGGCTACTTGGCCC
GAGGCGGGCGAGGTAAAAGAGATGGAATCCGGGCAGAAGTATTGTTCAACAAGAGTATATGCATCTTCTTGCATCAGCAC
TGGCTCCCACGCTGGGATAACATGCTGTAGGATGGCTCTTTGCAGCAGAGGAATGTGCCTAGGAGCGTCGAAGTCGCCAC
TGCAAGATGAAGGGTCATCATACTGTCTGAAGCGTGGAGGAAGCAATCCTATGCGAGCGAGGGGAGTGCTCAAGAGCCTG
AGGAGGGCCGTCGAGTCCGCGATGGGCGACTGGAGACAGTTGATTATCTCTCTGATCTGTGCGAGGGCTGCGTCTGTGAA
TTCAGTCGACATGGTTCCAGTGCGCAGAAATCCTGCGAAAGGAAATGGTGGTGCCTTGAATTCGGGCTGGGTCACTCTGT
CAACCACATTGTCGCAGCTCCTTTCAACGATAGATATCTTGTATCTAGTCACCGTCAGTGACGAGCTTGGAGACCACATG
CATCTTGTGTTATCAGTCCTAGCTGCATTCATGTAGCGCCTAATATGCCGAAAGTACGAAAACATAAACGCAAGGTCCCA
ATAACCATCCCTGAACCATCTTTCAAACAAAGCACTGTGTCTGGCTCCTCCAGTAATCCTAGTTCGACACGTACACTTAT
TCGGCGGTTTCATGTTCTTATAAAACGGAAGGCGCAGCTCGAGAATGCAATCAAGGATGAAAAAACTTCCAGTGGAGTGA
ATGAATTGAAGAAGGCATTGATGGAGGTTGAACGGGAGATGGAGGAGCTGGGGGGACTCAGTACATACCAGAGGATGTCA
AGCATAGGTCAGGGAAATGATAGAGGAGGGGGGACCGAGAAAGTGCTCATCGAGTGGTTGAAGGAATTAGGGATGTCGAG
CAGCACACAAAACAAGACACGATTGAGGTATCTGCTCCCCTTTGAGTTCCTTTCACCTCCAGTACTTTCCCCCCTCTTTC
GCTATGCCCCCTGAAAGGCACATCTCACAGTTTACCCACAGGTTGCTGGAGGTAGGCGCCCTCAAGCCCGACAACTATGC
TGCCTGCTCCGCCTGGATTCAGAACACACCCATTGACCTTCGCTCGCTGCACCCATCCATCATAGAGCAAGATTTCTTGC
TTATGGACGAGGTAGATCATCGAGAGAAATGGGATGTTATCAGCTTGAGTCTTGTTGTCAATTTCGTCCCTGATGTCAAA
GATAGAGGTCGTATGCTCAGCTTGGCGCACGCGATGTTGTGTCCGAACGGCCTGCTCTTTCTGGCACTGCCCCTCCCGTG
CATTATGAATTCCAGATACCTCACCCCAGAGCACTTCGACGGCCTTACGAATGTGATCGGCTTCTCCATAATTCGAAGGA
GATGGAAAGAAGGGGGAAAGATAGCTTACTGGTTGTTGCGCAAGTCCCTCGCCGACACTACGACGGGGAGGTCAGCCCGT
GCACCTTACCAAAAGAAGACGATCCTTCGCCAAGGCAGGAGGAACAACTTCGCGATTCTCTTGTGAACAGTCCGAGAGGA
ACCGAGAGATGTCAGTACGATATATTACAACAGGCAATCCATCCGGCTGTTCAGACAGAACAGTACACAGCGTTAGTCCT
TCTTCAGCTTGCCTACTGGATCAGGGTACAGTTTACTAGGGTTGAGGATGTTCAGCGGGTCAACCGCGCGCTTGATTGTC
CGCATAAGCTCGACAGTGTCCTCCCCAAGCTCGTCAACAAGGTATTCCTTCTTTCCAACGCCGACGCCGTGTTCACCCGT
GCACGTTCCATCCATACTGATTGCGCGGTGCACCAACCGATGTACAGCTTCACTCACCCGTTGTAGTTCCTCATCGTTCT
GGAAGAGGATCAGTGCGTGAAAATTGCCATCTCCGACATGGCCAACGATTGTCGACTGTAGCTTGTGGTCTGCAAGGTCC
TTCTTTGTCTCATATATGAGCTGCGGGAGACGTGACACTGGAACACAGACATCGGTCGTCCAGCATTTTGATCCTGGAAC
ACTTCCGATCGTACTAATCAGCGCGTACTTCCGGCTCTCCCACAACTCTGCCGCCTCTTGGTCCGTCTGCGCGAACTCGA
AACGCGTGCTCCCATGCCGCGCAACAGTTGCTTTTACTGCATGCGCCGTTGCGTCGAGCGCCGCCTGATCACCCTGTAGC
TTGAAGAAGAGCGTATCGGAGATAGGGTATGTGTTTGAGACGGCACCGGCGGTATTGATCGCCGCCATCATGTGGTCATC
CAGGAGCTCCACACATTGTATGTGCGGTCCGTGGGGCGTATTGAGGATCTCCTGCACCGCGCTGACGGCACGCTCGACGT
CGGGAAATTGCGCCATTGCAACCTTCGTAGGCACCAATGGTGCCAAGCGCAGGGTAGCTTCGGTGACGATTCCGAGCGTG
CCCTCTGCGCCGATGAAGATCTTTGTAAGATCAAAGCCTGCGGAGGACTTCCGTGCTCGTCGGCGCGTCTTGATCACTTT
GCCGTTGGGTAGGACAGCTGTAATATTGAGGAACCACTCGCTTTTCGCGGTCCCATAACGGACGGCATTCGTCCCTGAGC
ATCCGGTGCCAATCATACCTCCGACGGTCGCTCCTGGGCCTGGGTCAAGTGGAAAGAACAGAGGAATACCTTTGTCCTTC
AGGGTCTGATTGATATCTTCCCAGCGTGCTCCGGATTGACACACAAGATCGCCATCCTTTTCATGAATTTCCAAAATTTT
GTCCATTTGTGACATGTCTAAACATATGTCTCCGGAAGGGTACCCGGAGAAATGTCCCTCCAAGCTGGTCGCACCGCTAT
ATGGGACTATCGGTACTCTGTACTTTCGCGCGACATTCACGACTTTGACGACATCCTCGGTGCTGTGTGGGACGACCACG
ACGGAGTGCGGCGATGTGGGGTGGTACGAGTTGTCCGAGTGCCCATAGGTCTTGAGAGTGTCGGGATCAGTAAGCACCGC
GTCCTCGCGTGGAAGGATCGCACGCAGCTCTGCGATAGCTTGCTGGACCTCTTCCTTGGACGCGTACCGAGACGCCTCGG
GAGTTATAGGAAGCGTGTCATACTTTGTAGTCTTCGGAGTACTTTCGGGGCGTGCGGTTGTGCCATGCCCGACGTTCGTC
CCATCCAGGCTAATGCTTTGCTGGACATAGTATCCGACAACTGTAGCAACGCCAGCGCCGAGAAGGAATCCTTGCAGACC
CTTGGCTCTATTGCTGTCCGAAGAAGACTTGGCACTGGATCCAGACGAGAACAAGCGGGAACCCCCCACTGACTGTGTCA
CTCTGCAGTATGTCTGTGTTACTTTAGTTCGAGTCAGAGAATATGGACCTGAACGCCCGACACGGCGCGTCGCTGTCAAC
AACGGTGAAAGAGGCATTTTTTGCGACAACCACTGGTCACCGGCGAGAACTGGACGAGAATTTGATTAACGTCGACCAAG
TCGTCGAGTCCAACGTCATGGAGGTAGAGCGGAGCCGACGCGTAAAGTTGTTATAATCTAAGTAACTGGTGAACATAACT
TCCAAATGGGTCAAATGGCCTTGCCCCGCGAGGTCTCATGACGGCCCCTGCACATTCCGATTCCAAGCGCGTACTTGTCG
ACTAAATCTTTGAGGTGAGCGCCGTGAGGAGCATCAGGGGGATATCCAAATTCTTTGGTTGCAAAGCTGGATGACTGCTT
CAACGCTTGCCCTCAGTTCTGTGGTCAGGTTCAGCTA
>Cluster-196.2562
GCCAGATCTCTCATGCTAGCCGTATTTCTTACCTCGAGTCTACCTGAAGGTCTCTACCTGACGTCCGCGAAATTTACTAG
TGACATTGGTGTGCGACTCCTTGCTCGAGCTCCATTGTCTGTTGATCACCACTTGGCAATCGCGATTTTCTTCACGCTAC
GCGCACCCGCGGTTCTCCATCCAGTTTTTGGATAGCAGACCAAAGAACGCGTTGCCGATGTCTTGCATTGCGCACATCAT
ACTGTGTATCTGGATTCTGAGGCCCACGACCATCCAAAGTTATGCTGTATCAACTACTCACGTGGACTTCGTGCGAAGGC
CATACCGCATCCTATTTTCGCCATACCTTTCTTGCCTGCACGGGACAGTCCTACTCCAATTATGCGCAGGCTATCGTGTG
CTCAACGGGTTCATCTCCAAGGATTCTTTAGGTTTCACGTGGAGTCAGACATTCCCCCCAACTGCGGCAATTCTCTGCTC
GGGCCTGGATCAACTGCGGCCAAAAATCTGCTCATGCTTCTTAATCGTTCACAGGCAATGCGCTACACCGTGCAATTATC
TGTGACCAGTTTGGTATCGGCGGTGCTGGCTCATTTCTGGCCTCAACACAGTACTGTGAATTTGGCCTTGATAACTCCAT
AGCTGCATTACTTGTAGCATCCTGCATCCTGGTATCTTATAGAGCACTGGGACTGGGTAAGACTACTTGCTATTCTTGGG
TGCTGACATGGCTGGGAACCTTTAATCGGCATTACAATGTTCAATATAGTCGATCAACCGGAAGCACTGGAAGCTCACTG
GTATGCACTGTGTGATGGGATTTGTTAGATGAAGGCACGAGTCGGAATTGTACCTAGTCTAAGGAGCCTGGAAGAACGAG
CTTGACCACCCGGAGTTGACCCTCAGCGCTGCTTGTATGCTATACGTACATTGTATATACTTTACACCGCAATTCACTGC
AAGTGCGGCTAGTTTTGGCCTGTTTGGTCCCATGCTATACACGTTCTAGCGTTTCTCAGACGTTGACGCTACTTACCAAC
ACGGCAACTCATTCCCTACGACCCATCCCCCGCCGTCGTCGGTGAAGGTCCGTTCATACTTCATCGTCGCCTTCGATCCC
CTCAAGGTAAGTCGCATGGCTCGAAGATCGATGCCTACTCCCATCCCGCATCCCCCTCCTCACCTCTCCCGCTGCGTTCC
CTTCAGAGTCCATCCATCACCCCGAACTCCTGTCCCAAGCCTCCTTCCCCTCGTGTCCCTTACTCACAGGCCTTGACACA
ATCGTCTGTGGACACTAAAAAACACTGAATTTGCCACCATGCCAGAAGCTGACTCGACTCGGAAACGCTCTCGCTCTCCC
TCCGACAGCGAACAGCAGAAGCAGCACAAGCGTGCCAATACAGGCGCTACGTCAAACTCGGATGATTCACAAACACAGGT
TCCCTTGGGCTCCGCTACCGCTGCGTCCACAGCAGGTGACGTAAATATGGTCGAGGCCCCAGCCTCCATCGACGACACTG
CTGCTTCGACTCCTTCACCATCCCAGCCGTCTGACAAGGCGACCTCCCCGGACATGGCAGAGAACTCTGGAGACGCCTTA
GCCTCAGGCGAAGCGCGGGGCGAGAACTCGTCCTCTGCAACCACCTCTGCAGCTCCCAGCACTTCTGCGACAACGTCCGC
ACCTCCCGCGGCCAATATCCACATGCGGTGCTTGATCGTGACCCAGGATGCCTCAATTATTATTGGCAAGGGAGGCTCGC
ATGTAAACGAGATCCGAGAGAAGAGCGGGGCCCGAGTTATGGTCTCTGAGAGCATTCCGGGAAACCCAGAGCGGATTCTG
AACGTTAGCGGGCCTTTGGATGCAGTCTCCAAGGCTTTCGGTCTTATCGTCCGGAGAATCAACGATGAGCCTTTCGATAA
GCCCTCAGTCCCGGGTAGTCGTGCTGTCACGATCAAGTTCATGATCCCGAACTCACGCATGGGCTCCGTCATCGGAAAGG
GCGGTACAAAAATCAAGGAAATCCAGGACGCTAGTGGTGCGAGACTCAACGCTAGTGAGGGCATGCTTCCTGGCTCGACA
GAGCGTGTGCTGAGTGTATCCGGTGTGGCCGATGCTATACACATCGCCACATACTACATCGGCAACATCCTCATCGAGGC
TAATGAGCGGATGCCGTCCTACACCAACTCCTCCTACCGGCCATCTAGCTATTCCCGTAGGCCGCCGTACGCCGGCTCAT
CGTACGTTCCTGGCTACTCCAACCCATATGCATCAGGTGGCTCGCAAGGACCGCCCCAGCAGCTCCAGACACAGCAGATC
TACATCCCGAATGATCTCGTGGGATGCATCATCGGGAAGGGCGGCGCAAAGATCAACGAGATCCGGCATATGAGTGCGAG
TCAGATCAAGATCATGGAGCCAGGCGCTGTGGGCGTCGGGATGAACGGCGCACCTGCTCCTGCTGGAGGGGAGGGCGAGC
GATTGGTGGTCATCACTGGACAGCCTGCGAACATTCAGATGGCTGTGCAGCTCCTGTATCATCGATTGGAGCAGGAGAAG
CAGAAGCAGCTTCGCAACCAGCAAGCGCAAGCTTCGAGTTCATGAAGCATAAATTCATCAGGTAGCGAATGTCTCAGTAA
ACTTTGGCCTCAGTAATGGCGACTTTTCTTGATGATCTTTATTATGTCATGCTTCCGTATGTGTACGGCTATTCACCTTT
CCAGCCGCTGCGCTTTCTTTGTACGATGTTGCACAGGTCTCTGTTGTAAGTCATGCTCAAAATTCCTCCCGCCCTGCCTC
TCCTCCCTGCCCCCTTCGCATAACATGTGTATAGGCTGTCAAAGTATGGCAAATCAAATAGGGTTCATGTGGGATAGTGT
TATACCGCGTGATAGGGAAATGATCATATAATTTCAAGAGAATCATCCGGAGAAAAGTCCCTGACAAGGCTATTCTTGGT
TGTGCTGACTTCTGCCTTTAATGCATAATACTTCTTCTTATATCGATTACAGCTGGCGCGCCACTGCTTCATTTCCGCTT
CCAGCTTTTCGATGGTCATATTACTGCTCTGCACCTTTGCCCGTTCCACAGACAATTTCTGTTGGACCTCTTCCAAACTT
CGCTGCACTTCAGACGTGCGCTCTGCCCATTCGATCGTCCCTTGCAGGAACTTGATCTCGGCATCCATCTGTTCCGCCTT
GTGCACCTTATCGGAGTTCTTCACTCTGTCTCGCAGTTTGCGCACAGCGTGCTTGAGTTTGTCCCGTTCATCTTCCAGCT
CCTGGATATGCGTGGCATCTCGCAGTTTAGAGCGTATTTCAGTGAGGACAGTAAGCATTGGTCCCAGCAGATCCTTGACG
GGATGAGCATTATTAGGCAAACGGTCGTCGCGATGAAGATCGCTTACTGAGACATCAGGTCTTTCCTTGTTATCGGAAAG
ACCATCAATGAAATCCTCTGTTCTAGTGGACATGAGATGAAGAAGATATCATCTGAAAGAAAAATACCTCTTCAAAATGG
GCTCTACTGCGGTGAAGTCGACATCTTCGAGAACGTTATAGCAGGAATCCAATATACGGTGCCCTTCATCAGCACACGGC
CGCTTCGAAGACGATGCGCCGGATTTCTTGTCATTCATATCGGTTGGATAGAGTCTGATAAGACTGTCCATGGAGTGCGG
CCTGCGGCAGATTGCACAGGTGGCCCCAGGATTGGCAAAGTTATAAGTTGCACAATCCAAGCAGTAGAGATGACCGCAGG
TGGTAGTTATCGGTGAAAGATCGTTGTTGAGGTCCTCAAAACAAATACTGCAGCTGGCATTCATGGTGGTTGAAATCAGG
AGGTAAGTGGGCAAAGGAGACAGTATAGGAGCCCTATCAGGAGGCGCGTCGAAGTGGCAGGAAACACGCATTCACGCGAC
ACGACGCGGGTAGATCTGAAATCACGTGCTGTGCGAAAATGCATCGATCGTCTATTTCGTCTTTGGCGCTCTCGAGGTCG
CTGTACCCTCGTGAGCTGCACTCTGGTTTCAATTTTCG
>Cluster-196.2563
TAATATGAGATAATGACACAGCTGTTGAGCTCTCAGTAGGTTATTGAGGATTCTCTTTCATTCTGTCTGTTCAGAATTAT
CAGATTTCTATCAGAAAGTCACTTACTCAAAGTTCCCTGTCTGCTTTCAGATGTCCTTGACAGGTTTGCCAAACTTCCCG
GGCAAATATCTCAATTTTAGGTCACTTCCCGGACATCACAAGTTTTTCTCTAGTCCCATAATGTCCAGGCCCGGGAAGTG
ACCAGGATGAGCTCCAATGGTGGATCTTTTCACTTCCCGGGGGGGGTTTTCTATGATGCTCTTCGATTCTGTCTACTCAG
AATTGCCAAAATCTCATTAGAAAGTCACTTCCCGGACCTGACTGGAATAGGGTACCCTATTCCAGACAGCATATATATAG
GCAATGGAGTGAGATAATTGGACAACTAGGGAGTTCCCGAGTAGGTTATTGATGATGCTCTTTGATTCTGTCTACTCAGA
ATTGTCAAAAAGGGATGGGAAAGCTTGTTCCCGGACCTGACTGGAATAGGGTACCCTATTCCAGACAGCATATATATAGG
TAGGTCACTGCAGATACACTCTAATACCAGATTCTAGTGATGTCACAATCTAGGCTTCACAGGTGTCACAATTCATTGCT
CTGAAGTATAAAGTATTCACTGCCATACAGAGTAGATGATGCCATTGTTGCCATGGTCAGTGTGAGTGATAGGAAGTTTC
GAGGGGGAGTAAGTGATTTGCAAAGGTTGAGAAAGAGGTATGTCAAGGACCAAGCTGTAGTAATGCCACTTCCATTTCGT
GCATCCCCTGTAGAGAGGACATAGCCTGCACCCAAAAAGATAACACCAAAGCCGATGCGGTGCATAATGGGTGGGATAGT
GGGTCTCGGAGGTATCACAGAAGATGCAAGGAACAATCCTGCTAGCCCCCAGGCAGGAAAGGGAAACCGAGAATATGGTC
GAATTATAGACGCAAGTGCAGGATGGGTCAAAGAGGTGCCATCGCTCTGTACGCTTGATACAGAGGACATCGGTGCGTCT
ATGGCGTTTTTGTCCCCGTTTCACTCTCGGTTGCACTTAGCAAACACAAGTCTCGTTGTGTGCGAAGGAGAAACTTCCTT
ATCAGGCAGGTCGATACTCGTCCTGTGAAAGCCTCAGGCTGCCGCGAATTGGCAACCTCGTGTTCCCGCTGCCGTCGCTC
TGAATGTACTCTTTTACTTTTGCTTGCTTCGAACTGATATGTTTTCTGAATCCAATGGTCTCGATGAGAAGCGTTCAGTC
AATTCCAGCAACAGTCCACTGAGCGCAGAACGCGACCATGACCAGCACACTACCCCACAAAGCTACCAGTCTGTCGAGGT
AACTGACCACGACGCCGCAGTCGAACGACTCTCAGCCACAGGCTCGGAGACTGATGAGTCTAGAGGGACTGAGGACGAGG
CAGATGAAGGTGATGGTAGCGACGGAGGAGAGGCCGGTGATGAGGATGATGAAGAGCCCGCGCTCAAATACGAGCGATTA
GGCGGCATAACTCACAATCTTCTTTTGAAGGATTCTGCATCTGCGCTTGCTTATGCGAACCAACGGCTCGCTTTAGGAAC
TCATAGCGGCATGTTGCACATACTCGACCTATCTGGTCGACATTTCAAATCCTTCGAACCACACACAGCCTCCGTGAGCG
ATATTTCCATTGATGTCACCGCGGAATTTGTAGCGACTGCATCCATTGACGGCCAGGTCTTGATATACTCTCTGTCTACT
CCCGAGACGTATACATTTAATATGAAGCGCTCTCTACGGACGGTGGCCCTTGAACCGAATTTTGCCAAGAGTAGCACACG
GGGGGTCGTATGCGGTGGGATGGCGGGCACGCTCGTGCTACATGAGAAGGGATGGCTTGGATACAAAGAGACAGTGCTGC
ACTCTGGCGAAGGTCCCATCTGGCAGGTGAGATGGAGGGATAGGCTCATTGCTTGGGCAAATGACCTGGTGAGTTCGTTC
TCACATCCTAGCTTACATCGTGTTACTGGATTGCGCACAATTTACAGGGCGTTAAGATATACGACACTGTCTCACAAACT
CGTATCACTTACATCGACCGACCCGCGGACAGTCCACGTGCGGACCTCTTCAAGTGTACTCTTAATTGGCAGGACGATTC
CACCCTGTTGATAGCATGGGCGGACCAAATTAAAGTCGCCCGGATCCGGGCTCGCCCCCGCAATCTGACAGTGTCGTCCT
CCGCCAATCAGCCCCCGTTTCTGGTTGAAATCACCGCCGTCTTCCAACTGGACTGCATGATTTCAGGTATTGTGCCACAT
CCTACACCGTCGTCGTCCCTGCCGCCAGAGCCAGCCCCGTCTAGTCCTGCCTCGGCGCCGTCCTCGATCAGGGCGCCTAG
TGTGTCAGCGTCGGCCGCTGTGTCTCCTCCCTCTCTGACTGCCTTCCTCGTCATTGCCTACACGCCGCCAGATTCCTCGC
TTCTCCTCGGCAACGAAGCTACCTCTGACCGTGCAGAGCAAGCACGCAAGGCGGCCGAACGCCCCGAACTTCGTATTGTC
TCACGCGCCGGTGAGGAGCTTGCCGCTGATGCTTTGGGTATCACCGATTTCGAGAGATGGGGTTGTAATGATTACATCAT
TACCGAAATCGAAGCTGGTGCAGTGCTGGCATCTTCAACGGGGGGCGGAGGAGCGGGTGAGAGATACTACATGGTGCTCA
GTCCGAAAGATATTGTTGTAGTGAAGCCGCGAGATTGGAGGGATCACGTAGCCTGGTTAGTTGAAAGAAAGAGATATGAA
GAGGCATTGGAAGAAATCGAGCGGCAGGCCGCGGTGGGTATTACTGGCAGCAGTGGAGAAGACTCAGTGGACGCAATCCA
GATTGGTCAACGATATATAGAACATCTAGTTAGCGAAGGCGAATTTACGAAGGCGGCCCATCTCTGTCCGAAAGTTTGTG
GGCAAGATACCAATCGATGGGAGGACTGGATCTTCGTTTTTGCCCAGAAACACCAGCTCCAGGCTATCATACCCTACGTA
CCTACCGAGTCACCTACCCTGGGACATCTAGTCTATGAGATGATTTTGGCGTATTTTCTTTCACACGATCGACAAGTCCG
TCAACTTCGCGTTCCCTCTTGTCGTTGTCTTACAACCATCTCTTACAATCATTGCCTCCATAGGCGCTGCTCCAGACTAT
CAAGAATTGGCCAAAAGGCATATATGACATCTCTGCTGTCATCGTTGCCGTACAGTCGGAGCTTGACCGTGCGCCGTCGT
CTTCGTCCATGAATCCAACCACACCGGATGCTATTATCCTCATGGAGTGTTTGGCGGAATTATATACTACCAACCGCCAA
CCTGGAAAAGCCTTACCGTTCTTCTTGCGACTGCGACGCCCAAACGTGTTTGGCCTCATTCGAGAGAACAATTTATTCAC
TGCCGTGCAAGACCAGGTTCTTCTTCTTGTTGAGTTCGATCTTGAACTTATGGAGAAGAGGAAAAGGAACGGTGACGAAG
TCGACCCGGAACAAAGTACTGCTATCACGCTTCTCGTAGACCATATGCACTCGATACCCATAGGACGCGTATTTCATCAG
TTACAGAGCCAATCTTACTATCTCTACTTGTACCTGGATGCCCTGTTCAAGAAGGATCCACATCTGACGTCCGAGTATGC
AGATAGTCAAGTCAAACTCTATGCAGAGTACGCGCCTCATCGCTTAATCGACTTTCTTAGAGCCAGCAATTACTATAGCT
TGGAAGATGCATATAACATATGTAGCGACCGAGATCTTGTTCCTGAGATGGTCTTTCTCCTGGGTCGTATGGGTAACAAT
AAGAGGGCTCTCACTCTGATCATTGAACGGCTTGGAGACGTTAATCGTGCAATTGATTTTGCAAAGGAACAGCATGATGA
TGATCTCTGGGAAGATCTTCTCAAGTACTCGGAGACGCGTCCTGCTTTCATCCGAGGGCTGCTGGAGAACGTCGGTGCAG
AAATCGATCCCATTAGGCTTATTCGCCGTATCAAGAACGGTCTAGAGATACCCGGTCTGAAGGGCGCATTGATCAAAATC
TTGCATGACTTCAATTTGCAAACGTCACTATTGGAAGGCTGCCAAACAATCCTCCACGGAGATTGTTCAGATTTAGCACG
AAGACTGCACAGGGACCAGACAAGCGGATTCTTCCTGAGCACCAAGACTCTATGTCCTGTCTGCCTCCTGCCTCTGCATC
AGCTTCCGCATGGCCTAGTATTACTTTTCTTGTGTCGACACGTCGTGCATGCCGACTGTGTGAGCGAAACCTGTAAGCTT
TCTCAACAGCTTGACCAACATCCCATGGGGATGGGAATTGGAAGTCACACCAGTATTAGTGGGAGGATAGCATTTACGGC
AATGCTTAGAGCCAGAGGTAACCAGGGATGTCCAGTGTGTCGTAAGAAGAGCGAAGACGAGCGGACATGACATATACATT
CACTCGCATATGAACTTGCAGGTTGGATTTTTCGATGTGCTGTTTGTTCTGTGTAAAGGACTTCATGTACGGAAGCACGC
CACCAAGGGCAGCCAATTATGATAATCTGCTCCTTTGCGTCAATGCTGCGAGTAACCCAGCTCAAAGAATAGAACAGTCC
TTTGACCCGAGTACAATCGACACAACTTACTTATTGGATATTGCATCCAAAGTTGATCATAACAATTGAGTGGGTAATCA
CACGAGAATGTGTCTTAAAGGACTGTCATGTATTTTTGTATTCGCACCACGTAGTAAATCCAGCGCGAAGTAAGACACAA
AGAAGATGCTAACGGTTCTTGAAATAGTCCAAGAGGACGTGGAGTCCCTCACTATCTGCACCATAATCTTTGACGACAAC
GCACGAGCACCCAACAACCTTACGCGGGTTGCCCTCACGGTCAATCTTACAAAGACCAGCCCACGTTCCGAGTACCTTGG
CATCACCGACCTTGATCAAGTTGATCTTGTGCTCAGCACAGAGAGCCTCGATGAGCTTGATGTACTCGGCCTCGGTACAG
GTCTCGACAAGAACGCAGAGGTGGGCTTGACGTTTGTCCAACGCCTTGGCACACTCGCGCAGACCACGAGCAAGCCCGTC
GTGAACGAGAGCATTCTTCAGAACTTGCTGAAGAGCGTCCTCGACAGTCAATTTACCCTTGGGGGCTTCAGCGGGAACCT
CTACCTCGACGGGGGCCTCGTCGACTTGAATTTCATCTCCAGCGTCAGACATTCTTTTTAAAGTAAGTTACAGGGAGATA
CGATGTCTT
>Cluster-196.2564
GTCCCGCAGGAGAATAACACTGCTTTCTGCAACGTTCACCAATCCTGTGCGCTGTGATTTGAGTAACCATGTCAGAGTCT
TCATATTGTCGCACGTTCACAGGAGCAATCCCAGTGATAAGAAGATCTTATTGTGTCCGACCCAGAGCGTAGGACCCTCA
CTCCACAGTGATACAGCTGCATTTGGGCATCTAGGATGTCTACCATGGCTGATGCAACAAAAGCAGCTAGGGGGGGCAGA
GTGGCCTCAATTGGTAGATGCCGGTGTCGCAGCAATGCGGACTGATATTATGTCGCATTTTTGCAGATCCATATTATTGT
CTCCAGATGTTGACAGCCTTTCATCAGAATCGCAAGGGCTCCTCCTTGAACGTGTCTCGTCTCGCACTGCGACTGAACCA
CGATCCGACTTTTTCACTGTGTGAAGACTGGTAGAATGTAGTTACATGTCACATGGCCTCACACTACAATCGGACACCGG
TGACTCGGCGTGCGCAGCACACCAAGGCATGTATACAACTCTGCTAATCCTTCCCAGCCAGTGCTATCCGAAGAATATGT
GCAGGAAGCTTTCCATTCGTTTCTCAAGTCCTCCCTCACTCAGGCGAAGGTAGAGGGTCTACTCCCTGCGAACGTCCTAG
CCAGCGCAGAGGGAGACCTTATGATAACCGGACCTGCACTATGCCTCTATTTTGCTGCTCTGCGATCCACCACAGATCCA
CCATCAGTTCCCCTTCCCAAACGTTCCAAGAGTTCGTCGCCGTCTTTTCAGCTTTCACATGACAACTGCCCCCAAATCTT
TCGTCACTTCTGGCTCGTCTGGTCACAGTCCGTTCCAGAGATCCAAGCTTTAACGCCAGAACATCAGCATGACCTTGCTC
GCATAATATGTGGCCTCCCACCCGTATCGCATCCTCCTAACCCGCGTCTGAACGGCATTGCAGCTGATTTGAGAGCAGTC
GCTATCGAGATTAGCATGCGCCGGACTTTCCAAGATCGCTATGCTAGCGATCTACAAGCGGCTCTGGATGCTGGTTCTGG
TGAGCCGAGAAGGGTCAAAGCGAGCTTTGTGCCTCCACCTGTGTATAATGCGCCCTCACGCCCGAGTTCCACGTCCTTCC
CAACGCCCAAATTCTCCCCGACAATGAGCCCTATCCCTCCTTCCCCGCACTCCCCGCATCCGACAATTCTTACGCCGGAT
TCTCCCGCAATTGAATTCATTCGCGAAACACTTTACGCGGCCATAGCAGAGGTCCTCGAGCGCATGCCATCACTGAAACG
TAATCTCCCTACCGATCCGACGCGTGTGTATTTTGCCTCAGTTGCATTGGCAATTCTAGACGTCGCCACAAGCTCAGTGA
CCCGTCCAGACTTACACGGGAAGACGGCAGGAGATGCGTTCTCAGCTAGTGCTGACGAGATACAATCAGAGCCGACGATT
CACGGTGTACTCGGTCAGTCACTCATACTGTCGCAATGCCCGCATGATCTACGCCCCTTTATGATGGAGCTGTGTTCGAT
CGGACAAGCTGCAAGGGAAATGGAGGAGCGAGACAGCGTTGTAACCGTGCAAGCCCTCCAGCGCGGTGAAGAACCGCCGG
TGCCTCGGCTCGACCGAGTGCGCGATATCCTTGAGGGTGGTGTCGGACATGCGTACGCTCATGGTATCATCGTGCGCCCC
GGTGAGAGAAGATCAAACGGATCCGTGCATGATGCACACCTGGCAGATCCGCGCCGTCGCACGACCTCGACTGAGAATCG
CGCTGTAGCGTTCGCCAACCGCATAAATGCACTTGCCCTTGGGATGACCAAGCTACGCGCTTTCAAGGAGAGGCAAGACA
TGGTGTTCAAGGTTCTTGCAGGAGCCGGCGGCTGACCGTGACCCGATGGGTACCTTGAATGATGATTGTTGCTCTCTGGT
GCATCGTATTTCGCCCTGTTCGTGAATCGCTGTTTGATTTCCGAGCATATCTCTAGTACATTACATCTAGTTGTATTATT
TTCATTCAAATGGATTAATCTTGTGACAACTGAGAAGACACAGAAAATCATTGAGACCAGTACAATGCGCGTAGAGAGTT
TCAGGGCAGAGACACTCGGAGGATTCTACGTCTCGCTCAAAGAAATGTTCATGCTGCTCATGACCGAGTCAGCATAGCGC
TGCGAACGTACGACTCGCGTTCAGACCGAGCCTCTCGCCACTATGGACCGTCCCCACAGGCAGTCGACTGGACGAACGCC
TCCGGAAGACGGACGAAAGCAAGCGGTCTCTCGCGCCGTGATGAGTGCCATAGCGAGCCGCCTCGCTCACAAGGCGGCGA
AATAGCAATAGAAAATCACATATGCTCACTGCTTTCTTTTGCGCCAAGTTTGCGACTACGAAGGGGCGGATAGGGATGAT
TCGGAGCGGGGGCCGCATGGCGAGCCTCGAGTGTGCGTAGAGGCCAAACCCGCACGGCCGTCGTGAGGACCGCGGGGGTG
ACTGCAGACACAGTAGGGAACCTGAGCCTGGAGCAGCCGTGGGCCTGGCAGCGTGTTTGTGCTGGAGATCATGGCGTTCA
CAGCTGTGCGCGGACGGTCGGGCGTGATTGATGGGAGATCTCGGGCAAGATAAGATAACGCCCGGTCCGCCCTCATCTCT
CCTCCTCCGCCTCCTCATCCTTCCACACAGCTCATCCCCTCTCGCCCGCCATGGCATCCCCCACCGACCCCGCACTTACT
CCCATGCTCCTCGCACTCCCCTCTTTCACCCCTTCTCTCGCTCTAGAGGTCCTCCCCCTCGGCCTCACCCTCCACAGACT
CTTCATCCAAGCAGACGGAAAGACACACGACATCCTCATCGGCCCAGAGGCACCCGCAGGCCATCTCACCCAGAAATACA
CAAACACCATCATTGGCCGCTACGCCAACCGCGTCCCCGCTGGCACACACTCCCTCTCCCGCAACGGCCTCTCCTCATCC
TTCACCGCTGCATCCAACGAGAGCCCCTCCGTCTCCCTCCACGGTGGCCTCACAGGATGGGACCTCGTTCCCTGGGACCC
CCTCCTCGACCCCACCACCTCCCAGCTCTTCACCCCCGCAGAGCTCACAACCCTCCAGCTCCGCGTTCCCGCAGCCTGCA
TCTTCGCCCGCGAGTCCCCCAGCGGCGAGGAGGGCTACCCCGGCCGCCTCCGCACAGAGGTCCTCGTCGGCCTCGTGTCC
CCCCAGGGCCCGCCCCGCGACGACGAGTGGGCCCTTGGCAGCGTCCTCCTCGTATACCGCGCTAAGCTCCTCGACGACGA
CGCCGTCACCCCCGTCAACCTCACCCAGCACTGGGGCTTCAACCTCGATGCGTCCCTCCAGCAGGGCCTCAGCGTCAAGG
ACCACAAGCTCACCATCAAGGTGCGTGTCTCCCTTCTCTCCCTTGCCACCTATCATCTCTTCCATATCCCATACGTTTAC
CCTCCTGCATCTTTTCCCCTCGTCCCTCTTCTCACCATTCCCTCCTCCCTTCCCATCGATTCCCTTGATCTCTCGATCTA
CGCTATGCCAATCTTGCGTCGCGACATTCTTGATCGGCGCTCAACACATGCCGTCACGCCCTCCCGTACCTCTTATCTTA
CAATCTATATTCGTACTACCTCCCACACCTTGTCCCTCTACCACTGACCCCGCTGCCCTCGCACAGGCCGACCACACGCT
CGCACTCGGCCCCGATGCGCTCTCAACCGGCACGCTCGTACCCGTCGTGGGCACGCACCACGCGCACACCGAAAAGGCGA
CGCGCGCCATTGGCGAACGCTTCCCCGAGAACGGGTACGGTGCGTCGCCACCGTCCGTCGCGTGAGGGCCACAGTTGCAG
TGCTGACCCCATCTCTCCTTTCCGCTCTATCCTACTCCCCTGCCGTCCTCTGCCTTTCCCCTCTCTCACCAGACGAGTTC
TATCTCTTCGCACCTCGCCCCGCCACCGCGTCCAGCGCGCCCACGCGCCTCGCCGCAGCCGAGCTCACGCCCGAGACGGA
CCTCGTGCTGGCCGCGCTCGAGGACGCGTACGCGCCCGTCGAGCTCGCAGGCGCCGCGAGCGGGCTGCGGCTGAGCTTCA
GCACGAACCGTGCGTGTGTCTTCGTTCTGGCATGCGCTAGACCGGGCTGACGGCGTCTGTGTGTGTGCGCGGGCGCGCCC
AGAGTCGGGCGTGCAGTTCTACTCGAACAACTTCAGCGACCCCGCCAAGACCGCGCGCAAGAAGATCCACGGCGGGTCGG
GCGCGGTGGGCGACGGGTACGACGCGGGGTGTACGTCCCCTTTCTTCTTCCTCCCGTTCTTGCATGCGCACTCACCCACC
CCTCTTTTCCCTGCCATGCCGCCCGCACGTGCTCCGCAGCCGCGGCGTTCCTCGAGTTCCACGAGCCGCTCGCAGCGTGG
CTGCACCCCGAGACGCGCGGCGTGTCCGGCAGCGACACGCTGCTCGCGTCGGGCGAGGTGTACAACAACTTTGTGCGCAT
GGACGTGTGGTACCGTAGCCCTGACGCGCTCTAGGTCGGCGCGGGACTCGGATGGCACGGCTCGCGGGTCGTCGGGCCTT
GTGTGTGCGGTGCCGAGAGGAGGATGGAACGGATGGAAGGACGGACGAGAACATGAGAAGGGGAAAGGAAAGAAGCACAC
GCGGTGCAGGCCATGCGGACAATACGTGTACTGGCAGTTCGAGATAATGTAACACAATCATCTAGCAAACTCACATTGAA
CGCACGCATGTTCGATTTCAGCTTGTTCGGCAAAAAAAAAAAA
>Cluster-196.2565
CACTGTGCTGTCACATCTCGATCTAAATATCCCTACTTCACCTTCCATAAATGGACTATCCACGTGGCGCACGAACTCGC
CCAGCTCTCCTGCACCATGCATCGCGCTACCTCTGCAACAGCCCAGAGCCTACCATGGCCTCAGGATCTGGGACACCTCC
AGTCACATCCTCACCGCCTGCACAGAAAACAGACCTGCTACTCTCCACCGCCTTGGCCTCCGCATCCTCTCTCGTCCTAC
TGCAGCTCTTCTCTCGCATATTTACCTTCATCCTCAACCAAGCTCTCGTCCGATTAGTCTCACCCCAGGTATTTGGTACA
GCTGCCATTCAATTTGAGCTCCTGCTCTCCACCATTCTCTTCCTTGCGCGCGAGGGCGTCCGCAGCGCTCTTCTCCGTGC
ACAGTCCCCTCCGAACAAGGCTTCTGCAGATAACTCACCCCGGGCTCGTTCTGGGGACCTCATTACCAACATCTCCGTGC
TTCCCTCTCTCCTTGGTATCCCCGCGTCTGTCCTCATATCTCTCATCTACATCAACACCACTTCCGCTTCTACCTCATCG
CAGCCTTATTTCGTGCACAGTGTCGCCATCTACACCTTCGCAGCGTGCTTCGAGCTCCTCGCTGAGCCTCTGTATATTCG
CTCACAGAACGAATTTCGGTTCGATCTTCGCGTGAGAGCCGAGGGCCTGGCTGTCTTCTTCAAAACCGTAGTCACATTCG
TTGTATTGGCAGTTGGCTCAGCCCAGTTAGCTTTGCTTGCCTTTGCTCTGGGACAGGCAGCGTATGGGCTTGCCGTCCTT
GCGTCTTATATCCGTGCCTATGGGAGCCTCGTTCTCTGGCCCAAAAAGGTTGCGCTCACGGTGCATGGCAACACAAAGTC
CATGTACTTTGATCCAGAGCTACTGCAGTTATCTAGGGCTATGACAAGCCAATCTCTTGTCAAGCACTTTCTGACTGAAG
GTGACAAGTTCCTCGTCTCTCGCCTCAGTCCCTTAGCGGACCAGGGCGGATACGCTGTTGCATCCAATTACGGATCACTC
ATTGCCCGCATCATCTTCCAACCAATTGAAGAGACCTCCCGCGTGTTCTTTTCTAAGACACTTTCCGCATCCCCGTCAGA
CAAGCAAGCCGCGCTCCAAAGCGTCTCCGGAACGCTCTCCGGGTTCCTCCTTCTCTTCGCGCACCTCTTCCTCTTCCTCG
TCGCCTTTGGCCCGCCTTATCTCCCTCTCGCCGTCACGCTGCTGCTCCCTCCGCGGTTCCTAAACACCTCTGCCCCGACG
ATCCTGCGCACGTATGTATATTACAGTCCCACGATGGCATTCAACGGCGTGCTCGAGGCGTTCTTCGCGTCCGCGTCGGC
TCCCGCGGACCTGCACGCGCAGAGCAGGTGGATGTTCGTGTTCTCGCTCGGCTTCGTCGCCGTCGCGGTGGGACTCGCGA
AGGGCCTCGGGCTGGGCGACGCCGGGCTCGTGTGGGCGAATGTCGCGAACCTGCTCTGCCGGGCGGCGTACGCTTGGGCT
TTTGTGCTACGCTACTTCCGAGAAAGTGGCGCGGGTGAGCTAGTGGACTGGAGGAAGTCGGTGCCGCCGGTGAAGGTTCT
GATTGTGTTTGCGGCTTGTGCTGCCGTCATGCGGATGAGCGAGCAAAGTTACGGTGGCTATCCACTAACTGTCCGTGATC
AGATGGGCCATATAGGGACGGCATTGCTCTGCCTTGGAAGCTGTCTGACTGCTTGCTATGCTTTCGAGCGCAAGACATTC
ATCCATATATACGAGTCCCTCCGAAAGCGATAGATACCGTGACATAACACATGGTCACGCAGTGGATTGGGAGGGTGTGA
CGTCATCGCACCGTTGGACTTTGGTATATAGGCGGTCCTCGCAGACAGTGTCTCACTCCATTGCTTGTACTTTACGACTT
CCTGGTCCACCTCGCATACCATTCTATCTCACTGCTCTCTACCATGTCTGCCGCAGCGCAAACAGACACTGGGCGGCCAC
GTTCACCAGCACCCACAAAAGAGTCTCATATTGGACCATCAGCCTCAGTTCAAACAGACGAGCCCACGAATATTCAGACC
GACAAAGCTCCCGACCAAACATCTGCACCATCTGGTGATCCTGAGGGAGCCCCGGTGTGTGTAGTTCAGCAACTTCCGTA
CCAACCCTCCTTCAAAGAGCGGGTTGTCGGTCACGCAAAGGATATCCGCGGTACTGTATTGCGCAAGCGAGAAACGAAGG
AATATGGCGAAAAGATCCTGAAGGGAGAGGCATCCTTCAATCCGAAGCAGTAATGATTGCTGCTCTCAGTTCCCGTATGG
TTCCCTAGCATCATGATTTCCTGCGCTCGAGTTTAGTATATACGTAGTTTTGATGTGTATCGCAGCTACCACAACATGGA
CGAGGAGTTGAAGTATGTTGTTTAAGTGTGTAGAGTGAAAGTTACGATTGATCCGTACGCGTTTGGTTAGTAGACCGCCG
TAAGCAACAGAAACATGCTGTTCAAACTTCTACCACATTTTCTCCTATCATGATGGGGCCACCCTAACTCGCATGGACTT
CTGCACAACCCATTCATAAAGTAGCTTACCCCCAGCCCATAATTGTCTCAAGTGGCTGTTATCACCGGTCTGTTTCGCAA
TGACCATTTTGACTCTTAGCTTAAGCTCGCCCCTATTAACCGAGAACGAGAAATCCACGGACGGATCCGCATGTATTGCT
CACAATGTGAATCCAGTTGTGGATGGAGCCTTGTACGGCCTTCAAAAGACGGACCTTGTCACAATCAGCGAAAGAGGTGT
CGAGGCAGCTGCAAAATATATTCATTCCAGGTTACAGGCCGAGTCCTACACGCCCCGGACATGGCGGACCCACCCGCTCC
ATCTCTTGTCTCCCGACCCCTACTTGCCCGCCGACCCCGCCACGAAGGCGTGCCTCGACTGGCTTTTCCTCATCTCCTCT
CTGAACTTCAGCTTCTGGTCGGAGCGTGAAGGGCACCAGGACCGCTACGGCGTGGAATGGTGGGCAGGTTGGGGCTCGGA
AGAAAAAGTAGTGCATACCGGCTATTGGTCACTAGTTGCCGCAGTTAATAGAGCCTTAGAGGAAGGAATACCTTTCACCG
ACCCCGCATTCTACTCTTCGGAGCAGGAATGTCCAGACAGTCTATTCGAACACATATTCAGGCCCGCACCACATTGCAGC
GAGACGATCCCTCTCCTGAACGAACGAATACGTGTCCTCCGCGAAGTCGGACGTATTTTGTGTTCAGACTTCGGAGGATC
GTTCCAAGGCTTTCACAAGGAGTTTTTGCACCGCCACCGTGGGCGGGGAAATGCCCTGCAATTAGTTCAGATGGTCGCGG
ACACATTCCCCTCTTTTCGTGACGAAACTAACTACCAGGGCCGCAGAATCTACATATGGAAGCGCGCGCAAATTCTCGTC
GCCGAAAGCTGGGCAGCGTTCTATCCTGCTTCGCCTTCCTTACCCCACCCTCTCTTCCCAAACGGCGCTGAGATTCACCA
ACTCACCATGTTCGCCGACTACCGTGTCCCTCAGATCTTGCATCATCTCCGCATCCTCGTCTACCCTGTTATGTTGATCA
AGCTACTCAAGAGGCACCGCATGCTGATGCCGGGATGCCGTGAGGAGCTCAGTATCCGGGCAGCAAGCATCATTGCGGTG
GAAAAGCTCAAGGTGGAGATCTCCCGACTTTCACGTTCTGCGGCGGCGAAAGCGGGATACAGTGAAGATCGCATTAGTAG
CGTATTGATTGACTTTTTCCTGTGGGATCTGGCAAAAAGGATTGAGGAAGGCAAGGAGAGCATACGGGAAATAGAAATCA
GTGAGATGCTACCGGCCCATAGGACCAGAAGTATATGGTATTAGCCACTGGCATGGCACCAATATTTGCAGCCCGCCCAA
ATCTTGGTCACATCTCTGGAAAAGTACGATTAGGATATAGTTCCTGAATATACATACGTCGAGTATCGCATGATGGAGCT
ATACTATGGTTTACCGCGTGCTACACCTTTCTTGTCATTCCTGCCTTCAGGCACGACGTAACGCATTCCCAACGCTGACA
TTATATCCTCCTCGCTCTCAGCCCTGACCAGCTCCCAGAAACCCTTCTCTTCTTCGCCGTCGACATCCTTATCATGGGAC
TGCCATCGCCAGAGACCGAACTCGTTCAGGTGCATGCCAAGCTTAGTCGCGCGAGCACGAAGATTGCGATTGAAGTCTAC
ATCTCCAGTCAGCGCAAGCAAAGCGGCCCCTCGGGATTTCATAGGTGCTAAGTTCAAATCCATTCTGCGAAACGACCCCG
TCTTGTCCGCTATGTGCTCGAGCCTGTTTGTCTTCTCTTCCCACTGATGTTCGAAGACTCTCTGAGGGATGCGAACAATC
CCTTGCCACTTACTCGCGCCCGACGTAAACGTACCGGCAATCAACCCTTTCTCAATCAATGGCTGTACGACGTCAGAGGA
GAGCGGAGAAGCCTTGCGTGAGGATGCTTTAGAATAGGTGGCGCGGAACGAAAGAGACGGCTGTCGGCGGCGAACAGTAT
TCCGTGCAGTGCCGGACGGAGCCTCGGCAGGCGTAGGCACATGTACAAAGGCGGGGTGGAAGAGAAGGACATCTATGTCT
GAGCAGCTCGTAGCTTTGCGTCGATAACTGCCGACCAGAAGAACCTCAAACTTCGGAGATACGTTTTCACGGATGAAGGC
CTAATGCCAATGAAGAATGAACACAACCAGGTGCCGAGGGCGGATGAGCTTACTGCGACCGTTTCCGCCTCCTCATGAGT
AACAGATTGGTCCATGTATTCCATGAAATCTAGAGCAACGCGGATAGATGGCGTCAAATTTTCATAAAATGGATGTTGGC
GCAATTGGTCAAGGGTAGTGCACCCGGCATCGACCAACTTTGTGGCCTTTACCCAACTGTATGTGAACATTCATATTTCT
GCATTTGTATAACAGACGAGAAGGAATGTTGGAGGAACTGACCCAATCCCTGATACGGTCATCAGAGTTCCAATTGCTTT
ACGCCTCTTGGCTTCTGGACTATTATCATCCGCAGATCCTTGAGAGACTGACAGTGAGAACATCGCTTCCTTCTGTCAGG
AATATTTCGATCCGACGTTTGATGCCATTTCCAATTCCCGAAAGCTGCGAAGAAATAGGCTCCAATGAAGTGCTTTGAGA
CAGTGTGCATTTCTTGGGGATCCCACCTGATTAGTATCCTCGGGGGATTGTATCGGTTGTTCAAGGTTTCCAATGGTCGA
GACGGCCGACGCAAAGGCGCGAACTTTAAATGTGTTCCTTTCAGGTTTCTCGTTCTCCTCTTGCATACATCGTGTCAACA
TTTCGAGTATACCATGATTTGGCCCCCCTGCAGATTCATGAGCACGCCGAGTGCTAGTCAGACTGAAGGAGTGACGAAAA
GAGCGAAATATCTTTAGACTTGCAGACGAAACTACTGAAGACATGTAGGTCCAACCACTGTGTATAACAGTGACTGCTGT
TGCTGTATCTGAGATCCAAGCGCTATA
>Cluster-196.2566
GTCAGCTTGTCCTAAGACTTGCTGTAACACAATGGTCATGTGATCAGGATGGGTTGTGCTGTGTTTGTCAAGAGCTTCAA
GGGCACTTTTCAATCCAGTCTATCTTGGACGACTGTCCTCAAGTTATCTCGTTCTCGTTTCCCTCCCTCTCTCTTTTCTT
CCTGCGCGAAGAGGCTCCGTAATCCTTCAGAGGATCGAAGTTTTGAAAAATCGAGATGGCAACAGTAACATCCATGGCCG
CAGCCCTCGCTGCATCTCTGCCTGCACCACAAGCAGCACCTACGCCTGCGGCGCCCACACATGAAGCCATCCCCGCATCC
ATGTCAAGAGTGATCGACATTGAGGCAGAGATTCCTCTGTCGTGCGTGCAGCTTGACGGGATTGTGAGTGCCAGTCCTCC
ATTTCTCTGAGGGCCTGCCTCAGGACATAGCATGAATTACCTCCGAATGGAGTGCACGCTTCGCACGCATCTCTCCGGCT
CGGATTTGTCGATGGTTTGGTCCTCCGTCTTCCTTGTTGCGTGACTTTTCTCCGCGCTACAATGTGCTGATCAACGTTTG
CAATTTTCCGGGGTGCGGACTTGTGCGGGCACTGGGTGGCGCGGGTGCATTAGGTAGTGACAAAGATCATCAAACATTCG
AGGGAAGCGCAGAGCTCTACTGCCCATGGACTCGTTTTGGGCCTCGACCTCGACGGCACCTTAGAAGTGTCGAATTCATT
CCCCTTACCGAATCACTCCTCTTCCGATGAAGACGATAAGTCAATAAAAGGCGTTGCTCGTTATCAGGCGGCGATGTTAC
GGTCGCTGAAAGAGGTCCAGGCGGATGACAATGTGGTCGGTTTTTACCAGGCCATGGCGCTGGGCTCGTTCTTCAATCAG
ACCTTAGTGGAGACGCAAGCCATTCATCAGGAAAAACTCAGACATGGCGGCGTTGTGATTGTACATGACGTTTCGCAGAC
TACACGAGGGAATGCCTCTTTCAGGGCGTTCCGACTGACAAGGGCGTTTCTGGATGCTTTCAAACGGAACAATTTCAGTA
CGGCGAGCCTCATCAACCACCGGCTTACGTTCTCGTCCATCCTTGAAGAGATACCGCTCAAAATACGCACGAACCCCCTA
CTAAGTTCATTCCTCGGAACGCTAACCGAAGTGTCCTCACGACCTCTAGCTGATGCCCATCCGTCATCAGCGACGTCATC
AGCTTCCCTTGTACCCTCGTTTTCTGCACTCAACCTGGGCACGTCGAGCGTGACCCGGAATCTCGAGCACATCATTGAGG
CGGTAGATAGCTACAAGACGGAGGAGGGGAACCTGGCCTACATGCAGCGGCAGATTGCTCGGGAGAAAGCCAAGGCTGAC
GCGTACGTTGCGAAGCGGAAGGAGGAGAATGCAGCTCGCGTTGCACAGGGACTAGCGCCGCTGCCTGAAGAGGACGTTAG
CAGGCTATTCAAGATCCCGCCGGAGCCGAGCCGATTGGACAGCCTGCTCCTGCTGGGGAAGATCGATGCTTATGCGAAGA
GCCTGGAGGAAACATCGAGTACAGGGTTGGTGAAAATGTATGCTGCAAAGGCTAATTCCGGGGCATGATGGACAGTGGGT
GTATGATGATGAGCCTGATGCATGATTATTATGGACGAACGGGCGCTGAGCGTGATGCGGGTGTGATGTGTGTGGACGCG
AACGATGGAGGATGCCGATGTTGAGGCAGCAGGTCCGCATGGTTAGCAGGACCGGAATCAGGTGCAGTGTTGCACGCAGG
TCAATGAAAAATTTCAGACAACAGAGGCCGAGACACTCTAAAACCCTATGGTCAGCGGGCAGCCAATGGCAAGGCCTGGC
TGGCGCATGCAAACAATAGAACAAACAGGGTAGTGGCGTGGGAAGAACCCTCAATTGATAAATTAGAATTGTTTTGCCAC
GCTGCACCTTTACGTTCACGCTTGTACGCAACGTTGGTTTCGGTGGTCAACGCTCGTTTCTGACTCAACAAAGGCCCTCC
AGCTTTTTTTTTTCAGTCTGAAACAAGGGTTCTCTTCGAGCAGCCCTCAGTCCCTCTCTTGCTATAAAGTCTCTCTTTTT
CTTTCCTGTCCTTCCTCTCGAGGCTCTGCTCGCCACGGTCAACCACCCTACCATCACCCCCTTCATCTTCCACTCCCTCT
CACCTTTTGGTCGCCATGTACTTCGGCAAGACTCTCGTTGCACTCACTCTCGCTCTCTCCGCCTCGGCGTTGACCACGCC
GCACATGGCACGTAACATCCACCATCACCGCTCCATTGCCGTCCGCAACGCAGCCCCCGACTCCGTCTCTCCCGAGTACG
CGGTCGTTACCCCCAAGCGCAAGAGGTCCAACAACAAGCGCTGCAAGGCCAACTCCAGCAGCGCCGTGGCCTCTTCCACC
GTGGTCTCGGTTCCGAGCAGCAGTGCCGCACCGTCAGTATCCATTTCCGTCACCAGTAGCGTCGCGCCCTCTGTCTCCGT
GTCGTCATCTGTGTTCAGTAGCGCTCCTGCGCCTACTAGCAGTGACCCCGTGCCTAGCAGCAGCGACCCTGCTCCCAGCA
GCAGCGATCCCGCGCCCTCTAGCAGTGATCTTGCACCTTCGAGCAGCACTGACGCTGCACCTGCTAGCAGCGATCCGCCC
GTGGTGCCAATCAACGTCGGTAACAACCCCCCGACTTCTTCTGAGGTCGAGTCCACTCCAACACCCACCCCCACTCCGAC
TCCTACTCCGACTCCCACCCCCACGCCGACACCTACTCCTTCACCTACCTCGCAGGAGCTTGCTCCTACCTCCGCCGCTG
CTTCCTCTAGCGGCCAGCCATACTACATGACTGGTACTCAGACTGGTGATGGTACGTGGTACGACACTGGCCTTGGTGCG
TGCGGCATCACGAACACCGACTCGGATTACATCGCGGCTGTCTCTTGGGAGCTGTTCGACTCATACCCCGGCTACGACGG
TGTGAACCCGAACAACAACCCCGTTTGCAACCAGCAGATTACTGCGTCGTGGGGCGGCAAGTCCGTGACAGTCACTGTTA
CTGACCGCTGCACGGGTTGCTCGGAGACTAGCCTCGACTTCTCCCCCGCTGCATTCGACACTCTTGCGGATCCTTCTGTC
GGCCGTCTCACCGGCATGACCTGGGTCTGGTCTTAAACGGTCCAGTTCCCTGCGGCGCGCTAGCCCGTGTCCGTGTTCTT
TCTCATTTCATTGCACTAAAGTTATTTCACATCATTGCGTCGCTGTCCACCTGTATCACTGTTTATTGCGTTTTTTTTTT
AATCTCATATGGCACACTGAATACTGCCCCTCGACGCCTGGGCGTTCCTGTCGACCCCTTTGCCTGCGAAGGGGCGGTGG
GCTAGGAGGATTTCTCGTTCTCACTTGCACGTATCGTTATAGCATCTCGTCGAGTATGCCTGGTTCTGCTTCGGTCGCTG
GTCCTGGATGCCTGCACCCTTCTATGCTTGTTGATTATATAGATTGCAATTGCTGGTCAGTGAAAATACATGGGCGTTAG
AAGTTGCATCGAATGTGTGTGCTCGAGCGTTTGGGTTTGTCGAGCGAGATGTCCGGTTTGGATGATGTGAGACGCGCGGT
CGTGGTTACCTTGTTTTTAATTGACAGATACGGAACCAGCCGTTTGAAGGCAGTTGACAGCATGTTATACACGGTGCATC
TCCTGCCATGCCTTGCCATGGGGACCGAACAATGTATCAAATGGTACAAGGTAAACCAGTATACACGAAAATGTCGCCGC
TAGCCACAAGGTCATCTATGTATACTTTTCTTGACAGACGTCCAGTACACCTCTTCTTCGGAGTTCCTTACCGCCTCGTC
CACCGCGGTCTCCAAGGCGTCACTGCCACTCGACGGACCACAGATAGTAGCCATGACGTCCAACACGAGCCCCCGCAGCG
GCGACGTTGGTAGTTTGGCGAAAGGGCCGGGCAGCTTGCCCCGTGTGGCGTGGTTGATGACAAAATATGGCACCAGACGG
GCGCGGAGAGACGAGAGCGTCTCTTCGCGCAGTAGAGGTGATCTACGCTGGTGTAACCGAAGGAGGAAGCGAAGAATGGT
CTCCGTCGTGGACAGATTGTTCGCCCCAAGTTCCCAAAGCGTTTTCGGTAATGACAAGACCCACTCCTCGAGCTTACTGT
CTTCCTCAGCGCTACGCCCAACTCTGAAGGCGCCTTGATATTCGGCTTCTCGTTCGAGCAAAATCAAACGCCCGATGAAA
TCCACTGATACGCGCTTCACCACAGATCCGGAAGACACATGAATGGCATGTTCAACGACTGCTCTGAGCACAGAACTCGG
GGTTTCGTCTTGCCCTGTCATGTGATTGCGACTATGACCATTAAGTAGAGACCACGTAGTTGGCAGTAATGCCGAGTACG
CTGCTGGTGTAAGCGGTCGCGCGAGAGAGGTCTGTGATGGGCCGGAAGGTGCTTCTCCTCGCAGCAATTGCACGATGTAT
TTGCTTACGCGAGAGACCTGCAGAAGGGGGGAAGTAGATGTGGGGGCAGTTGTCGCGGTCCTGGGTGCATGTCGTTGTCC
CTTACCTCGACGGGATCGCAACTGAGGATGAGAGACATCCGCAGACTCCGGTGATGCAAGCATAAGGAGAGCGGTGAGCT
CGCAGAAGGTGAGGTTAAGATCTTGGAAGGCTTGTTCGACCTTGATGTCACGCTTGGCCATACTTGATCCACCCGGCTCG
AACGGGAAATATGGCGCAAAATATCCCAGGATAGACTTCAAATCCTCCATGGCTGTATAACGCGCGTTTCCACTCTCGGA
GGGTTCTTGCAAAATTGCCCCGTACAGGCTACGACAGATCTCACCTATGACTGAGACCATCCGGAGCTCGGTCTCAGGAG
GACCAGAGCTGGGCGAAAACACGGTGGGCGCACAATCAAGGAACGTGGATACCAAGGTCGAGTGCAATGTTTGTGCCAAA
TGAGCTATATAGACGTGATCCGCACTCATACCGCCATTTGAATGGCTGGCGTCCTGAAAATCAATATTCGCGAAGTCCTG
AATTGTCGACCCCATCCCAATAGGGTCTGCGGCGAATCCGAACGTTCCTGGGAAATGCTCAAACTGAGCCTCGAGATCCA
CCTCTTCGATCCATTGCCCCGAGGACCGAGAGAAGTCCGTGTGCGTTGATTGGGCCGACGTATGATAGACAGGTCGCAAA
ATAGAATCGAAAGACTTGAACGCTTCCGGCGACGAAAACGAGGATGAAAGATACCAGGTTGGGATTTGTGGTGACAAGAC
AGAAGATGTCGACGCTACGCATGAGCGAGCAATCCTAGGAACAGAGAGGGCATGTGAAAGAAATGAGGACAAAGACTCGA
GTACAACGAGTTTCGATCCAGGGGATAAGACAATGCTAGCTGTAGATGTTGCTTGAGCTGGACCTGAATCTGCACCCTCA
CCGAAGGTCGTCCCAGCATTGAGTACACCCATGTATCCTTCAAGAACCCTCCTTCCATGGCCGCTACCATTTTGCGCCCA
TCCTTCAATGACAATATCAGGGATATACTCGAGGAAGACGTCCAAAAATCGTATGGCGTCTATACGGATTTCCGGGAAGA
TATGAGTCTGAGCGGAAGTGGTGAACAGTAGTAGGGCTGGAGAATGAGGTACCAAATCATCGGGTGGCACTTGACGAAGT
AGCCAACCAAAGAACGATAGTAGTGTCTTCCGCACGCTAGCATCCTCATCTCCTATAAGCCGTACGCAACTGTTGACCAG
TGCTGTCAGATTCAAACCAATCAATCCCGGATGGCCTTCCATTAACTCGCGCAAACCTAAGATTGCGTCTCTACGTGTAC
CTGCATTATAGTGCTTCAAGTGTGCAGTCAGGTCGTTGAAAGTGAGTCTTCTTTTGGTTGTAGGGGTCTCTGCGTCCTTG
TGAAAAGCAATGCTTTGTGCAGGCAGGGCAATAGAGCGAGCCTTGAACGAGGTATCAACAGCGTTACTGGCAACTTGCTT
CCCCTTGCCTAGCTTCAGTTTGGCTTTCGCAAAATCAGCCGCCTTATCTTTTCTTTTCTTCGAGCTCTTTGGCATCGTAG
GGATATCCTTCGAGATACGCTGTAGCAGCAGACGGAAATGTCGATGTTCTGTCTTGCCGTAAATAAACTTGCTGTAGCCA
CTAGGAAATTCTGCGGACGATTTATGTGAGCACGTGCCCTATTACAACCGACTATCCGTTGAACGTAGGTAATGACGACC
AAGTTGACGGTGCGTAGTACTGGCACTCGAACTTCACTTTTAACAAACATCAACTTTACGAACTATCAGGAGTATTCTCT
CCATTGGATCAGGTTGTATCAGGCTCAAGCTGCATTTTAATCGGGTTTCCAGCTGCTTGATACTCGCCGGACGCTTGATG
AGCATTTCCCGACTCGTCCATGTCCGTTCTCACTGTGACCAGGTACGGACTCTTTGAGTTGACCGCTGTAGGCCCGAGTG
ATGTCCGAATGAGAATTTAAAGGTAGATTTCAGCTTTTTTGCATTCAGGCTCATTAATAGACATGATCGCCTACCCGCGC
GAAACTGATTACCAGTGCCTGTGGTTAGTGATGAGAATGTGCATGTCTTGCAGAAATTACGCCCGGGATGTACAGAACCG
TCGTATAAATGGTAAGAGTGCAGTGGACGTCGACACAGCCTGCGATGCGTCTGTCTACCCCTACCTACGTAGCCTTCTTG
GTTTTATCCGTCATCGCGTTGGCCCGGACGCAAGCGGCGACAACAATACAAAAACGTGCTGTCCCAGCCGGCTTCGTAAC
TACAAACGGCCAAGAATTTGAGCTAGATGGAGAGCCATTTTATTTTGTCGGGGCGAACTCTTTTTGGTTGCCCCTGCTTA
TAACGGAAGAAGACGTTGATACAACCTTTCAGACCATGGCAAACGCCGGAGTCAAAGTCTTACGTACCTGGGGATTCAAT
GCCATAAATGCAACGGAACTTCCTTACGCTCTTTCATCAGGTCTTACTTACTATCAGATATGGAACAACAGCGAATGGAC
CCTTAACGAGGGACCACAAGGCTTGCAACGTCTCGACTATGTTATAGCCACTGCGACTAAATACGACATCCGGATCATCC
TTACTTTCGCGAACAACTGGTTTGGGTATGGTGGCATGGAACTGTATATATACCATATACTTGGCAACAATAGTACACAC
GATGAGTTCTACACCAACCCTGCAACTATTGCCTCATACCAGGCATACGTTCAGACGATAGTCGAGCGCTACAGAAATTC
GTCTACCATTTTCGCATGGGAGCTTATGAATGAGGCTCGTTGTGCAGGCGACAGTCTTCCCTCCGGTCCTAACTGCGTTC
CTGGCTCGGAGACGCTGACGACGTGGTATCAGCTACAGTCCAATTTCGTCAGAAGTCTAGACCCAAATCATATGATTACG
ACTGGTGGAGAAGGACAGTTCTACTGGGCAGATCCTCCTGAATATTGGTACAACGGTACCCTCGTAAGCGACTTCAACTT
CAATGGGGAAGCTGGTGAGGACTTTGAGGCAAGCTTAGCCCTGCCAAATATCGACTTCGGCACATACCATATGTATCCGC
AGACTTGGTACCCTGAGCTTGTGGGTCTCTATCTTCATTCGATGAGATAGATGTCCACGTCCTGATGGACTTGGCACTCA
GGATTACCCGGGATCCAACTTCTCTGTTGAAGAATGGGGCCTAGGCTGGATTGGGGCTCATGCCCAGACTGCCGCTTATG
TTGGAAAGCCCCTCCTGATAGAGGAATTCGGTGTCACTGGGCTAGACAACAAATCCTCTATATACCCGGTGTGGGTCGGC
TATGCGCTTGCTACCGGGCACGCTGGCATCGAGCCATGGCAGTTCGGTGAATTGAACCTAACAGAGGATGGCGGCAACCG
TGTCATTAAATACACTGATGCAATAGTGAACGGGGCCTCTCCCAACGACGGTTTCACCTACTACATCAACCAAACACAAG
TTTGGGAAGTCTTCACGGCTGCTGCAACTGTCCAAGCCTACAGATCTGGATAATCATGATCTGGCGGGCACAGAACAAGT
CAGAAGAAGCGATTTAGGTACATATTGAACGCTGTTGCGGAGTATCTGTAGCTGCACACAGAGGACAATCGGAGATGCAC
TTTTCGTAGGAGCTCCTCGCTGGTGTCGATTTAGGGCCGACAAGATCGTCAGATCTTTTTCCACCTGGCAACGGTCGCAC
TAATGCGCTCTCAGCAACGCCGACCGTCTACCGAACCCTGTGCTCACTTCTCAACCATCCAAAGATGACCTAGAATTTAC
GGGCGACGTTAAGGCCACGCCCTCGGTTAAAACCAAGGACGCTGTATCATTGGAGGTAGATGCCAATGCATCGAAGATGT
CAGAGACATTGCATTGCGTATCCTGCCATAACTTGACAGAGAGGTTAGCCCCCTTTCCACGTTGCTTTACAGCATATTTG
TATGGTGAACCCGCCGTGAGGACGAGGGAGATGTTTTCTCCACGGTGCATGAGTATCGTCGCGCCTGTCCGAGACCCATT
GTCTTGACGCAAGACTTGCATTGTGGCGGGGTCAGGCGTGTTGTTCGCGAGCTCGAATAATACCTCATACGGTACTGTGG
AAGTCGGCATCCTAAGGATGAAATGGGGACAAGGCGAGCTTGGCCTTACTTACGCATCCCGCAGTTCAAGTACTTTCCTG
CGTAAAACAAATCTTACTGCCGGATCTTCCTAGATGTAGAAGAACGAGCAGGCTACCTTCACACGCAGATCTACATTATT
GTCCTCCGAAAGAGGAATGTTGCAATGGGCAAGCACAACGACTCGCCCAGGAAAAGCATACGTTCGTTTGTTACAGATTA
CCATAAAGGGGTTACCGATCGCGGCATATCCATAGCTACTCAACCACTTTGAACAACATGAGAATTCGGAGAAGTAAAAT
GACTCTTGTATTGAAATGTCGTGCGAGACACACAGTACTCGCTATTGTCTCTGCAAAGATCACGTTTCAATGGTTCGTAC
AGATGGGTGGTCATGCGATAGGCGTGATCCAGAATGCATGGAGAAACAAACTGAATATCATACTTGTTAAGGTTTCCACC
CATCCTCACGCATTTTGCGTACAATTCTGAGAATGTTCTTGCAGTCATCAATCCCTGAATGATGCCTTCCCTCAAGCTCG
AGCTTGAGTCCTTGCAACATCGCCAGCATACTGTTATTATACCGTAATCGATAATGCTTCCTGTACGCATCTTTGATATT
GATGAAGCGGTTATAAGGCGGAAGGAGGTCACCCGATGGGTCTACGCCGTCGATGGCACTGAGGGCCAGTTGGGCAGGGA
GCATGGTCCGCAGGTCCCAATTTCCACAAGTTAGAAAGGTGAAAGACGTAGGATCGCCAAGATCATGAGACTTCATAAAC
TCCTGGAAACGCTTCCACACATTAGCGAATGGTTGCGCGGCATCTACGACGTCCTGCGTAATACCAGTGAGTCTTGTGCA
AAACGGTGTCAAGGTTGGATACAAGACAGGCTGGACATATTCATGGAAAGTGGATATGACTTCGTCCGTAATCATGTCGT
ACACGAGAGTAGGAAACTCGATGATCTCGTTCTGCCCTCTGATAACGTCGCCGCATGTTGCTTCAAAGTCAAGAATGAGT
AAATAACGGAGTGATTGCTCTTGCATGAGGCGATGATGGTTTGCAAAAGACCGCGAATGGACGACGAAACATAGGTGGCA
CCTGCCACTCAGTAGTACCCGGTGATTGCGCTCTAATATTACCAGCTTGCAGCCAGCTTGGAAGCATGTTCATCGTTCCT
CACAGCTCAAATTAACTTCGCAGTCTAACTATTGTCGGATAGTCTGTTTGTCGAGTTGTCAAGTTGTAATCGGTGCTTAT
GATATGATATACCAGTAGTGCTTGGCGGAACATTGACAGCTAGCATGAACCCATAGTAAAGTAAGAACGCCACTAGAACA
AGGATATAGCGATCTTTCGCATCCAATTCCAGATCCAGACAACGACGCATATATTGTGCAGATATACACACGCTGGTTTG
GATACAGTGCAGAAGACCAAAGATGTGAAATCATCGGTATATGAGACAACGTAGAAAACCACATATTTCCTTGGGAGGGA
GGGAGAACAACACACCGCTACCAGCCAAAGTGAGGACGAGGTCTGAAGTCGATCTTGAGGTCAAGGCATGCCATGTCATC
ATCGTCTACGGTGTAGGCACGGATGCTGACCGCGAAAGGAGCAGCAGGAATCTCCTTCGGCAATGTGACAGTATGTGTGA
CTTCGTGCCGGCCTTCCTCGACAGGACATTGTAAGCTAGCATTGGCATTTCGCGCCTCTGCGCAGACGTCGAATTCCCTT
TGTAGTAGCTTGATAGAGCCAACTTTCACGACAACATCCGCGTATGCTCCATCCTAATGCAGGACCGTTGTCGTAACAAC
ATCAAGTCAGTTACTGCATGGCATCTAGCTTGCGTACACCGGTACCTCAATTAGTTTGTCGGCGGTGCCTATGACCGTGA
CGGTCAAATCCTTACCCTTGACTGGCGGGTCGGGACTAATCTCAATGCTCTTGATATGAACTGGATCAATCGAAAGACCT
GGGGAAAGACAATGGGTCTAGGTATTATTGCAGATGATCATGATAGAGCAGCCGAACCACAGTCAGTCCAGTCCCACCTG
TCGCTCTTGAAGTGGGTGACATCCAACAGAGCCTCCTGCTGGTGTGTGGGCTTTGCGACACAGACACTGCTGAAGGCAGT
AGCCAGGAGGATCATTAGTGCGCGTCGAGCCATGTTGGAAGTGGTGGAGAGAGAGCAAAGTTGGAGCCGCA
>Cluster-196.2567
TGGAAAGGTGGAGGCCTCATTACTCCTATCGCCATGCGTATTGAAAAGTGCTATTTCTGCTCAAAAAGTGTATACCCTGG
ACATGGAAGTGCTTTTGTCAGGAATGATGCGAAGGTGTTTCGGTTTTGTACCTCAAAGTGTCATAAAAACTTCAAGATGA
AGCGCAATCCTAGGAAAGTACGATGGACAAAGGCATTTCGTAAGGCTGCTGGAAAGGAAATGACAATTGATTCGACCATC
GAGTTCGAGAAGCGGAGGAACGTTCCTGTGCGGTACGACCGCGAACTGGTGCAAACCACCGTTAAGGCCATGAAGCGTAT
AGCGGACATTAAGAAGCGGAGAGAGCATACGTTCTGGAAGAACAGGATGGCCGCGAGCAGAGAAAAATTGCGGACAAGTC
GGAAAAGAAAGGCCAAGACGTCTGTCAAATTGGTGGCACCTGTCTCATTGGAGTTACAGGAGACAGAAAAAGTGCGGGAG
ACGATCAAAGTATCGGCGAAAACGAGGAGTGCGCTGGTCCCAGGCGAGGGTCGCTCAATGGGAATGGAGATTGATTGACC
CTGCTTTCTAGATTTACTCGAATTATACCGTATGTCTTCACCATGATATCTCAAATTTACCTGTACCTTGACTGTGGCCA
TGCTATATATAATATGTGGTAATGTGTATCATTACTAGTACAAATACTAGGGAAAAATAAGTTGCGACTGCTCATCTACC
ACGTTAGCGTTGTTTATACTTCGCCTCGTTTTCATGCCGAATGTTAGGGTCTAAAGAGTTGTGAAGACCCAATAAAGTCT
TACTGACGGCTTCGCTGGCGCCGATCATGGGTTTCAGCACTGCAATCGGCACTGCACGTACCACAGCACGCATTGGACCC
TCGTTTCCTGAAGGTTCGTATACCTCCATCGGTACGGCCAGTATCGTTTGTGCGGCGGAGTTGAGATTCTTCTTCAGACT
CCTATATGCCGACTGAACGCCCTCTTTGACATTCATGGGCTGATCGGCATATCTACTAATTGAGTCGCCAACATCTTCGT
TTTCCAATTGCTCGCCCAGCTCAGCGGCGAAGGGTGACGGCTGGATCGCTTCCGCCGTAATCGAGTCTCGAAATTGACCT
CCAATGACGTTCTCTGCTTGCTCGAGGATGACTTGGGTGCCAGTCGCTAATCGGGCACCCAATTTGATCGCTTCCATGGC
TGTTGATTTTACAAAGGCCGTCGTACCCTTCTGCAAGCCCCGAACTACTCTTCCATCTTTCTTGTACTGTGCTATCGGAA
GCAGCACTAGATCTGCTACCCCGGAACCAACGTTAACGACTGATCGAATGGGTGAAACACCAGATACGACGTCCACAAGT
TGGGTAGCTTTCACGTCTGGAGTCCAAATATCGTTCAAGAGATCGAATAATCTTGGCCATCCAGTGATCTGAGCAGTATC
GTAAACATATACGCATCAAACTGGATTCAACGACGTACGCCAGTTAGGGTTACGTGACGAAGTGTCATCTCGGCACCGTC
GAAGTGGAAGAAATTCATCAGCTCGATAGTCCTACCATCACGTAAAGCTCTGTAGTCGACACGACGAGGTTTATAGTCTA
GTTTGAGGTCAATAGGGAAGATCTCTGCTTGTTCTAGCAAGGACTGGGTTGAGATTGACGCTACCATTTGAATGGGTCAG
CTTACGAAAGTAGATTTCATCAGAACGCTTTGAGTTCTGTACCGAGACGCTATCGGGATCTTTGAAACTGAAAAAGTTCT
TCAGAAAATCAAGCGCGTCTTGATCGACATGCAATCGCAATGGCAGTATTTTAGCACGTAGTCGTGCCTCTTCTGATGGA
TGCTTTGGAAAGGGGTGGACGGTGCGAAGTTCTACTCGGACCATGTTGGACCCAGTCTCGCGCACATTACCTCGCGAATC
CTCACGAAGGACCGTTAGAAATTTCTTCCATGTGGAAGTCTTGATATGGTCTAGGATCTCCACATCCTTGACAGTGATCA
AGGTTCTGGATATGAGAGGCGCATCCGAATTATATCTGTCAACTTCGGCATCCAAACTTAACAATCGGAACTCAATGTTC
GGGTTCTTGGAACGACTCAGAGGTTTTCGACGAGCACCTCGGACATATTTCCCAGTCTTCCCAGGTGAGCTTGTTGATTG
TGGCTTCAAGGACTGCCACGAGCTTTGACTAGCGCCCTCCAGATCCTCGTTCAATTCTTCGTCAATGGCTGCTATCAGAG
CCCCGGGCTCCAACTCATCGATGTTATGCTCCAGGCCGATGTAAACGGAATTGAACAGAAGAGTGCTCGTTTCTTCAACG
CTGGGATCAGGGGTTTGCCCACTTGCCACGAGCTGTCTGATTTTTACTAGTCTTCGCCTTATCTCCTTTTTTTCCTCCTC
GATGATCCTCCGAGTCCTCACCCAATCGTATCCATCGTAAAGGAATAGGGTGACTTGACAGTTATGAACCCTTATCCGGG
TGACCGTGTCTCCACAATTTGACAGACCACCAGTTGGTTCAGGAAGTAGGGTGTCATAATAGTTAGGAACCATTCGTATG
CCTTCGGGACGGAGCATTCTGATGGTTTCTCCCCCAAAGCTTGAGACGACACCTTGATGATCAGACCTGCCAACCTGAGC
CGCTTCGGAACTATCGAAGCCAAACTCGTCGAATTCGTCATCGCTGAGCTCTCGAAGACCTGCAGCGGTGCCGAACGATT
CGTCAAGATAGTCTACATTAGTAGGAAGGTCGTCATTGATCATATCGGGGGCTGCACCGACTTCTGGCAATTGTCGGAAA
GCGTGCTCATCTAAGGAAGATAAGAGGCCCTGTGAAGAGTGTGATGCCTCAGATAGGCGGGCTGGTTCGCTTCTTCTTCT
ACGAGGCGTGGGCTGCGAGTGTGAAGGAGAACTAAATACTGTACTCAAATCAGCCACGAATGCAGTCAATGCAGTCGTTG
TGTCTGCGCAAAGGTGCAGTCGAATGTCCCCTTGACTGATAGTCACTCTAGTGTCAGCAAGAGTTGAGCTATCAATCCAG
CTGAACTTCGTGTCAAAATCAACGACTTCTGCGAGTAGAGCATAGCCTGCTCTCTGCCAAAACGAAACACCCGGTGGATC
TGGCCCTGGATGGACAGCCCTGGTTTGCTCCGATTCTTCTACGTCCGCAGAGATGTCATCAGCGAGTAGCAGTGAGAGGG
CTGATAAGTGGAGATGGAATGATATCTCAGGTGAGCTGCCAACGATAATGGTGGAAAAGCTGAGTTCTCCAATGTACGGT
ACGAGAGCACCAGAATAGTTCGGAGCCGAGGCACGGACGGAGCTGTTCAGAATTGTTACAGAGATACGTGTCCTTTCGGA
TGGAACGACAGACTCAAAAGCACCTGGTGGTGCCTTCGCAAATCGACCCAGATCAGAGGCCCACTCGAAGTCTGGATACA
TGTTGTACGTGACACCGTACAAAGTAAGCTTCACCCTGCTTTCTTTTGACGTAGTCTCAGGCACGACAAGGGAAGTAAAA
CGAAACTTCAACGCAGACCGAGATGTCGATACCAGATTATGTGGTGTCGTCAGACACAAGATGGACGTCGTTGAACCCGA
CTTGTTAATCTCATTAACCGTCAAATCCAGAACACTGAGTGTAAGTACTGTCTCGTCCCGTCCCTCGGGTTTCAGCTCGA
TAAGTATATCAACGTCCGCAGCTAGGATGTCAAATGGCCTGGAAGCCGTCGTGCCTTCTGAGGGGCGGGGAAGTAGGAGT
CTCACTACAGCTTCGGATATACAAACCTTGACAACTGTCTCACTACCAGGACCTTGGTGCTTATCGATGATTACGCTCCC
GGTCCCGCTCTCGGTTCCGCTCGCCTGGCTACCCGTTCTTCTGGTCTTGGCAAAAAAACGACTTCCAATCAAACTGGCAT
TTTTGCTGGGTAGTTGCTCAGTCTCATATTCCCAGGATACAGATTGATTGAAAGCCGAGTCTACTGTCTGAGTGAGATGG
TCTGCCCACAGTTGAAGGCCGTCAAGGGTGACTTTCGAGATTTCCACATAAATGGAAGGTATGTTCACTGTAACTGCGAG
AGTGCTCATGCTGAAAGAAGCAGGCCGAATAAGGCATATGTGAGGTCGTGCTGGCGCGGCCGTTTCACCTAAGTCAAGCG
ACGTCCCTGCTCCAAATTGTATGTCGTCCCTGGTTATCTGATCAGTAGACACGGGGCCCAGAGATAGAAACGAAATAGCC
TTCCCCGCTCCAGGCGAAGCGTAAGCAATTACGACTTGGCGACAATCAGCAGAAAAAAATGGTGTGTCTCTGCGTTCTCC
GATGTTGTCTATAATATATGGATTTCCATTGTCTGGAGTATCCGCAGCACTAAACCTAGTTGCTGGCTGCCTATCTTGAC
CCAGGGATCCACCAAGAGATAATTGTAGATCATGGACATCAAGGACCACCGCGCTAGAGCGAGGGACAAGAGAAGACGGA
GACTGGTCTCGGACCTGCAAACGAACCATTGGCAGTTTCACCGTTATCATCGGCATTCTATCCTGCTTGGAATTTGCGTG
CTTCTTACGCCGGTACTGTGCCCGCGGTGATGCTTGACTTTTCTTCTCGGATTCCTTAGGGCGATAGTCAAATTCGAGAT
CTAAATCCTCAAGCACTAAGCGTTCCAATCTTCGTCTCTCTCGCTCTCTTTCCCTCTCTTGCTGCAATATGGTGAATGTC
TGATGCGCCCTCGGAGTACCCGGAGGGGTGTCTATGTCCTCTTCTCCGTCCAACACGTATCTCCCACTTTGACCTACATC
ATCGGTAGAAATATTCTCTCTGCACTCCCTGTGCAGCATCTCTGCATCGGATGGCATCACCTCTTCCATGAACGCCAACG
TCTCATTCTGACTCCCGTGCCTGTCTTTACCCAATGCAAGGCCAAGATCTACGAATATGTGTAGTGGCTCGAAGTTCACC
TCCACCTCCAGCTCTTCATCTTCGGTATTCCTAGTCCCTGATGACATCTGTCCCTTCACTACTATCGCCGAGCTGTGAGA
TCGCTTTACTGGCTCTCCGGACTTCCCGGGGGAAGCTGAAAGTCCTCCAATACCAGGCCTACCAGGCGGGGATGGAGAAG
CCACATGTGCCGAGCTTGTAGAGATCGGGCCTTGTGTAGAAGTTAATTCTGAAGCTTTTTGCGGAGGATTCGGCTGCATG
GATGGTAAGGAACATTCCGCTTGAGCGAAGGCATGCGAGTGCCGACGTTGCGCGGCCTTGGTACGCCATTGGGAAAGTCT
TGCCTTAGGGCTCCGATGTATAGGATCCGTCCAGTCTACTACTTCAAAGTTGGGGAGCACCGGATGATGCGAGGCTGTAG
CTGAGAGATCAGGATAAACATGTTGCATGGAGTACTGGAAAGGCAATTGGGGATCCATGATCAAAATAGGAGAGGAGAAC
AGATTGGCCGTTCCCGCTTGAGACTCGAGATGTGTTCGCTCAGGTGTCATCAGGAATGCGAAAACAGATATTTCAGTGAG
TGACATTGTGAATGTGGTGGCTGGTATCGAGGGACTGGATGCGTTCGACGTCCGTCTGCGCACCGACGGAGAAGTAGGTC
TACCGTCTACTGCGGGATAAGTCAATAGCGATGCAGACATGTTGTCAAAATGCACGCGGACAAATCCACGCGTCAGTTTT
GGAGGAACTAGCGGGTGCGCGAAGAACCCAGAAAGACTGGGAAGAGTGGACATGCTTCTCGACGCAGGGAGCAGAAGTAG
CACTGCTCCCCGGACACGGAGATCAGCTTCAAAATTATCCAATATAGACGAATTATTGTTTGATCTGCCTGACTCACGGG
TACCTGTACTTCCAACCTGAGGGAGTGCAGGTGAATTTACAATCCAAACACCCGCCACGTCGAGAATGGTCCGTATATGT
CTGGCATATAAAGCGCACGCAAACACACCCGTAGTAACGCTCAATCTCAATTTCTCGTTGTTGGTGCGAGGCTGAGGTCC
TCTGTCAACGCTCTTGAGCGAATTCTGGGGCATCGGCTGGGGAGACTCGGATGGGGACAGTGCAGGTGACTGTGTCGAAC
TCGAGCGAGTCGGGGGAGGTGTAGCGAGGCGGATAACAATAGGTTCAGATGTGAGGGATATAATTGTCTCGTCTTCGATC
TCATGTATCCCGGTCTCAGGTCGACGTTGAAACTGAGACCCAAGGGTCGTGTGTGCCCAAGAAGGACTGTTACTGCACCG
AAGTTGAACGTTCCCCGGAGGTGTTTGGCTACCAGGATAGATGGACGAATCAGGTAGTAAGTCATGCTGGACAGCAGAAG
TTGTAGATACAGCGCTCTGGTACATGCTGCCCCCTGCCGAGCTTGCAGGAGACGCCGGTCTGGGAGGAAGTACGGCAATA
GATTGGGACATTAACATCTGGACATCATCATCAATATCAGAAGAGTCCGAGTAAGGGGATGAAGCAAGCGGCGATGCTGG
AGGAGACGTAGGTGTAGACAATGAGGAAGGGGGCAGTGGAGTGGGTACCGAGGTCGAAGGAGTCAAGACCTGAGGGCTCA
GTGGACTGAGACAGCACGTTGTTACATGGACACCAGTGATCGTCACCGTCCGTATTTCACCGTGGGGTCTTCCTACTTCT
GCATTAAGAGCCTGTGTTGCATCGCCCTCGCATTGTGATGTATTTTTCATCTCGGTCCCATAGCAAATCTCTGGGACAAC
CAAAGTGAAGCTTGCATGCTTCGGATGGACAAGTGTTATTCGGGTATCGATCGCATCGAACTCAAAGCGCGCGAGGAGCC
GTTCAAGGAGAGTGGCAAATATAGATACACCCGGAGGATCAATCTCGCTGTTGTTTACTTCTTCGTCGGAAATAAAAGGA
TCAAGTCCCCCTGGGAGATTTTCCGCTAGACGCTGAGTGGTTTCAAAAGTGTCGGAGTGGAAAGACTCGCGCAGAACGGC
TTCCTCGCGTGGAGAAAGTTCTTCATGAATGAAAGTTTCTGCGACAGAAGCTACAGATTCTGTAAGGTCAGTACGAGTGG
ATGAGGACTCTTTATAGACAGTAGAAGAAAGACAAAAGGTAAGGTGAAGAGACTCGAGGGAGACACCGATAGCAGACGTG
AGTGGATTGGGCCAAGGAATACGGGCTGTCACTTTCCCAACGGAACCGTCATGCAATTGAATCGGAAGACCCAAAAGCAT
AGAATTGATGGCCTACAAGTCAAGTCGCAACACGACAGCTTCCAAAAGCAGGACTTAACATACATCGTTGTTCAGCTCGA
GATCCCTGACTTGCACGTAGCCCGAACCGATTTGAGAATCAATCTGTTGTATATCGAGCTGTCCTGGTTTAAGAAAATGG
CCCAAAGAGCGTCTCAAGGCAAACGAAATGAAGCGCCTTTGTATTCCAGATGGTAAAGAGAAGTCGATAGACGGTAGGGA
GGGCAACCACGAGGACCACCAAGACATTCTCAAAACTGACAAAGCAAGTTACAAGTTACACTGTACACGGTTGAAAACCG
ACTCAGAAAGACGAAGCCAGGTTTCGGTGGCACGTTCTGCCCAAGAAAGGAGGACTCGGATGGTTCAAG
>Cluster-56.0
ATAACCTGTTGCAACGCGAATTCGCCTGACCATTAGACTTAATATTAATCTTAAATTTGATACATTTCAAGCCCAAATTG
ACGATAGACGACAAGCATCCAACGTTCAATGCCAGGTCATCATTGCAGCGGGGTGCAAGCAGGAACTGTTGCAAGTAAAC
GTGAGAGCTATACGAAGGAAGAGCGCGTAAGTTCAATGAACAGACCGTCCGGGAAGCGGCTCAATCCTAACTTGATCTAT
GCTAGGGAGTACGGTACGGATAAATTCCAGCACTCATCAGAGAAAATGCAGGCCAGCCCTTTCAGATGCGAGCGCTGCGG
CCAAGTGTTTCGAAATACTGTATAGGCAACTCTGAATGAAATCCATTATACCATATCATATTGCCTGGAGGCTGAGTACC
GA
>Cluster-196.3969
GTTGCCGGACAGGTCGCTGGACCCAGCACTCCAAGATCGTCTCTGCTTAGCTTCCTTCGAGGGTAAATTTGATGTCAAAG
AGTTCGTGGGATCAATCTCAGAGAAACTCATCGTCCAGTCCAAAGCGGACCCAGGGCCTTTCGACCCCAAACCTTTTATA
CGGACTTTTGAGGCCGCCGTAGACAAGCTCATTGCAGTAAGGAAAGATGTACAGGCCAAGACGGAACAGATGGAGAAGCT
CGTGAGGACAACAGAGCGAGAATATTCTAAGAAGATGGCAGATCTGAATAGAGGATTTGAGGCAGTGGGCCAAACCTTCT
CCGGTATGGAGAGCAAGATGAACGAAGTTGGACGTACAGCTATTAGGATTGGCGAACAGCTCGAATCTGTACATCAGCAA
CGTCAAAGAGCTCAGGCAGCCTATGATCTGATAGGCTATTACAATCAGTTCTCAAGAGACGACACATCCAGATTGGATGC
ACTAAAGAAGGACGGCAAGGATGGCAGGCGGAAAGTTGCTGTCCTCCTGAGGCGCCTGGGAACCGTTGCGAAAGAAGTCG
ATCTGCCCCATGCGGACAAAACCAGAGAAAACATAGACCGGTACTGCGAGAGGTTCGAGAAGGATATGCTTCATCTGTTC
GACAAAGCATATCGACGAGGCGATCCGAAGATGATGCATCATTGTTCACAAACACTCCTCGATTTCAATGGCGGTGCATC
ATGTGTCCAGGTATACGTGAACCAGCACGATTTCTTCATAAACCGGGTACGAGAAACAAGCAGCATGGATGATAACCTTT
GGCAAGCTCTACCAGATCCCGATGTTAGTCCACCGGCCGCCGAGTCTGGCCTACATGAGCTGTTCCAGGAAATACGAGCG
ACTGTCGGGCAGGAGGCACAAATCGTACAAGCGGTCTTTCCTAATCCCCCGTACGTTATGCAGGTCTTTCTACAAAGGGT
CTTTGCACAATCGATCCAACAATACATGGAGCAATTGGTCAACAGGGCATCCAGCTTGTCTGACCTCGCCTTTCTGCGCA
TATTACAACTTGTTCATCAACAGACGTCGCTCCTAGTTGAGGACCTCAAGGCGTATGAAATCACCTCAACAGTGCCCCGA
TCACCGTCCGATTTAGGTGACTTCAACTTGACGCTGAACGGACCACACTCAACGTCGGCTTCGACCACCGCCGTAACAGT
CAGCACGATGCTAGAGACGGCCATGGAGGAACTTTTCGTGCCCTACATCGAGGGTCAAAGGTATCTTGAGCGAGAGAGCA
AAAGTCTTGGGGAGCTGTATGCAAACTATCTCGTCACCTTCACTCGCTTCCATGAGAGGGTGCACAAGGGCTCGAAATCG
TCTATGTTCAACCGCGTGGTCAATCAGCTGAGCGCCGCTGCCGCTACAACCTCTACAACTGGCGGTGCTACTCCATCTGC
ACATGCGGCAGCGGCGATCATGCGATTCGGCGGGCTTAGTTCGAGTACTGATCGCACCCTGGAGAAGGGCGGAGAAGAAC
CTCTGCGGGAAGATGACGGACAAGTAAGTGTAGAGGTGGCGGAGAGGATGCTCAAATGGCATGCGGAAGCGATCGGCAGG
TGTGTCGAGTTGAGCCCCGCCAACGATGTGTACGTGTGTTTCTTATGGATGAGAAGATGGTCCTGCAAGGATATTTGTTG
ATCCATTTGTGGTCTGATTAGCCCAAAGCACGCATTTGCGCTGCTCAGAGTTCTGGCAGCCGCCATTGGTAGTGCTTATA
CAGAGACAGCAGTTGAGACTGTTCAGGCCCGCCTAGAAGCCTGGGATGCTAAATCAGAACCATCCCTACAAGCGCTGATG
GTACTGCACGAAGTCGATCTCATTTGCCATTTGTGGCAACACTACGTGAACATGGCTCTACTACCTCTAGCAAGTAGTTC
GGTTACTGTGCGTCGCGAAATGGTTGTATTCAACAACCAATCCGTAAGCAGGATTGAGGGCGCCGCAAATCATGTCATGC
AGCGTTTAGCCGATGCAATCATTACATGGCTGGCTGCTCAGCTCGCAAAGCAGAAGAGGAACGATTTCAAGCCAAGAAAC
GATGATCTTTCCTTCGCCAGAGTTAACACAGAACCATGCATCGCTTGCTGTGAGATATTGGAGAGAGTTCGAGACGCGGC
GAAAACAAATCTAAGTGGCAAGAACCTCGAAGTCTTTTTGACTGAGATTGGTATCGCCTTCCATAGCCTGTTGCTCGATC
ATCTCAAGAAGTTCCCAGTCAGCGCAACCGGAGGTTTGATGCTTGCTAAAGATATCAAATCATATCAGGACATCATCAGC
ACCTTCTCCATTCCTTCGTTGTACGAACGCTTCGAATTCATTCGACAGTTGGGCAATGTATTCCTGGTTAGGCCAGATAT
TCTTAAATCATATATCACAGAAGGATATTTAGGTCGTATTGACTCTACCCTCCTGCGGCCGTATCTAGCACAAAGAAGCG
ACTGGGGTCAAGCCGAAAAGGGCTTTAATGATAGCTCAGAAGACGGCGCGGTAGCTGAAGGGAAAGGACTCCGGGATCGC
CTTGGGATGGGGAGGTTGAGCATGATCATGAAGGATCTGGAACCGCTCAGAGACATGAACATGTCAGGTATCAGTATCCC
AAGTCTTCCTACCTCAATAGCGACGAATTTCTCTATGTCGTCGAGATTTGGTGGCTAGAAGTTGTCGATTTCTTGCGTCC
AGATACTTCACTTGTCATTCGCTACTCGTATACAAAGTGGTATCATACTAAATATGCTCATTCTCCTTTGAAAATTGGGG
CTCGTTTTTCCCTGAATGCTTCCAAGGCTTCGCTACGATCCCTTGTCTTTAATAAAGGCTCATACGAAGCACGTTCGAAG
TCCAGCCCTGCATGAGATCGTGACATGTATAATGTGCTATCCAGACAATTTCTGCCACACAATTTGGGAGATCTTACCTG
ATTCTAAGCTGAGCTCAGGTGCACGAGAAATTGCTTTTTTCGCAGCTCGGAGAGCCAGTGGTGCTATCGCAGAGCTGAAC
GTGCCGCTCGAGATCATGGGACAGGCACTCACCACCGGCACTAATCTCCTTTGCTAATTGCAACGCTTTCTCAAAGGCGG
AACTGTCAGCAGAGGAGACATAGTCGACTAGGCCTTGTAGAACAGAGTACCGTCAACCATATCGGCAAATTTCAGTGAAG
GGAGGGCTGGCAAAAAATGAATAGATATACCCCATTCGAGGGCCTCAGTTGCTGACAAAGAGCGAGCAGTAAAAATGAGG
CTCTTCGCCTTCGAAATTCCGAGTAGACGAGTAGCGCGTTGTGTGCCGCCTGCACCAGGAATTATTCCTAAGCGAGTTTC
AGGCAATCCAATCTTTGTCACGGTTTGCCCTGCAACTCTGAGGTCGCAAGCAAGGCCAAGCTCCAGGCCTCCACCTAAGG
CGGGCCCATCGATAGCGGCAATTGTGGGCATAGGTAAACACTCTAGTGCTCCGAGAGCCCCTCGAAGATCTAAGAGAAAC
CTGTCCACCTGGGATTGAGTCATGGTGCGACGCTCCACCAGGTCAGCGCCCGCGCAGAAGGAGCCAGGGGTTGAGGATCG
GATGATGAGCACGCAAATACTATTATCGAACTGGACATGGTCCACACATTCTCTGAACTCCTTCAATAATCTAAGGGATA
TTGCGTTCTTCGCCTGTGGTCTATTTAGTGACAGACACGTAATACCTGGATGAGATTTGATGTTTTCAAGGTGGGCTTCA
GGATCAGTTGTCTGAGAATACGTTCGCTTGACATTGAGCTCAAGTCTACGCCAGAGAACTTGAGGCCGACGAAACGGAGC
GAGCAACATTTCGATCATGACGGGTGAAGGCCACAATATGTCATGCAAGTCGATGGGCGTCACCAGGTACCTAGTACCAA
AGCATAGTACGCATAGGTATGTACTAAACACAAGACGTTTTATCATTCGGCGCTTCCTCGAACGTTATGTAAATATAAAT
ATTCAAATGTCACAGGCCGGTCATTATCCCAGACTTCATCGCGAGCATACGACATAAGTTTCTTCCTGCACATCACATTA
CAAAAATGTCGTACTGGTTTCACAATCTCAAACAGGTACATAAGGGATGCTCGTAGGCTCGTAATGGTCACGGAGTCCGC
AGAGAAGAACCTAATCGAAAGAGAAGGAAACAAGGCTTGCTCGTTCCTGACAGAATATGTACAAGAAACTGTTGGAACAG
TTTGGGTATCAAACACTACCGCCACGGACATTTATAAGTTTTACTGGGCTTCAACTTGATGGGCCCCTCCCGTTTGCCCA
TAGTAGGAATCGAAGGGTTGTTCCACACCGTTAACAAAAACGGGAGGTGCACGCCCTGGCCTGGAGAGGTTGTTCGGATC
TGCGAAAGGATGGGTCCCAGGGGATACGGAGGGCTGCGGCGCGTAATGCATGTTGGTATATCCTCCGCCGTAGCCGCCAG
GCTGACCGGTATACTGATACGGTCCAGCCTGAACTCTAGCAGCCGCATAAGCGGTCCCACGCGCATATTCCACGATGGAA
TCTCGTGGCTTGTCATCCTCTGCCGCTGACATGATTCCATAGTGAGTAGTACGATCCGGGTACGCGTCGGAGGCAGCAGG
CGTCATCATCTCCGCTACGCTGGGGTTATCACCGCCAGCATACGGTGAGTCCATATATCCATTATGCCCGTTGTCTTTTT
CGAAGTAAACGGCATCTTCGTCGTCTCGCAGTCGCTTCCGATGCCTAACGACGTACATGACTATTGCAACCACTCCTCCG
GCCACCAAGAGCCCAACGACAGTGAAGGTGCCTGCAACAGCACCCTTGTTCTCGAGGAAGCCTTTCGATGAGGGAGGAGA
CGACGTTGAAGCCGCGCCTACGACGCCACTGACGGTTTGAATTGAAGATGCAGAAGATACGCTGCCTAGCCCCGCAGTAG
ACATATAGTAGTAAGATGTCACTGGCGCAGGAGTGTTGGTGATACCTGCAACGACCAAGGTGGATGCAGACGAGCTTGTA
GTGACACTGTTCACCACGGAGGATGATGAAGATGATGACGACGATAACGACGAACTATGGGTTAGAGGTCAACGGAGTGA
TAAGTCCGGCTTAGCAATTTTGAACGTACGAAAAGGCTGAAGACGAGGAGCTTGTAAAGGAAGACGAGCTACTCTGAGAC
GAAGAAAAAGGAGTCGAAGAAGTAGGAGACACAGAGCTGGATGATATAGACGGCGAGAATGACGAGGCTGAAGAGCTCGT
CACATCTTGAGAAGACGACGGCTGTGAATCCGGAGTCGAAGAACTCGGAGATTGCGAAACGGAGGTAGAGGGTACACTGA
AGCTACTGGCCGACTCGCTGCTCGCTGCGATAGAACTTGACGGGTCCGGGGTAGACGACGGTGGAGAGGTCGACACCGAG
GTTAAGGAAGCCGGGTCCGAAGATGACACGGACGACTGGGCGTTGACGAGGGTAAAGGAATGTGCTGAAAGGATCGCAAG
TGAAAAGAGCGTAAGTATACGAGCTGCACCCGCCGGGCAACACCGCATGGTTGAACGTGGTGAAAGAGTAAGGAAACTGG
GCGGTCGCTGAGCCGAGTGATGAT
>Cluster-196.3968
GCCCTTCAGCCCCTACGCTGCCCGTGCTCACAGCCACGCCGACCCCTGTCCGCTCTTTTACGGGCTGACCGCTGTGCCTG
AATATTCACCACTGCCCGATATGGGAATGACGTCACCATATCGGGCAGTCGTTTCTCTACTGTATTTGCTCGGAGCGGAG
GCAACGTACCTCTTCGTGCAGCGCCCACAGGCCGTCGTCGCCGCGCATGCCCGCCTCTGCACGCTCGCTGTCGCTGCCCC
TCATCGCGACTGGGTGTTCGGCCGATGCATGCCTGCATGTGCTCGACGGCGCGGCGGGCCGTGTGAGCAGTTCGCCATTA
TGAGCCTCGACGCGTGAGTTGGCACCAGCAGTCACGTTTGGATGCTTCAGACTTGTAGCCGTACCGTCGAGCTGCCATTT
AGAAGCAAGTTCAAACGGGGATGCAAGGGAAGGGCTATTGAGAAAGTGAGAAGTGAGGCTCAACCGTGGAACGAGAGGAA
CAGGGGCCGTGACGGACGAAACCGCGTCTGAGAACTGTTGGTAGCTGTGAAATAGAGGCAGACCGTAGTCTACGTAGAGA
GGCTCCTGTGCAGATGGCATCGCAGGGAAAGGATAGCGCTGCGGCAGCACCAGGACTGATGCAAACAGGAGGCAGCTGAC
GGGGGCTGGCGGGCGATCTGGACTGGAGATAAGCAGCGCCGGCGTTGAAAAGCACTCACGGCCCGCGCGACGGAGTGGGA
TCCTCG
>Cluster-196.3963
GGTGATCCCATGAGCATAGGTGGGTGCAGCAATTAGGCTTGCGTGTTGACTTCCACCACCCACTCCTCCGCCGCTATTCA
TATCTCCAAGCATGGCAGACCGTCTGTCACAGGTCGCTGGGCATCTCACAAATTCATACGGTCGCGGTCTGCTTGTTGGA
GAGGTCGCCATCATCACCGGTAGGCATTTTCAGTTTGGGAACATATGGCACCACTGCCGTTGATCATCATCAAGCGGTTG
GGCATACAAACTAACTTTTGCGATCCATCCTTTCAGGAGCTGCTCAGGTATGTGCACCACGGCAGTGACAACGGAGTGAA
ATACCCGATCAGGGCTGACGGATATCTTTCCGATGCCCTCACAGGGAATTGGGCGTAGCGCTGCCATCCTGTTCGCCAAG
GAAGGTGCCAAAGTCGTGGTTACTGAGTGAGAGACTTCTTCCATGCTGCTCTTAGCCTCTTCTAAGCTGAATGTGTGTGC
GCTTGCGGGTCATCACTATCACGTGATAACCTGCTAGCTTGGATGCGAAAAAGGTCCAAGCAGTAGTTGACGAGATTAAG
CAGGCAGGGGGCGATGCGCTTGCCGTTGGTGGTGATGTCAGTGCCGATGACTTCCCTCAGAAGGTTGTCGAGGCTACGGT
CAAGAAATTTGGCAAAATCAACCATATAGTGAATAACGCAGGCTTCACATATGATCGCATGCTTCACACTACGCCCGATG
ATGCCTTTGATATCATCATTAAAGTGCACGTTCGCGCGCCGTTCAGACTGATTCGTGCTGCTGCGCCTTATATGCGCATC
AAGGGCAACACTGAGAACCGCTCAGTCATCAATGTTTCTTCCGTGTCCGGTCTGCACGGCAACGTCGGCCAAGCCAACTA
CGCCGCCGCTAAGTCTGCTGTCGTCGGCCTGACGAAGACTATCTGCAAGGAGTGGGGTGTGTTTGGTGTGAGGGCGAATG
TCGTCGCGTTCGGCTACGTACAGACTCGGCTGACAGCCGCAAAAGAGGATGGTGCAACCATCGAGATAGACGGTAAGAAA
GTTGCCTTGGGCATTCCGAAGGGCCAGATTGCGACTGCTGCGGCAAGCGGGTCGGGTCCCACGTCTGGTATTCCACTGGG
ACGGGGTGCAACCCCAGACGAGGCGGCGGCTGGTATACTTTTCCTTGCTTCACCTCTTGCTTCATTTGTGTCAGGCCACA
CGCTCGAAGTCACCGGAGGAGCGGGCATCTGAGTTGGCTCAACCTTGCTCAATGCATTCCACATCATACTCCCCTTATAT
GTTTCCTTCCTTCGTATCAATAGATACAGCCTTTTGTATCTCCGACATCAATATACTCCCGCATCGACATATCAGAACGG
ATTGGTGGTGTAAACCGTGAGCTTCTGATCTCTGATTCGTTGTTGGAACTATAGTCAATACACTATGACTGGCATGACGG
TAATTGCCTGCCGGATTGAGCGGGATTTCTGCGGGAGCCAGATCAATCAGACTGTAGGAGCCGATAAGACACGATAAACG
TGCACCGCTGCCATCCTAGCCACTTATGTACTGGCTTTCGGACTCCAAGCTTACTGTTCCGAGTGCCATATGCAAGCATG
TAACTTGAGGCAGACTTGGAACAATGTTGATCATGACCATGGAGGCGAGAAGAAGCCGGTGATGCCTTGATGAGTGCTCA
TTCAAGGTCACAGCACTGATAAATTTGAAGAACCTGAGAACCTAAGAATCCCTTCGGGAGTGATCCACATGCAGACCTAG
GGCTCCCACCAAGTGTACCAGTTGGCACAGCTTGACAACGGTTTAAATGAGGCGCTCACACAGTCCTTCGAGGCCAATTC
CCGTCCCCTTCTGCTCATCGCCCCACAGTGTGTAAGGAACCCGGCAGCGGCGTAATCAGTATGAAGCAAC
>Cluster-196.3962
GGGGGGCGCCCCGCGCCCCCGCCCACTTGGTTGCACGTAGGTACCTCAAAATGCATTCACAAGAGAGCCAGAATTTTTCC
TCCTCGCGCAGCCCGCCGCCCCCTTCTACCCCCGGAAGCACGTACGTCTCCGCCTGGAAGTGCTCCAGCACCTCGTCAAA
CAGCGTCTGCTGTGCAGCCGAGAGCGAGAGCTCCGGCGGGGGGCTGGCTAGCTTCGACGGAATGTGCGGCGGCGGCGGCA
GGGGCTCACAGACAGGTTTCTCGTCGGCTTCGGGTGTGACGGACATGATGTGTGTGCAGTACGGGATAAGGACGGCTTCC
GAGCGGGACAGACAGACAGCGAGTTGGGTGAGGGCTCGTCACGGCGATGGCCCCATGCGGCGGATGTGTGCATTACGTTT
GACAGTATCGTACGTTATTCGGGCGACAGTTGCTCTGCGGACATCCCGAAAGGGCTGATGAGACCGGGCACTAAGCTTAG
CCAAGCAGTCTGAGGTGGTTGCTGCGTGCAGTCCTGGAAGTGAATTACCGTCGGTATCAAAGAGCAAGGTGCGTCAGATC
ACACGTCCACTGTTCTGTGAGCACCACTACAATATGCTACCGAAAGTATATATACACATAGTAATGACACTGTCCCGCAT
CGGCGCCCACCCATCAAGTGCACCGTCACTTGCATTCCCAGACTGCGAAATGAAAGGATTGAGTTATTTGTACACGGGTG
AACGCAGCCTTCGTTCTGGACCCTCTGCGCTCTCTCTCCCCGTGTTGTTTAGTATAGCATGAGCTGGTATCACCGACATA
AGTACGCGGACGTCGTCTTCATCCAGGGATCGGACAGAAAAACGGTCGGCATGCGATGTATGGCGGAGGCAGCGTGTCCA
TCCGCGAGGAAACCGTGCATGTTTTGGCAAATCGTGTCCTAGAAACGGGCCAGCGAAGCACTGCGGATGGCAGGACGGAG
GTCGTGTCACGAGAACGGGTCGAAGGTCGAGTCGACAGGGTACGACCGCTTCAGATGCCTGTACTTGCGCAGAGAGTATA
GGGCGAGAGTCTCTGCATGGAGCGGGTGTCGTACACCCTCCGGTGAAACCCCAGACAGAATGAGAGCAGTGTATGCACCG
ACCATTTCGGATGTACTCCCCCAGCTTGATCGCCTTCTCGATCTCCTCTTCGTTCGTCAGGTTGCGGTTTTCTGTGGAGC
CCGTTGGAGGTCATGATGAGCACATCCCGGAGCCCACGCACTTTCGAACAGCCCGCGCAGCTTGCCGTGGAAGTTGTAGG
AGGGGTCGGGATAGTCGCGTCCGAGCCTGTGAAGCTCTTTGTAGAGAGCGAGGACCCGGTGGCGACTTGTCTTGCTCGCC
ATTGTGATGCTCGACGTTGCTATCGCCCTATCAAGGCAGACGTTACGGGCGTCACATGTTCGGGCACATCAGGATGTCGA
ACACTGGCCGTGGCGTTTTCTATTGCCTACTCGGTGCTCTGCGTGTTTTTAATCGACGGGGCTCGTAAACTCCAGAATAT
CTCACAACAAGGGTTAAGAAAGATCTCATATTCACATGAAGATACAAGAACAGAATATCAACAATGGAACAATGATCAAG
AAATCGGTGCTGTTCAGTCTTGCCATCACTGGTCATGTCCATTTAGCCTGAGATCCCTGAGGACTGTCCGCGTCATGGCC
CAGGGTGGTCTCAGCCAGACATCCTCTGTCGCCTCTCAAGGTCTGCGGCTATTTGCGGGTACACTGCAACCCTCTGCATG
ACATATCTGGGATAACACTGAAGAAAGAAGCTCAACAACTCATCCAGACTGGGTACGTCAGAATTCCAACGAGGGACCTT
GTAATATTTCATGGTATTAGTAATGCCAGATCGAAAGTGCAAATGCAGGGCGCGCTTGCTGATTCGCCTGTGGTGTCGGT
GGGTGCGCTGGGGCGGAGGAATGACGTCACTGGTGCACCACGGGCGGACGTCATGCCTGTTTCGACCGCCCTTTTCAGAT
CGCGTCCTAGGCCATGGACCCTCCAACTGCCAACCACTATCCTTCCTTTTATTACCACCACCACCACCACCACCAGCCAA
GTCATGGCCGCTCTCACATCCCGCTCTGCTCTCAGGAGCGTCGCCGCCTTCTCCAGGCCAACCGCTGCATGCACGCCGCG
CTTCTCCAGCAGCGTCCACGGGAACGACCCTCACGTCCTCGAGACTGAGAAACACCGCAACCTGTCAAAGAACCAGCACA
AGACGTCGACCACCATCCCCTCAGCCCCCGGCTGGAACGAGTATCTCGCCAGTGCGTCAGAGGCCGCCGTCAAGGCGGAC
CGCTCCTCCTCCAACTACGGCGACATGCACGCCGACCGCCCCTCCTCCGACATCGGCGACATGCAGTCGACCACCGTGAA
GCACATCAAGGACAGGCACCACACCGCAGAGACACAGACCGCCGCGCCCCAGGAGCAGGCGCTCAACACGGACCGCATGC
GCGAGGGCGGCGCCGACGCGAACGGCGCCTCGCGCGAGGCCGCCTACTCGCACGACGAGGTCTCCGGGCCCCTCAAGGGC
GCGCGTGGCCAGCCGGGCAGCGTCACCAATATGGCCAAGACCGAAACATACGGGGAGACGATCACGCTGCAAAACGGTGT
CCCAAAGTGAGCGGCGCGATGGTCGAGGGGATGCCGCCGAAGGAGGGTGAAAGGTCTCGAAATGTATCTTAACACATCGC
CATTGTCCGCAACTGTACCAGTCTAGTCAGTGTAAATGTAGCCATATAGGAACATACTTTCGTTCCCTTGCTCCCAGGAG
CACAATCACCTGATAACGCAGTCAAAACGTGATGCCTAGGGCGGAAGGTCTGTAACATGTCTTCGCCGGAGAGCGAAGCA
CGCTGGAGGGCTGCTCGAGTCTCCATAATCACACCGTTCTTCGAACAGTGATCTGCTCCGCAATGCATTCTCACTCACGT
ACTGTCTATGAAACTTGTCCGTCGACCTCCGTCAGCAACGAGTTCGAAACGGCACTGGCTGGTCCCAAGCGTCGTTGGCG
TTTATGTATGTTAACTTCCGCGCCCTACTAGTCGCAGAATCGGGATAACGGCTGCTGCACTCTACGCGGAGCCGAATCCG
CACCTATCCCGAGGCCCAGCGACGTCCCGCAGCCTGTGCCTATCTGGGGGGTGCCAGCGGGGACAGCCTGGCCCTGTGCC
CTCATGCGCAGGGTACGAGACTTTTGGGTCGAGGGACAGGCGAGCTTGTCGTTCACCATCTATAAGAGGGCCAGTGGCCA
GTTGCTGCCGACGCGAGACCTGGTGCTACAAAGGTTGAAGCTTTTCTTTTACGATATTTTGCACATGGTTGAGCAGCTAG
TGACGTGACGCGCAAACACGAGGCTACCGGCCGCTTCGAGTGGGAAACCCAATTTTCCTTGTCCATCAATCACATTCACA
GCTACCTCCGAAACTTGTTGCTCAGGGACCTGTTACCATTCGAGAAGTGGCAAGTGAGCATGGACTCGGACGACGAAAGG
CGACTCGATGATCAAGTCCGGAGGAAAGCCACCAAGATGTATTTTCGTACGTTCCCCGCGTCCGCCGCTCGATGGCACCT
GGCACCATCGTGATCAACTTGCTGCAGCCTCTAAGCCCAGTGTCTGCCTGCGGTTATACGAGGATGATGAGGCGGGGGCC
GAGGTAGACGCGCACCGCTCTCAGTATGGGGCCGGAAAGCAGAAGCGGGAACGCTGCAAGCGCGGCGAGCAGCCCGCCTC
CGACTCGAAAGACTGCGTGATACCGGACTACAGCTGCACGTTCCGCGTCCAGCGCTTCTTCCATACTTTCAAGGGATTTC
ATACCGTGGGTTGCCATGCCCCCCCCCTGAGCTGGTCTCGGCATCATTGAGTCCTGCCATCGGTCCTTTCTGCCAGGTGA
ACTCGATCTTTCCGGCCGCAGCAAGCGGCGATAACTCGTCTTTGCAATCCCGTACGGCTGCGTTTCTCGGGGGTCTCGAG
GTGGTTGGCAGGCACGCTACTCGGATAGAGACGGAGACGGTGGGTGTTTTGGGCAGGCCGATAACTGAAATGGACTACCG
TGTCGACCCGCTGTCTGTCCTGGACGACTTTGAGACGAAGTGGCGGCTGAGTTAATGCTCTCTGGATCAGTTGTTCTCGT
ACGCAAGCGAGTACCGTCTCCGCTTCTTGTCGTTTGCAGACATCGACGTCTTCGCATCTCGACGCTCGTAGAAGAAACGG
GCGACTTGATTCAGAAACATCCACTCCCCAAATTCCAGGTGCTTTACTTTTTAGATCTTCCTCCAGAGCTCATACATCAC
GTAATGGATCTTGCTGGCATAGATGGAGCTCGCCTTCTTGGGTCCACTTGTCGAGTCCTCCGTGACATGTCGATCTCCTA
TGTTTACGAGAGACGAACAATTTGCTTCCAATTCAATCTAGATTGGAAGGATCAAGACGGAAATGAGATCCCGAGAGAAG
AAACGACGACATATCTTCGGTCCTACGCTGTGGAAGTACAGAAGAGATTGTCGGAAGATATCAACTTCCTTCTTGGTCGT
CCAGACATCCTCCGGCGCATCCGGACACTCAATTCACACAACGCCTGGGATGTGCAGTGGCTCGCGCAGATAGGTTTCGA
GCACCGCTCGAACGCTCACACGTTATTCTTTGCCCCCGTATGGCGCGGTATGGAGGATGTCCTTGCACAGACATCACATG
TTACTAAGCTCCGTTTATGGGGCACCTCACTAACGCACAAGATGGTCGCAGCTTTCTCCTCGATGCCTCCGCTGCACACG
CTCACTCTGTTTACATGCACTTTTCCGCTTGAAACCGTATCGTGGGTTGACACCCCCGTTATCACCTCTGTGAAGAATGC
GACGTTTATGATTCGCGAAGAGTCAAGGCACTCGGAAGTGCTGTATTTGCTCTCGCGCTTCTTACGAACGTACGCGTGCT
CGCTATATTGGGCGGCTCGCGCGATTGCCACTTTCTGCTCCCGCCAGCCGCATCCCTCGCCCGTCTCAATCCATCCCGGA
CCGCCGACCGGGTGATCTTGCTCTTGCTGCATCTCGCACGGGAACACACGCCGCGCCTCGCTGCATGGATGCGTGCGGCC
GCGGAGGAGTCGGGGGCTCCTCTGCCAATCACGCACTTTAAACTCGAAGACCCAGCGCGGCCTCCGGCGCCAGCACGTGC
TGGATCTCATAGACCGCGTCGCAGCGGCATTTCCAGGCTTATCAGCGCTGACACTCGTACATCGGCAGAACGTGCGCCAA
AGAGAGACAAGGCCGAGCGTGTGGCAGGGCACAACTTGGGAGTACGCTCCGCGCCTTGCGGGGTTTGCGCGACTGAAACA
TTTCGGGTGGAATTTCTCCTTGGGCTCTGTCTGGGAGGGGGCACCGTCTGATCCGCCACAAATAGAGGAGGACCGCTACC
CGGAGGACTGGTGGCGGGAGGAAAAGGACGACGGACACTTCCGACTGGGAGTGCCTCGCTAAGCTATTTGCGGCACACTG
TCCGACATCGGACTTGTCACGGCTCACCGCGGTGCTCAGTTTCCACATTTCAAGGGGTGAAATGGGTCAGGTGCAGGTCA
AGACAGAAACGTATCCTTTTGCACCCCATCTAGAAGAGGCCAACCCAGCCATGACGATAGGTTATGAAAATTGCTGGATG
GTCAAAGCAGATGACCCGTAATACCGTCAGTCGCTCGTTGATTTCCCGTTCTTCCCATCGGCCCGAACAACATCAAAGTC
ATTCAGACAGTGAAGAGAAGATTGTCAGAAATATCCGGATAAATGCCTGTGATTAATCGTATGCAAATCTCATTTAAGTG
CGACTTCAAAAGCTTTCCGTGTTAGCATAGCATAGGTGACCAATCACGGTCTTCGGATTCCATCCACGTACACATTAATT
ACATCGGTAAGATAAAGATATTGTACACTCATTAGTGCCCTAAAAAGCTAGATGTCCGACCGTGAGACTTTTTCACAGTA
CTTTTCAAAGAATGAGGACGACAGACGGTCAGTCATGGAAACGGATATATGGAGTGTGAGTGGGGGGAATATAGGTGCAT
GCATTGGGCGGGCCAACTCCATGCGAGAGCCTCGAGGCGAAGGACATGGCAGATGCATCGTGCATCCTACGAAGCCCCAG
CCGCCGCCAACAAGCTAAAGCCCGGATGCAGATCACGTTCCTCATCTTCCGGGCCATCACTTGGCCAGCACATACAAATG
ATACAAGCGGCCCCTACTAGTGAGGTGATGAGTAAAAACTGCTTTCGCAATTGGCAGACCTATATTCAAAGAATTTCCGC
CACGGACTCAAGGAGAACCTTAGGTTTCAGAAGCAGGTTGCGGGTCAACATCCCTTCCGAGCGAGTTCCGTTCACCGTGC
TGCCTCCGTTGATGCTTGGGGCGCCGTGACCATTCACCTTTGCTCTCAGCTCTACAGATGTCGGGTGTTCTTCTGCATCT
ACCCCATCAATGCTCCCTCCAGTCCAGCCTACTCGCCGTACGCACACCAGGCCGAACTCAACAGTACAGAGCACTTTGCA
GCGCTCCGATCCATGCCCCGCGTACACGTTCTCCATCGTCGCCCAATCAAACCACCGGTCCTTCTCTTTCTTACTTGCAC
CGGAACCCTTTGCGCCGATCCACGTGATCTCGAATACGCCGCTCATGACGCCCTCCTTGATGACCCCTGCTATTCGCTCG
GCGCACTCACCGATTCGTGACAATGCTCCGCCGAAGCGCGTGCGCAATGGTTCGCGGTGCACACCGCGGGAGTCGGTGCA
ACCAGAAAGCGCGAGAATCGCGAGCAAGCCGCGCAGGTTCGTCTCGGTGAGGGTAACGAACGGCGATGGTTGGGTTTGCA
TGTGGGATGGAAGGAGAGCGCGCGCATGCATATACGTGAGGGCACGCCAACGCGATGTGGTTGGTTGTGGTTCAGCACGG
TGCATGTGCTCGAAAACGCTCGTCAGGAACTGGTCGATTTCCACAGGTAACCCAAAGCAAAATGCGTCCAACACCCGGCC
GACACAACATACCTCCCACGCCTGTATGGCGAACTGGACCAGAGTTGGGTCGCCTGCATGATCGCGTGTTGCGAGTAGGT
TCGTCATCATAGGGCCCAGCGCGTTCGTCACTAGCTCACGGTCAGACTGGCGTACGAGGTCAATACGGCGGTCCAGTGAC
GGCGAGAACTCCTCCGCCACAGACGCCGCGAGTTGGACGATCTCCGCGTTAAGATCACGCAGACCTTGTATCAGCTGAGC
GCCGGACCACTCATCAGTCTTGCTAAGGAACGACCTGAGGCTCGCTACCTCTTCAGTCCGTTCGTACAGTGCACGATGCA
TAACAGAGTAAGAAGACAACATGGAATCGTATGAGGTGCGCAGATTGGCCGGGTCCGGGTTCGGTGGATGATATATCTGT
GGCTGGTTCATTGATTCCGGAGGAGGAACGGGAGAAGAAAGAAGGTTGAACGTTGCTAGAGATTGCCTTGCAGACTGCAA
GTCATTTTCGAGAGAGGTAATTCTCTGGTACAGAGCAGCCTTCTCACGCTCGAGAGCTTGTATACGCTGGCGGTCTTTCT
CCCGTTCCTGCTCGGCCACGCGGACGCGTTCGCGTTCTTGCTCCCTCTCGCGATCCCTGTTCCAATCCCGACGCGGATCC
TGCTGTTCCGGAATGCTTGGAGCCGAGGAGGACGTAGTCGATATGTGCACGGAATACCCGTCGTGTAAGGCGTATGGGTC
CTCCAGATCGTCAGATAATCGTACTGAAGGCAAAATCCAATCGAGGAAGTTCCAAAATGAGTTCATCAGAGTTTAATGGT
GTCTTCATCCGTCAGTCAGGAGGTGCAACGAGGTATGCACTAGGAGACAGACTCGTGTTTCATGGACTGTCGCGGTTCTG
GTCGGCCACCTTCAATGTCGAGAAGTGTGAGGGCTGAGGGAGCAGGAAATATCCTTTGATGAAAAGTTGGTGTGGCCTCA
CCGTTGCAACGTGCACGGGCGCCACTGGCTGAGAGAGCTGCACACTTTGGGACGTGAATAATTACATGTTTCCCACCTTT
TCGCAGCTCTCATTTCCACCTCTGTGAAGTGTACTGACCGAACCAGTGTACATGAAAGTTCGGCGTGAGGGTCGAGATGT
TAACAGTGCAACCGTCTAGGGCAGAAGACGGCCAGACTTCTCTCGACTTGCAAGGTCCGAGTCCGAGACTCAATCTGAAG
GAACAAGTGCTATAACCAGCGGAAATGAAACGCAAGTGCAGAAATTCTTCCGTTGATTTACAGAACAAGCATCTTCTTAC
TCCCAGGCGGAGATGGATTGACGGTTTCTGTGTTGGGCGAGAGGCTTGCAGGATAAGCCTATGTCGAAGTGAGTTCGCCA
ACTTTATCAGCTTACGGCCAACCTTCGACCGAGTCATTCGTCGACTCAAGGTATTTACCGTCTCACGTTCTATCTGCTGT
TTCGTGGATTTCTAGCCATGCGAATGCACTATGCAGTCCCCCTTTCTACGGTCATCGCTCATAAGGCAGTTAGAATGTCT
TCTCCCCGACCGCAGAGTATGCTACACCTCTTAAGTTCCAATCCATATCTGGTTGTTGTGTCTCCCCGCTCTCATCAGTC
GCCCGACTCCATATCCTACCATGCTTCTCACCAGACATCTCACCCAAATCAATCCTTGCCTCCCATAATGTCCAGCTCCA
GCTCCCTTCTTGATAAGTTATCATCGCCGGCTCCCAGGTTCTGCCCTCGTTGACACTGACCTCAACCTTCGCAACCTGCC
CAGATGGTCCTCTAACTGCGTATCCTTTCACATGAAGAAATGCTGGTGGGGCAAATTTTATAGTTGCAATAGCCGAATTC
AGTAGATTGGCCTGAAGCGGTGGGATTCGCGACCACCATGATTCCGAGTCGGCCATCTCGTGCGTCTGAACCTGCATTTT
AGAGTGATGCGTTAGACCTCGATGAGGTACAGCGAACGACGTTTCCGTTCGACTCCGGAACATCTAAGGCTTACCTTGAC
TGGGAGTACTTTGTAATCCTTCTGCTGATAGAAATTCGGCGACTCTCGCTGAGTCACTGCGATTCTGTCGACCCACTTCA
CCCATCGGACGCCGGAATATCCTGGCACAACCGCTCTCAAAGGATAGCCATGATCTGGGGACAACGGTCGACCATTCATC
TGTGGTTCGAAACTGCTCAGGGGTATCAACCTGGCATTCAGCATGCGAGTGCTCGCCTCATAGGCCAGGAGGACGTCTCC
GTTTTCGTCCATCGCCTTCTCCAGTGGTATCGAAGCTCCGAACCAAGCATCGTTTTGGCATGCTGTGACGTGGGATGCGA
AACAGAGATGCAAGTTCTGTGCAGTTGACCGAGTTTTGTCCGGTTTCGATCCAGACTCGGGTGCGCCAGCGCGACGCAGG
AGCTCTCGCATACTCACGCCTGCCCATTTGCAGTTGCAGATAGTGCCTTCTTCCCACAACAGTCCCTCCACATCTTTATG
CTTCTTTTCCGCCATTTTCTTGCGTCTGTTACCTGCGCACTGTTTCGTACCCGAACATCAGTTTACGACTACAAGTCGGG
ACTCAGACAACGTGATAGTCTCGCACCTGCAACGCAGCAACGACGGTGGTACGCTCAAATTGCTTTCGCAAGTCATTCAG
GGTGTATTCCTGTTCGTGCTCTACGAGACCATCGATTCTCACAACAAACTTGTTGGGATCCAGAGCCTTCACCGGACCTC
ATGTGACATAAATATTCAACTGCGTCAGCCAGGCGCTTGAGAATAGAACTCACAGTGATTACGACAGTAGACTAGTTCTT
CCGGTGTGTGACAGTGTTCAACGAGTTTCGCAATGTCGGGCTCAGCGTTCCATGGTTTCTCTCCTCGGACAATCAGCTCT
TCAGAATGGTTTGGTTCATCGGAGAAGTCCATACTTGATGAGAACATAGCACATGCAACCGATCGTATCTTAGCCTATAA
ATGTTGGAATGGGCAACCATTGGCTTGGCTTGTGGGGAGATCAACGTCATATGTACTTCTCACTTTATCCAGCATTTGCA
GGCTGTAAGCTCCGAGCCAGAATGCAAAAAAAAGATAACAATTGATTATGACTGCATACATGAGACCGGGATACATACTG
CAAGAAAGTATTAAACCTCTTGGGCTTAAAAATGCATCGAACAGACTGAAGGCGGACCTCAGCCCTAGTACAGGGTCGTG
TTTAATTGCGATATCGTTTTAAAGCCTGAAGAACCTAGAGTTCCTCCGGGAAGGTGCCGCAGTCTCGACTGCTGCGGCAG
CACGAGCGGCCGATAAGGACAGGTTCGGAACAGCCGAAACCTTAGGTCCAATATTCGTCGGGGCTACCTTGCTCTGGTAT
GTCACCTTCACGTATTCGCCCTTTGCCAAGTCGGATGAGGTGCATGCACCATCGTCAGTCCAGTCGCCAGCGGAGCCTCC
TGGGGTGTCACCGTAGCTCCACCATTTCGCGGTCCAGAGATCACCATTGTAGATGACCTGGTCGCCTCCCTCGTAGGCAA
CGTTCGATACCCATGCGGCGACGCCCGCACATGTACCAGCTCCAGCAGCGGTGCTAGTAGTCGCAGGTGCTGAACTCGTC
GTCGTCGGCGTGGAAGTCGTCGTAGGAGCAGGGGTCGATGACGATGTTGGGGTCGTGGGTGCCACGGTTGACGCACCCGA
CAAAGTGATTGAGCTCTTGATCTGCTCGTCATAGCGGTTGTTGGCATAAGCCTGCGAAGCGTCCCACAGCATGACACCTC
CGAAAGACGAGTATTGGCTGCGTGTCTGCTGTGCGATCGTGCCGAGTGTCGATGCGTCGACATAGCCTGAACCAGCTGCA
GCAGAGGCCGCAGGAGCGCCAATAAAGACCTTGACGTTGGGGTTGGGCGAAGTTTGCTTGGCCCAATTGTCCCAAGTGCC
GAAATCCCAGTCGTTCGAATCGTCGTAGTTGGTTAATCCGCAGTAGTTGTTATAGAACTGAACATAAACGGCGTCGAAGG
GCTCGGCGTTGATGACGCTTCCGACGTACGCGTCAGGGTATGGGCACTGCGGGGCAGCCGTGATATAGTACTGTTTGCTT
CCGCCGTTCATGAGGTTGCGAATGGTAGATACGAAAGTTGGGAAGTATTCTGTAGAGCCACCCTCAATATCCAAGTCAAT
ACCGTCCAGGACCGCACTGCCGAAGGGACGTGTGCTGCTAGATCCTCCGAGAAACAAGTCCCAGACAGTGTTTGCAAATT
GCTCCGCTTGGCTGTCGTTGGCGAAGCCAGCCGAACCGGTAGCACCACCCAGACTCATGGTGACAATCTTGCCCGCATTC
TGGCATGTCTCGATATCAGAGGCGAGGAAGCTGCAGTCCGGGAGCTGGGTTCCCTCGAAGACAGCGTCGTTGCTGGTGCT
GCAGGTATTAGCTAAATCGATTGAGGGCTCGCCCCCCTCGCCGAAGAAGACGTTCAAAAACGCTATAGGAAACGCGTTGA
TAATATCGTCCTGACAATAATATGAAATTGGCTGCTGGTAGTCCGAGGTGTCGCTACCCGTCGCCCCATACGAGTTTTGT
CCCCAGTAGACAGCAAGGTTGTCTTGCCTGGTATTGTCATATGCACTGACTTGGAGTGTGCTATAGCCCAAGAGAGACAG
GCTCAATAAGAGCGCGGACGAAGACCAGGTAGGGACCATGCTGTTTAACCGAAGGGAGGGAGGGGTCAAGCAAGTCGAGA
GCCCTTCTCATGACCTTAAATACGCGCAGAGAAGCATTGCAGAAAATACATTGCAGGGCTTCGGCATTGAACAGCGCTGC
ATCTGTCATGCTCACAATAGTGCATGTGTGACGCGTGCTGCAATTTTTTCGGAAAACACACCCGCATATCATTGGCGGGC
TGATAATCAGGGGGGTGGGGTCTTCTGAAGGAAAGAACCTCCATGCGGGCACCTTACCACCTGGTATCTCAACCACGGAA
AGCAACAAACTTCGAGAAAGTAAAGTCCGACCTGGGAGATAAGATCTTGTGTTCGTACTTCGGAGAGAGATGCGTCCGTA
CAAGTCAGCGCATTTAGGAGAAGGGTTCTCCTCTTCATTCAAGAAGTTGCATACACAGCAGAGACCTCGATTGGGGTCAA
CGGCACTCCGAGAGAATGATCATTGTTATCACGGTCGTGAAGCGGTACAAGATAAGTACACAGATGGGTTGCACTCCCGT
ATGGGCACCGGGCGCGAAAAGTCGCTGAGCAGATGGTGCGCCATGATTCAAATCATCACAAGAGCTGGAACTGATAGGTT
AGGTACGTTGGCATCATATGATCTCCATAACTTCGTGCGCTGCTCGCGTTGCTTGAAAGGTCGACGTGCTGTGAGATAGC
GCAGCGCTAAGAAATGATTAAATCGTCAGCCTTCTTCTCTCCAGATAAGCCCGGTGGGTCAGCGTGGAAGCCAGGCGTGG
ACCAAGATACACAATGGTTTGGGAACAAATCGTGTTTGAATCTCGAGATAGCAACTATCGCTCTATGGGCGTCTATAATA
ATCATTGAAATGGACCCTTGGCACTCCTCGGTCCTTTCGAATTGTGTAGAAATATAGACAAACCATGGGCTAAGCATTGA
TCTGGCTTGCAAAGTAATGCTAGATTCTCAAAGTATCCTACTTTATTAGACCATGCATGCTCTAGGAAGACTTTCTGCCA
GCACCGTGGAGCCTGAAATGGTAGCAGGAAACCCCCGGCATAAGCCCGGGCCTCTGGTAGCTCACGGAGTGCTCGCAATA
CTCGGCCTGATCATTTCCTCGAAAGGCCAACTTACCTACGCGAGGGAAATCAGGTTACCGCTGGTGGTCGTGCTATCGCT
GATGCACAATACGTTGTTCTAGCAAATATCTGCAGCAATTCAACAGAGTGCCCGAAAGCTGGTTCATAGACCGGTGAAAG
CCTGCAAACAAGTTGAAATTGATTAGACGGATTGGTCACTCGCTCTGACGTGGCCACCATGCTACGCTTGCCCGTGCATA
TGTCTGCGCGCTAGCATGGTGCCTCTTCACAAGTCGGAACGACTGAAGATAGCGATAAGTGACGGCGCACAATCGTCAAG
CCGCATGCAAGTCTCGGGGCATATAGAGTGTGCCCCTTGAATTCTGATCTGAGGCTTGACTACCGATCACCCATTACCAA
ATGACTCGTTCAGGATTTCGAAAACAAGCTCCTCAATGTCCTCCGTGAGCTTTTCACCTCATGATGTCGAGTGTGCGCAT
GCGCACATGTTCCAATGTATTCTGCCCCTCAGTCTCGCGGGGTAGTCTGGCAAAACTCGAGCGTCGAGGTCTCCGAAGTG
TCAAGCTGCGGATTATGTTCACGGTGAAAGAAATGTAATGTCATTGCTATCCATACCGTTACGCGGTGACTTACATTGAC
AGCATGTGTCGTCGTACCCCTTGTTCTCCCGATCCCTTACAACAATCTCTTTCTTGCCGATGGACCCACTGGCCTTTCCC
AAAATGTGATGTGACGAATAGCTGGCAGGCTACTGTATCGTTCCCGAACCCAGTGACCCCAATGCGCAGTAGAAGCACTT
GACAGGAGCACGGAAGCTCGTTGACAAGAGGACAGGACTTCCTGCCAAATTCCCCTCGTGTCACGATACCTGTCGAATTT
TCTGTGCATCGAACGAGAATCGCGGTCAATGGTTTCTCCGCCTTGTCTTATTGGTATGGGCCGGTACCGCTTACTGCAGA
GGGTCACAAGAGTTAAGAAGGTATCCATTAGCCGACATACGTGTATTTACTGCCTCGCTTGCCTGCGGTGGGTTTGACGG
CCCTTGGTGGAGTAAGGCCGCATGGAGCTGCTACAAGGCGAGAGCATGGTCGAATATCAAATGCAACTTTTACACAAGGT
TCACCATATCCATGGCTGACCATACCTTGGCAACGGTCTCCTGCGACGGCACATTTTCTCCTGACGGATGAGTACCTAGT
CAGGACTGACATTCCCAGGAAGTGAACTCGATTGACCTTTCCCAACGGTCAAAATAAGCTGCAACAGGAAGACCAGTCCA
GACCGGTGTGTCAGCCACCATTGGAGTCAGTGGTCCTTAATCAACCCCCGAAGAGACAAAACCTAGGTCGAATGTGATGT
ATCGTACCTGGAACACATCTCCGAGTTGCCAGTTTTGAATTTGTTCGGAAATGATGCAGACAGTGATGCTTTGCCACTCG
TTACTCAGTTCGCGTGATATCACGGCGCCTCACAAGTATCGTTCTGGACTCTGGGTTTGAGTAAGGGGATCCAGCCTCAG
AATACTTCCAGAAGACAATTCTACGAGACTGCATTGCATAGTAGGTATGTTACAACAATCAATCGCTCGTCAATAGCCCA
CTCTGATACTACTGATCGAAAGGAGCTCTCCAAAAGAATCAGTGCGGTAAAGCTTGCCCGTCATCGCAAAGAGACATGCT
GAAGGCAGAATAGAAGAGATAATTCGTGTGTTCCCATGTCAAGTCGTAGACTGCGACAAGTGTTTGCAACGCCATTGAAT
AGCATGCCACCAGGCGACGGCTGGGCCATGGGAGCAGATGGAATTATATGACCAACGGCACAATATAAAGACTGAACTCA
TATTTGTCTTGCTCAGGAAGTCTCCATAGGCACGCCTTGTCTTTCCACTGTTGGGGCAGTGGAATTTTGCGGGTGCAACA
GCTCATCCAATAAATCAGCAACCTTGTTTTGGAGCTCCTCCTTCTCTATTTGAACGCTGCGCAGTTCGGCATCACGCCGG
TTTGCAATCTGAGCCTCGTCCGACAGAAGTAGTAGTAATTTCATAGAGTGGATGATGGAGAGCAAAGAGTGTGTTGCTCG
TATCATCGACTCCGCACGGCATTCGGCCTGGAAAGATTCTTGTGCAACCCGAAACTTGTCCTTGTTTCCAATTGAGGCCA
AACCGACGAGATCGACCATGCCGTCAACTAGCGTCTCAATCTCCATATCAACCTTCTTATTCCATTCTTCCTCAATTGCA
TCCAAATATTCATTCGAATCCTGGTCGACCAGCGGTTGCGTAGGACGCTGCAGAAGCTTGGCTGTAGGGAGGGCAGAAGG
ACGGGAGACATCCGTTTGAGGAATATCGGACATCCTGTGGTAAAAACAAGCTCTTCCAAGTTCGCTACTTTTCCTGACTG
TCAAGCAAGGTTGATTTCAGAGTATAGACGCGTCCGTGCTCCCCATGATTCATCGTCCAAATACTGGCATTACTCGGCAT
GTCGGTTTCACTACCTAACCAATCGCATTCGTTCGAGAATAACGGAAACCTTTTTTTCGGTTGACTGTAAAACGGCAGGT
CCAGTCGGCTGCAAACTGCGTACCACAATTATAAGTACTTAAAGTAACCGGTTTCTTGAGTTCGCCGGAATTTACTCGCT
TCCTTGACTTGAATATGGTAAGTATGGACTCGGATGACGAGAGCTGACTTGAAAAGGGAAAGAGAATAAAGGCGAAGCGC
TGCTTTCGTGCGTAGGGACCCGTTTTTATGCAGATTTCTCCCTAAACACCTCAATGCAATGACTGATGCTCTTCTCCAAC
CGTCCTGGGTCTTTTTTTTCTGTGGGTGATCATGAGTGGTGTTCAAGCCATATCCCTGTCTCAGACCTCATGAGGATATA
TGAGGATATCGAATTTGAAAAAAGCTTTATAACCTAATGGCGGGATCGGGTCCCGAGAATCGTCTGGCTACGGCAGCCTT
TACCGTGTCAGATGTTTCTTCGACACCTTCAAGGGGTTCCATACGTGAACAACGTGATAAATCACTCTTAGCCAAGATGA
CGGGATTCTTAAATGATTTCAGAGAGGTCATGGATCACTCCCCCAAGGTGGAGATTCAGAAAATTGACTGGACCGGAAGG
CCGTACACTGCGTTGACTACGAAATATCGCCTCCATATATTCTGGACAATTTCAGAAAAAAGTAGAAGTTGGGCAAATCT
ATCCGGTCAGTGACTTCTTCACAGGCGTCGATGAGGCGATGAGACTTTCAGAACGAAATTCGACGCCGAAGTACCAGGAG
CTATATTTATTTGATCTTCCACATGAATTAATCCACTGTATCACGGTAGTTGTAGGCGTTGGTGGAGCCCGTCGGATTGG
CGCTACGTGTCATGTTCTCTGCGAGATCTCCCTATCATATGTTTAACATTCGTTATGAGTATCACTAATAGCATATAGTA
GTAAGAAATAGCTACAAGTGTTCATGGTCCTCTTGCAATTTTTGATGGCCAATGCTATACCTCGAATCTAATGCAGAGTC
CAGACCTGCCAGTTCTAATCTCCTTGATCTGCGTTCATGTTCCTCTAGGAACCATGTTGAACACATCTGCGCATCTGCTG
AGTTTACGGCACAGTAGATGTTCGCGCACACTAGGCATCCTTTTGTAAACATGAAATGGATACAGAAACGTTTTTTAAAT
TCGGAGAAATATTCCTGCCATTCAATGCACGGGCGGGTCCCTGAGTCGCGCTGTTGACTATCATTATTGAACTAGGTGGC
CTTCCCAATATAGTATGTTTCCTAGCACTGATCTCACTGGTAGAACCACCTAGTGAAAATCACCATAGTTGAAAATTAAG
ACACTCTTGGTCTCTCTTCGACAAACAGTCAGACTTGTGCGCAGGTGAATTGGCTCGAGAGGGTTTTGAGTGGCCCGGTG
CACTATTCATGAGTGGCCTTCGTCGGACTCGCCGCCAATGAAGCAGACTTCCCTGTCTCAGCGACGCTCGTTACCACCAC
TTTCGCTGCCGTCAAAGCTCCTAATCATAACGTGCACGACCTCATGCGTCTTCAGGCCTTCGTTCCTCCGCTGAACGAGA
GCGTCGTCGGCGCCCTTGCAAGCTGTGGTATCAAGACAGATGCCGACTTGCTCTTCACCGACAGTGTGGCAATTTTCCGC
AAGTTGCCTCCCGGTATTGTGAGCCTACGCGAATTCTGCACCTTGGTAAAGCAAGTAGAAGAACAGGCTGCCGCTCCCGC
GTTCCGTGGGGATCAATTCTTGAAATTGCAGACAAAAACTTGTGAAGATAACCTTTGCGGAGAAATCTTGTGCGGTGTCC
CTCGACTGGATGAATTGCTCGGTGGCTTCAATCCGCCCCGTGTGATTGAGATTTCTGGCGACAAAGGCTCCGGGAAGACA
TGTCTAGCTTTGCAAGTGATACTACACCACCTTTCGACTGTCCGTGATTCTGGCGCTTTGTGGATCGATAGTACAGGAGA
GTTCTCCGCTGACAGAATCCCCATTCTGTTGGAATCATATAATGGAGAGGCAGTATCCACGGTTCTCGATAGACTACAGG
TTGCAATAGCATTCGACATCGAAACTGCGCACGAGGTGCTTGAGGCCTTGCGCTTGTCGCTGAATTCAAACACGCAGTCT
CCGCCCTTCGTGCGTTGCATAGTGATTGACACCATAACGCCTCTTCTCAGCCCGCTGCTGAGCGCGGTATCCTCACAAGG
TTTAGCAAATAGGGTTGTCCTGACCCCTGACTAAGTACCTTCGATTTACAGGCCATGCAATTATGACTACTTTTATGCGG
CAATTGCGGGCACTTGCAGAGGCATTCTCGTTGACTATTCTTGTCATCAACACGTCAACGGCTTGTTCTCCAAGAAATTT
GGATTCAGCCTTCTTGTCGACTGTCAGGAAACCCGCCCTGGGCCCATCATTCACTTTCCTAACCGATACCACTCTTTGGC
TGTCGAAATGCATGTTGGACGTTGACGAGACCGATGCACCAGACGTTTATATAGCCGAAATATTCAGATCGAGGACCGCG
CGCTCAAAAACATGGTGCTCGTTCAAAATACGGCAAGGGATGCTGGTGGGCGACTAAGTTTCATATGAGGAACCAATGAA
AGCACCTTTGTACTACTATGGTGTACACACGCCGCAGTAGGACGTGACAAGCGACTAACAGGAGACGCTTCTATCTTCCG
GTGGACGTACGGATGATGTGTTATACAGAAGCATAACATCGAGGCAGCGTCCATGCAATGTAAGATAGGAAGTCAATAGT
ACAAACTGCTACATAATGCATATAATATAACGATCATCAAATCATCTGGCTAAGATGTCCTCAAATCGGTCAGGCATCAA
GACCGGCGCAAGCAAACTCCACATATATAGGAGCATGCACACCCAGCTGGATACCACCCGCATCCACATCGCGACCTCGG
AGCGACCGATGTAGACGTCATCAGTCTCGCCCTTGGTCGCTCTCACAACATTCCAGTCAGTGAGAAGCATGGCAACGTAC
ATTGCACCAATGGCAAAGATGACATGGAACCAAGAGTAATTGTATCGTGTTCCTGACCTTTCATCGTCCCTGGTTTCACC
AACTACCTCATCTTCGTCCTCGTCCTCCTCTTCCTCATCCAATGCAGATGCGGGAATTGCCCCCGCCTCGACCGCAGCAA
GCAGTGCCTGGTATCGAGGAGACTCGGTCCGACTTGGCTGAGTGCTCACCACGCCCATCTCAGCATGGTCATCATCATCC
ACAGGCAACTGTACTGCGCCGCTCTTCTTCCCCTTCCCGACGAGCGCCCGACTTTGTGTCGCAGCACGACTGGTGGAATA
CGCAATCGCCAGGAACGTGAAAATTGCACCGAGCACGACTGTCGTGGTCCGTGCACCCTCGACGGTTCCAGAACCGCCAC
GCCGAAGAGGGTTGCAGGTCTCGTGCTCGTGGTTTCCCACCGCGGACATGATGAGGTACGTGCAATACACCGCAACCATG
CTCGACTGTGCGAGACCAGAGCGCGGATTGTATTCCTGCACCGTTGGGTGGATACACATGATAGTGATGACAATGCATAG
CGCCAGATTGAACGAGATGAAGAACCTGTTGAGGGTGCACCCTGACCCTGCGAAGAACCCGTATAGTACGCCCGTAATTG
CAATCGCAGCGGAGTACATGCCCGCAGTCGAGCCGATCAGGATCCATTGCCAGAGATTTGAATTAGACATCTCCCAGTTC
TCGAGACACGTTTCAGACCATGAATGAGCAAAGTCGACGAGGAGGACCAGTCCCAATAGGATGAAAATAGTGGCACCGAT
CATAGAGACGTAATTGCCCCAGAACATGAAGAAGCCATTGGGAATAAAGAAGGAAACGATAACCAGGACCATCCAAAGCA
AAGTCTTTGGACCCCACCAACCGTTCTGAATGGGGGCTCGTTTGTCTTTCGTATCCTTTACACCTATGAGCGATGCACCG
AGTATGGCATGAAAAAGGGATAATGCAAAACAAATTCGATGAACCGCTAGTACACCATAACATTTCCCTTCTGCACAGTC
CATCTCGAGATATCCGTGACTCCACTTCTCAATCTGCCGTATCGCTATTGGAGTCTTCATCAACCACGCGAACATCGAGT
TCAGACAGAAGATGATGGCGAATCCCACACGAGTTGCGATGGATGAATTGCAGTTGCATGATTTGAAGAACATCGACGCC
GCAGTCGAAGTGAAACAAAATGCAATGCCCGCAATGCATGATGATCCTACAGTCCCAAAGACACCCGCAAGGGGTACAGA
AAGTAGAGCACCCATTGTGGAAGAGGGTAAAGAAGGGTAACGACCAGTCTGTTATCGTTGCGGGATCTTGAGTCAGTCGC
TACTATGAATAGTGTAGTAGCTAACAGTCAATCCGCTGATTCTGAGGCTGAGGATTACGTAACCAAGTAAACAATTATTT
AATAAGACCCCTCTGAACTTGCTG
>Cluster-196.3961
GTGGTTAACTATGTAGACTCACAAGACAGCACCAAATTTCGGTGTATGCCGGTGAGACCAGCCATAGACGCCCAAATTAT
GCTCGTCAGGCTGCCAGCTTGTAAACAGCCGGTCTCACAGCATGGTATTCACATATGTAGTCGAACACATGGAGGAGGAT
GAGGAGACGGCCAAAGCGATCCCGAGATGGGTTGAGCTCGAGTACATGCACATGCGAAAGCTAGCAGGTCCTGGCTCCCG
GGTTCACTTTACGCACCTGTCTCAATCGTCCTGCAACACGCTGTCATCTGTGCTCAACCAAGAAATAAATGACGATGACT
TCGCTCTAGCATCACCCTATCAGGAATCGGCTGTTGAGCTTATGGGTGCATCGGATGTTCCCCTGGAGAAGGTGTGCCTG
CTGGACCCTAAAGCCGAGAAGCAACTGTCTCCTGAGGACGGGGACGGCCGATTCTCGTGGTTTCTCTTCGGGGTGGGTTT
CTTCGTGTTCACTTGGTGAAGCAGGGGACCGGAGCGCCTCTTGGAGACTCAACAGAGCTATTGACCTCACAGGGTATCCT
TGGCGATGACCCCCCGCGCGACCGGACGTCCGAGCTCCGTGTTTTAGGTTTTCCGACTAGACACCTTGGTTCTGTTCAGA
TGACAACTGACACAGCGCTCGGCGTCACAAAACGAGTTGTGCAAGACAAGAGTGTGTCGTGTCTCGTTGCCGCTAATGTT
TGTGCTGAACTTGGCCATTGTACTCTTTCCTACAGTTCCACTCTCTCAGATCCCATACATAGACCACCCGACAATTGTCT
TCAATGCCAAAGAGAGCGTCGAGATGCCCTTTAGTACGTCTTTCACAATATCTCATGCACTCGTGTTCCCACGTCTCGTC
CAGGATATATCGTCAACGGTAAAGAGCCGATTTTGCCGCCAGGCATGCGCGAGCACCTGCACGAAGATCTGAATAAAAGC
TTCGATTTCTGAGCTCGCTTGGAACTATCGACGCAATGGCCATGCAATGCGAGGAGCTAGCTGCCCACGAATGCAATAGA
CTTTGTAAGTAACTTTCAGAAGTCGAACTCGAAAGGGGGTACATCGACTGGTAATTCTGTGGCTCCAAGAAGCCTTCACG
TACCTTAGATACTATGTAATTCCCGATACTACGACTCGCCTCGAAGCTCAGCCCTAACTTTCCCGGTGTTACGATTGACT
TCAAAGAATACTATGAGATATATTGAGGAACTCACCGACTCCAACGCGGATTCGTAGACTGAATGGATGCTTCATGTTGA
GATCGATGAAATTTCAGTAAACGAGCGTATGTTGAATGCGGAAACAAGAGATTAAAACGGAATCGATCGATTCACTTAGA
CCTGTGTTGTCTGGCTTTCTTGGGACCGACGTCTAACTCGCCGACAGACCGAGTACAATGCTCTCCTCCCCATCAGACCT
TGAGCCTCCCAGTAAGTACCATCATACTTGACCATAGTTGTTGTCTCTCTTGTGGTAGCCGAAATCTGAATCTCCTAGAG
CGTTATACACTTCTACATCATGTTTTGCTCCGTGCTTGGTTATCGAATCTAACGTCTAGTTGTGGCACGTAGAATAGCGG
TACGGTGCATGCGGAGCTTATATTAGCAGTGTGATACATATGGTATAAAGAACGGGAGGATGGATATATAGCAATTGTCA
AACAGACGTCTATCATCCGTAGAACCCACTTTTGTTGTTATACAACTGCGCAATATGAAAGGAGAGAAATGAGTGTTCGT
GAAACAGAGCATTAAGGTCGTCACGGGTTAGTAGATAATTTATGTGCCCTGATACACAAGTCATTCAGCCGTCCCTCTCA
TCTTCTAAAGAGGACGCACCAACAAACACCCAGCTGACACGGTGCCAGCGGGGTCATTGCTATGCACCCCATTCCTCCCA
GCTATTACCGAAGCCTGATCGTACACTCCAGCCCGGACTACGTGGGATTCGCTCCTCCCGCGTCACACCCAGGCTCAGGC
CCGACCCGCTCTCAGTCCCGGCGGCGCCGAGCAGCCAGCCCGTCCACCACCCACCACCTTCGTCCCGCTCACGCTCCTTG
TCCTTGCGCCCATCAGCAGAGCGCTTGGCCTTGTCTCGGCTGCGACTCTTGCTACGCGCCTTGTCTCTGAATTTGGACGG
CACGCCGCCGGGTTTAGAGCTCGCATAGGACTCGGGAAGCTCCGCGAACGAGATGCGCTTCGGTGTCGAGTGTCCGGAAG
ACGTCACACTGCTAGTACTGCTGTTCACGAAGCCCGAGATTCCCAGGGCGTCCGGGAGGCCCAAGAGTGAAGGAGGTGGC
GTTGGGGTCACCGGTGTAGGAGCCGGCGTCGGAGGCACGGACCGGTTTTTCATGGAGGACTGGCGGGGTGGAGAGGGAGC
GCGAGTGGAAGATGAGTGGCGGGCTTTTGTGAACAGGCGAGAAATGGACGCTGTAGCGTTTGAGGTGCCTAATACGGGTT
CCACAGTTGGTGGGGAAAGGAAAGAAGGCCGTGGAGAGACCGAGCTCGTGGTGGGCAATGCTGTGGAGCGACTCTTGCTC
GGCGAACCGCCTAATAAAGAGGCAGGCTGCTTACCGAGAATAAGACGGAGCGACTCAAGTGTACGGTCAATATGAAGATT
ATCTGACGAGGAAGATGTGGATGACGCGGAGAGTTCCTCTATTGGAGGAGTCATCGAATGGGGCATACGGGACGGAGAAG
ATGTCCTCAACGGTGTCAGGGATCGAGACCGAAAAATCGACGCAGCCCGCGATGGAGATGGCGACTTGCTCGACGCCGAT
GAAGGCTTTGATTGCCTCGGCTTACGGATAGTGCTTGAACTGGTGATAGAACTCCGACGGCTAGGCGGTGATGTGGTGGG
GGGGAGTCGACAGGAGGCTGACGAGGGGCTCGAACCGTGTGATGGAGGAGAGCGCATAACATAGGATGATAATACGTCTA
CTATCCGCTTAGTCTGTTCTGGAGACTCTGGTCGTGGGGGTGGCTCAGAACCGTGATTAGCGAATGACTCCGAGGGCAGC
GGCGTGGGAGGTAGGTGAGACGATGAGCGCAAGCCGAGAGTTGGGGGAAGAATGATCAGGTCGGGATCATCAGTAGAGTC
AATATACATAGTTAGGGCTCGCGGTGCCGGCGCGACGAAATGACTCCGATCATGGTTAGAATATTGCAAATGCGAACCAG
TGGAATTGCGAAGATCCAGCGAAGGTCTTCTCAGGTGACGTCTCTGGACACGCTCAGCGAATCCCGATGTGGGTAAGCTC
TTGCTGATGCAGTCCACCTGGGGTAGGCTGTCATCATCCAAGTCGCCTTCCTGGTCCTGTTCCTCTCCCACCAAATTCTC
GACGCTCCTCGAGATCTCATCCAGGTCGTCCGTCCAGGTGCCATGCAGGTCTCTGTTACCTCTGATCCTAGACGTTAAAA
TCTGTGCCCGCGCCTCGAGTGACCGATCGGCCATGGAATCGGATGAGAGCACGGCTGTGAGACTGCTCTGCGTGGACATG
GACGACTGCAGCAAGGCATTCGACATCTCGAGTGCGTGTACACTGCGAGCCAAAAGAGAGTCTAGATAAGGATCACTTGC
TGCGCTCAACTGACGCCTGCCACTCCGCGAGGCCTGAGAACGGCGAACGCGCCGAGGGGAAGCTGGCAGCGGAGGGGGCG
GAGAGATGTAAACGACGTTCGACTCGTCGGTATCGGTGTCCGCGTCTGCCTCCTCCGCGCTGTCGTAGTCTGGAGGTTTG
TCCGAGGGGTCTTCGAGCAGCCCTGGCTGCCTCTGCCAGGGCGGGGAGCTGTACGCAGGAAGCGTGGGCACTGCCGAGTC
TGAAGAAAGCCGGGGGGACGATATGCGCTTGCGATGATTGCCACGGCGGGGTGGAGAAAAATTCATGTTGTTGAACGTTT
GCGGAGACGCTATCGCGTCGTCCACAGTCGAGTCAGTACGGGGCCGGTTAGTACAAGTGAGGGATAGAATGAGTGAGCGT
ATACAAGTTCATTTGCCTGATGCCGGCAGTCGAAGACGCGATCCACATGTTCTGGCCCTTCTCCAGGCTCTCTGTTGTCG
CCTATTTGCAGCGCACTTTGTACGCTCAACACCGTGTCCACGTTCCTCTCCATTCTTAGCATTTTCAGGAGCTCGACGAT
CAGATGAAGGGGCACGAGCAGCATACAAATCTATAAATGTTACTAGAAATTACGGATAGCATCGTCTATGTGAAAAATGT
AGGTATGATAGCAATTCTCTTTGCCCATCATGCCGATGCCGCCACCGCAGCAGGAGTGGACATACTTCCAGACACATCCA
GTTGGAGGGGACCAGCATTCGACTCGAGATATTGCCGATGGACACGGCAGAGGAAATACTGAACGGGGGTATAGAATATC
GGTGACGTCCACAAAAACATACGGCTGTGCTGAGCAGCGATCTTGTCGTAGTCCACCCGAAGAGCAGAACGTAGATCTAA
CCATGTTTGAGTTACGTCAGTAAGGATGACGTCTACGCCCCATCTAACAGCCTCTACCATCTGCACAGGCTCATTCACGG
TCCATACCATGATTTGCTTGCCTGCCTGCTTACACTCCTTCCTAAATCTTTCTCCATCCACAGTGCTAAGGCCGGCAAAG
TGCATTGAGAACACCTCGCAGCTATCCCAGAAGTACTTGCGCGCTACTTCTAGACTAATGCCAATATATGAACGACGGCA
GTATGGCAGGATAACTTTCGCGTGTGGGATGAAGTTTGTATGCCACAGCCCAAGGAGGATACGTGGTGCCAACACGGTCT
CCCATTCGGGCTGCGCGGATATGATCTTATGCATAAGCCCAAACAGGCGGGCCGGGTCGTTTTGCACCTTCACATCGACA
TTGAACTTAACGTGTCGGTTCTCAGGCTTCATGAGCAAAGCCACTGTCTCTGCAAAGGTCGGAATGGACTGCTTGGGCTC
CTTGATGGTCCTGAGCTGTTCCATTCCATCTGCTCCATACCAGAGACGTTCTCTAATCAAACCTTTCCCATCGGTTGTCC
TGTCCAGGGACGGGTCGTGAAACATGACAACAACATCGTCTATGGAGACGTGGACGTCTGCTCATGGTTGTTACGGGTTG
CAATCGGTCAACGGCACTCAGACTAAATACCGCTTTCGATGCCTTCGGCCCCATCGCGGATGGCCTTTTCAAAGCTCGCA
AGCGTGTTCTCTGGGAACGACGCGGATGCTCCGCGGTGGCCCCAGCACTCTGGCAGCGACTTGGGTGATGACATGGCAAA
GGATGGGTGACGAGAGACACCAGACAGAGGGGTAGTACCAACTCCGAGGTAAGACTCGAGGGTGAAGGAACGTGCGACGA
GGCGGCTTTTATAAGATATGATGAGCGTTCCAAGTGAGAGCGAGTAAGAGTAAGCGATCCGCGGTTGGTGCGCAAGAGGA
ATGTGCGAAATTGGAGACGGCTGCACGCGAGCTCCAGAACCCGAGCGGCTTTCGCTGGCACGGTTGTAAGTTGATAGGCA
AACGTACAAGCGAACGTGTCCTGCATC
>Cluster-196.3960
CCGGGAAACACCGCGTCTTAGCACTAGTTTGCTTGTTGCGGTATATAAATGCTGATTTCATCATCATCAACGTCGCAGAC
GAGCACAACTTTGACAAACACGTCAGTGGCATCTCTGTTCGGCACTTCGAGCACACTCATCGTGGGATATATGATCGCAA
ACAGCATCTAACACTCTGGTATCACGCCTGATGCTTAACCTGCGCAATCCAAATCTACGAGGGTCGCTTCAAATGACCAC
ACTGTCACAAATGGAATTTAGAGATCGACCTCAGTCATGCACGATAACGTTCATGAATGACCAACCAGAACAACTTAAGT
GAAAGACTGCCTGAAGGGATCAGGCGAGGAACGTGATGATGTACCCGAGTTAAATATGGAAGCTTCACCATGAACCGTTC
CATGAGATGTCCGTCGTTGTTGGGATGGACGAAATAAAGCGGAATTTCCCTGTTAGGATTTGCCACAAGTCTACACAGTC
CCAGACACGGGTGCCGCTTCACGCATGAACGCTGTCCAAATTTCTCACGAATCGACGGAGGACCCGCCGGAGATGCTTTC
GCCGTAAATACATACGGAGGGACTCGGTTTGTCCTAGCAACAGGTCTCAACCGTTGCCATTCGCGATAAATTTCTTTTTG
GAAGATCTAGGCACGCTAGACGCAATACCAGCCAGGGGAGTGTCTGTTATTTATTGTCTCGCTTTCGCTCGCACAAGGCT
TTCCCGGTCACCCATCCTCTTGACTGATGCACACTTTCAGAGTGGAATTCTGATCGTTCTCTGTGCACTGTATGCCAGTG
AAGAGAAGACTTGGCCATGGGTTCTTCCCAAGCCTATGACCACACTGTGACAACAATACTCAACGGAGTGCAAGCAATCC
GTTACAGTTCCTTGGTTTCATTCTGCATGTTCTCCGCTGTCTCCTGTGCCTGGTTGACTAATTGACGGCGCAATTACACG
CAGCTATTCTGTATTATGACTACATCTTGACTCTACCCATGGAGCTCGAGCGATTCTGGAAACCACGCAGGCTCTCTGTA
GTGTCTGTGTTGTTCTTGATGAACCGTTACCTGTCCTTACTCGGCCAGATACCGGTTATCTTGGAGTATTTCGGCAACTT
TCCGGAAATTGTGAGCTGATCTTTCGTGACATTGACTGCACGGGCGTTCATTACTCTATTGTGTGACAGCAGTGAGAATC
GAGCCGTATGTTTTCGACAACAGTGAATGCTGATGATTTACGTAGTTGCCGACACTTACAGTCGTACCACCAATATTTTG
CGGCTGTTACACAGGGCGTTGTGGCCGGTACGCTTGTTCTATTGATGAGCGGTCACAAGGAAGTTAGATCCGACTGACTC
GATGTAGCTCTCCTAATTGTGCGAACGTACGCTTTGTATCAGCGTGCCAAATGGGTACTTGTACTTCTTGTGTCAATTTG
CTTGGTGGGAGGCACTGTCAGCATTGCAAGTGATTCCCTCATGTGACATTCTGACGCACCTCAACGACGATGCTTTCTCG
ACAGTGGACCATCGCCACAGGGTTGAAAAGCACAGCGACAAAGCGTGTCCCGATGCCTACTTGTGATGTTTCCATATCAG
TGCAAGAGTGAGTGATCATCTAGTTATTCATATTTGCCATACTCTAGATCTTGCGATCGCCTGGGGCGCTATGTTGTTCT
TTGATGTGGCCGTATTCCTGTTGACTTTCATGAAGGCTATCTGGGTCGGACGTGTTTGGAAAGGGACTCTGTTTCAAGTC
ATGATTCGTGATGGTGAGGAGTCGTGCCTTTCTTTCAACGTATACTTCGATCTGTTGGTCAATCATAACATCACAGGTAC
TCTCTACTTCGGAATTTTAGTGGTCCTCAACGTTACCAACATCCTCACATACGTTGTACGCATCTCATCATTTACCCATC
CCGTCCATATACTGATGCTCTTCAGCTTGCATTTGTAGGTGTTGTCTGTTGTCATACTGAGCAGCAGAACAGCATCCTCA
TTTGCAACCCCATAGCCACCCGCTAAAGGTATGGCCACCGCAGCATGGCGAGTACCTTGACATCTCGACTGATGCTTAAC
CTGCGTGATCCGAACTTGCAAGGCTCTCCTCATTGGACGCGACCGTCGCAAGTCCAGTCGGCTTATGAGCTTCGTACGCT
GTCGTTGGGATTCAAACACAGTCGCCAGAGCGATCGGGAGAGGGGCCCTCCCGACACTGAGAGCGACGAATGTGACAGCA
TTTTCGACTAGATCTCGTTACTGTAGATGGTCGTTGTAACTTTTTCAGCATGCAACTCGAGCTTGGCGCGAGAACTTTGT
GCATCGTCGACAATTCGTCATCATGTACCGAGTATCCATGGACCATGGACCGCAAGCCGTCGCCTCCGACAGCTTATGAG
CCCCACAAGTTGTGTCTTGATGCCAACCTGAGCTAGAAGCCTAAATAGATCACAAATTGTCCTTTCTGTTGTTGTTGATC
AATTTTCGTGTTGCTACAGGATACAAAGGTAACAAAGAAATTGCCAGTAACGGCGATCTACGAGTTCGTCCGTTGTCTTA
CATCTAGTTCCACGATACCTTCTTATTTTAGACTGCAGCTTCCTTCTTGATCTTGCGGTTGCGCTCGCTGGCTTCGCGGA
TAGCCCATGTTAGCTGGTAGGTCTTGCATGCATCTTCGAACGAGCTGAGAATCTGCGCGGTCTCAGGGTCTTCCTCAATG
TCCTCAATATTGTCAATCAAGACAGAAATCTCAGAGAAGAACGGATCGTCATCAGGGAACCTGTACGATTCTTCATGGTC
GTTACCTGGCCTGCGGACGTAGAGGACGGGCTGGACGTAGGGATTCACCAGCTTCAGCTGGTACCCATCTGCGTAGACTT
CCAGCTCGCAGCTGTAGTCGTGCCCCTGCAGCGCCACGAGGTGGGTGAAGCTGCCCACAGCACCGCTGTCATACTTCCAG
GTCGCAGCTGTGACACGCGGGACCCTGTTCTCGGGCAGGATCGCAGTCTCGTCAACGACCATCTTCGAGAGGTGCCCCGC
ATTCTCATCCCACTCGAGCGAGTGCGCGGAGACGCTGCTCATGTCGACTTCACCTCCGAAGTAGCGGGAGAGATCGCAGA
AGTGCGTGCCTTGCTCGATGATGGGGCCCGCGCTCCTGGACTTGTCCCACCAATCTGGCTTGGCGATGGCCTCGTAGGCG
CAGGCATAACGTGCAACAGTAGCCATGACCGTGAGGTCGTTCTCGTTGATAATCTGCTTCATCATCTGCACGGCCTTCAA
GTAGCGCAGCATGTATCCGACCGAGCAAATCGTGTTGCTATCGTCGATAAACTTGGCGACTTTGAATGCCTCCTCGATCT
CGCTCGAGGGGCCCGTCGCTGCAGGCTTCTCGATGAACATCGCAACGCCGGGGAAGTAGCGCAGAATCTGGGACTCGATA
TCGCGTCCGGACTGCGTCGTGCCGCGGAACATGGGCGGCGAGCCGACGATGACCGCGCGCGGCGTGTCCTTGTGCGACAT
ATTCTTGACAAAGTCCTCGAGCGTCTTGAACACGCGCGTGTTCTCATACGCGGAGCGCACGAACGTCTCGCACTTCTTCT
GCAGCACCATCGACGCGCGCTCAACCGCTGGGTCGATCAGCGCGACCACTTTGAGACGCGGGCCGAGTTTGTGCTCAAAG
CGGAAAGAGTGATTCCAAGGACCCTCGTCCGACCCAAACATGATATTGCCTGCCCCGACGAACACGACATTAAAGTCATT
GGAACCGCCGATGTGAGACGCCTTGTCCATAGGAATCAGCCTGGACGGGTCGATCGAGGGGCGTCGGGAGCCCAACCCCG
ACTGACGCCTAGACGAGGGCGAGTCCAGGACAGAAGGGCGTCGGTTGGCCACTGAGGGTGGCGACATCGACATGGACGAG
CCCAAAGCTGAAGGGCGTCGACTGGCCATGTTGGTATGGATGGCTGAGAGTACTAGGTGAGGGTGGGGCGAAAAGAGGTT
TAAGCGGAGAACAGGGCTTATAACAGGGCGCGCGAGTAGGCCGATGAAGATAAGATGGCGGGTGATGGGAAAGAGGTCTT
TTATACGCTCCTGAGGCTGCGTGGAGTGCTGCAGGCGCGTACGCCGCTGTTCGAGTCGAATTGCAATCTTACTGACAAGC
CAGCGCTGAGCTCTCGGACAATCTCAGTTTTACTATACAAACCGGATAACCGCTGAACATAGTGCCCGGATCGTACATCG
AATGTGTATCATGCGGAAAGACAGTGATGCATTGTACACACGCAAAGGGCAAGTTGGTATGATGAAGAATGGGTGTGGGT
ATGGAAAGGTATACTATATAATAGAGGATGGCTCGTGGGCGACAACAATCAAGATGCAACATCGTTCCGCTCCTTGAAAC
GCGCTCTCTTCGCGAGCTCCTGCTGCTTCCGCTCTGCGGCCTCCAACCTCTCTGTCATCGCTCTGAGCTCTGCCTTGAGC
TTTTCATTCTCCTGGGACAACTTGAAGACATTACTGGCGCGTTTCTGCACCGTCTCCGCTCTGTGTACAGAGCAGCATCA
ATCATGCATAACGCGAGGGTCATAAACGCGTCGCCCGCCGAGCGCTGGCGGCCGGCTGCATGGAGTGAGCGACGATGACT
TACTCAGGATCCTCATTATGTAGGATCGGATTCGCCAGGATAGACTCAAGGGTCTTGGTCAGATCGAACTCAGATTGCGA
GAGGTCCAGGTCTGGGAGACGCGGAGACGACGACGACTTTCCGTCCGTCATCGGGGGCGCATTTGCAGGATGCAACGACG
GTTCCCTGCGCACAAGCGACGCGAGAAAGTCGAAAAAGCGTTAGCTTGGACACTGCTCTGCTGAACGGTTTCGCGAAACC
AACCCGTATTCAGGTTTCTGAGGGGACTGAGATTGACCTGCCGCAGAGCTCATGGGGATTATCAATGTTGGTAATAATGG
TTGTAGTCAGGAATAAGTAGCCATTTGTTACGCGTTCGGGCTTGCGAGTTGCCAGCTGAATATGCCGTACTGCCGCCATT
CGTTGGGGTTAGGGTTAGTGGTCCGTCTTCATCTCTTCGCGGTTGTTGGAGACATTAACCTCTGCAAAGGAAGCTGATCT
TCATCGCATTGACATTGGTTCTCTAGCTATGAATTTGTGTGAACGTGGCCAAGAAGCAAGAGCCTGCAACCCTCTCAACA
GATTCTTTTCCTCCTAGAGTCACTATCGGTCCATTGCTTCAGTTACTTCAACGAATCGTGCAGACTGTCCGTATTGGAAA
GGGTCTGATGTTGGACTGGCCATAGCCTTGAATATACCATTTCGATCCTGTCTTTCACGGCGCTCAATCGCATCAAACCA
CGCCGTCATCATACGAGCATCCCAGCTCTCGCCATCTGGTAGGTTGAAGACGTGGCACGTTTCTTGCTCATCAGCCGTTC
TGTCATGAATGCAAGCTAGACCACGTAATGCCGTACGCCACATCTACCGAGGTTCGCTCGAGGCCATGTTATTTGCAATC
GTCTTGTGGGTTGTATCCAAAATAGCCAAGAGATTCCAGCCGCTGGAGGTACTGGGAAAGCACATAGGCTCGACCTCGGG
AGCAGGTTGGCATGCTGAAGTGTCTCATGACCTGATATTACGAGAACATCAGACCGGGACTGGTCTCAGAATGTGGACCA
AGGGTGATCGTCGCAGTCAAGTGAGTCGCTCCGCCGCTGTATTCCTACCCTGTATTCAAGACCCTCTATGTAATATGAAC
GTACTGTAACCCACGAATGTTCTCTAACACGACACAATTTCTGTTCTGGCTCGCGCCAATCTTCGGGCACTGTTGATTAT
CCACATGCTTTTAAATTGGAAAATGGCTACATGGTCATGACCAAGGACTACTACGATAGCAAGACAGCAGCTGAATTCTG
TCCGTGGGCGAGAAGGGATAACGTATGCCGATCAGAAAACGCGATAGATGAACGCAGGTCCACCTCGACTATGAAACAAC
GGCGCCGACTGGAAGGCGCGCTACCGACTATGTGAGTGATAAGACTACAGATTGAGAATCCGAACAGACACAACCAAGAA
AGGAATAACCTATGCGTGGACAAAGAAGGGGGATAGAACAGAGCAGAACACATTGGGAGGAAATCCAAGTCTATGTCACC
TCTAACACCGAAGTCTCCAGGATTCGGAACTGTGTCGGGTCCTTGGAGAGCTCCGACCAACCGACGACCTCGCGCCAGTT
GACAGCATTGGCCTCCTTCTCGCCTGCACCTGAGAATAGGCTGAGGTCGTCGTCCGATATCCCGCGGAACATGAGGAAAA
GGCGAGTGAAGACACAATTCTCGGTCGTCACGGAGATATCGATCGCTGCAGCGATCTTGCTGGGGGACATGAAGCGATAC
GCGATGTTTCGATGCGCTGAAAACGAGGATATGTTGTTATTGATGAAATTCGTGCGGGCGTGAAGGGACATTCCTAGCTG
ATCTAGGACATTCATGAGGTGGGGTATGAAGTCTCGGAAAGACATTGCAAAGCCGTTTCTGGGAGCAATGAATTCGTTTG
GATCAAGCATCCCTGGTTCTGGTATCGCTTCATAATACAATGACGTAGCAATCATTTCTGTCTCAAAGTGCTCAACAGCA
CCACCAGGGTGCACACGCAAGAAGTACTTGACCTTACTGTCGGAGAGCGGTTCAGCTGGCGGCCAGGTCAGCCCCAGCTT
CCAGAGTGGGGAGAAAGATAGGGTAACGTCGCAGTACTGCTGGCTCGGTGCGAGTATGCTCATGTGACACTTAGCCGTGG
CGGGCTTGGCCGCGACGGCGAGCTTGGTGATGACGCGCGAATCGACTATGAGGTCCGGTGTCACGTCCTGGGAGTTTGAG
ATGCGCGTGCCACTGAAGTCTAGCTTATGTGTGTCGCCGTCGTGTACGATATCGAGCTTGCCCCAGAATGAGCCGTCGAC
GGTCGTCCCGTCCTCCATACGTGCCATGTCGAGCTCGTCTGAGGTAATCGTCGTGTCTAAAGCCACTAGTTGACCCGGTG
CGAGCTCTAGACTGAACGTCGCAGGCATCTCCAGGACTGGAGGAGGTGGTGGCGGTGGTGGCTCATCCTCGGGTGGCGGG
GGGCCATCGCTCACGATTTCTACCCTGAGACCTTGCACGCCCATGGTAGCAATCTGATATGAGTCTTCTCCTGTTAAATA
GATATAAGGTCCTGCGACCAATCGCGCTGCGTGAAGCGACGCATACTCTACTGGGACGCGCAAGCTGAAGATAGCATCCG
ATGGGGGCTTGATCCAATCTCGTGCCAAGGCGTCCAGCTCAACGAAAGTATTAGGGAGCATTCGGATCGTCTCCATGTCG
TTGAAAGCAAGCGTGAGGAGACGTTGCCTAGTGAGAGCCATATGAGCTTGCTTATTGGGGAGCTCCACATCCTTTTGGCT
CTTGGGTGTCTTAAAACGCCCCCAGAAGCCTTGGGAAGAAGGGAGGCTTGCATTCGAAGCCGCGGGTGAAAGAAGCATGA
TCTAGAGGAGGAGGAGAAAGAGAGGAAACGTGAGTGAAAGATTAGAAGGACGAGATGATTATGGGGCAAGTGAAAGAGTC
ATGCCACTGAAAAGGATCTGTGGAAATAAACACGAGGCGAAGGAACACGAGGCAGACCAAGATGCTGTACTGTATGCGGC
GACTGTCAGTACTCACAAGTGACTCAGTTGTAGGTGATGCTGCAGATATCAAAGATGGCGAAGCTGATAATAACACCGGG
ATCTGTAGCTGGCCTGGCTATATTGAGCCCTGTGTCCTGCTCGTCGTTGACGTCGACGAGGAGGACAAAGAATTCGACGC
GCGCGAGCGCGTACTTATTGAATAAAGATACGAAGAGACAATCTAAGATGCATAGGCATAGGCGACCTGGGGACGCCATG
CGTTGCCCACGTGCCCTTTGCGAATAACTTTCGGGCATACAGTAGCGTTAGTCCAGCGTCCACTCGGTCTCCCATTTCAA
ATGTTGCGGTCAGCGTTGCGTGCCCAGCTTCGGCCATCTTCCAGCACATACTCTCGCACCTTCGTCTCGACCGTGTTGCT
CACAAAGGCATGGGAAAACGAAACCGTCAATGACCTCCGGCGAGAGGCGAGGAGAAGAGGCTTGCCCCAACAGGGGAACA
AAGCCACTCTCGTCACCCGGTTGCTCCAGGACGATGAGAAGAAGGTCCTCGCTGCTTCGCCCTTGGTTTCCCCGCGAGTG
CGTCATGCTTCGACCACCGAAGTGCCGGGCATCCCATCCACAGCCCCGCCACCTTCCTGGCCCAAGGAATTCATGAACGT
CAAACTGCCCAATCTCGCAAAGCCAGATCCTGAACCGCAAATCCAAATCGTATGTCGCAAACTCGATTCCTCGCGCTGAC
ACTTATCAAGTGACGATTAACTGTGCTGCCCATGCATGCCGTTCCCCTACCATCGCATTGGTTAGCCCTTCGTCCCAGAT
CTGTGGGACTCATCCCGTGTAAAAGCCGAGTCTACACCCAGACCGGCCGAGCCCTCCACGCCCAAAATGATCGCAGTTGC
AGGATCTGCTACCCACCACGGCGGAGGACCCACGCACCATCTCGTCAATCCAGAGGTTGAGCTTGCAAGCGAGACGCCGT
CTCAGCCCGGCCCCTCAGGTTTCTGGCGGGATCTCGCAGAAGACCTAAACTTGCCCACATCACTCAAGCTGCCCAATCCC
GTAGCACAAGCAGGCGAGCTCTTCGATGTTGCGGAGACAACGGGAACTTCGGCAGGACAAGGAAGGTCCTACTCACGCAC
TCTGGACAAGGACGAGAAGCAGGGCTTGTGGGCGCTGTTGGGTCTCCTTACGGGCTCGTGGGTAGCCGCGGGTTATTTCC
AAGTACCGTCGGTGTTTGCTGAGAAGGCGGAAGAAGCCGCGGAGCAGGCTGAGGAGAAGGCCGCTGGAGGACAATAGGTA
ACTTCAGGACTATCTACACAACCCGTTTCATGAGCAAAAAGTAGTTCATTAATGAAAACCAGCTCATGTCATGTCGACGC
CAGCAAGCATCGGAGCCCGATGAACAGGGGACATCAACGGTTATCGCCGTTTGCAATAAAGCTGGGACGCGCGGCTACGC
CACAGCCAGGAATGATGTACCTATATCTCAAGAACGAGAGACCAGAATACCCCACATAGGGGTGATTCTTGAAGCCCTGA
ATGAGGGCTATTGAACCCCCATAGATATCATTGTGTTATGTGGAGATTCCATTGATGCCGTTTTGGCCCTGCCCTGTGGG
CAAAGAACTCCCTCCAGAGACAAATGAATGTACTTTATAA
>Cluster-196.3967
AAAGTATCTCACACTGCTGTTATATTCAGGCTAGCTACAATTGTTAAACATGATTTATGTTCTGAGTCCAAAATACTAAC
CTGGAAAACACAGCTTTTCCTGACATTCTTACACGGCAGACAGCAATTGACAAGGGTCACATAGTCTGAATATACTTATC
CAAATATGGCGCGAACAATGACAAGGGCTTTTTGAGAAATAATCAGAGCGTCCACAGCTTAACGACGAGGGTCGGAGATG
GGCTGCAAATGCCCAGTCACTGATACGTTGAGTGGTGGTGTAACATGCTCCAAAGGGCCCACCACAAACAGCAGTCACTG
AGATGATCACTCTGGCAATCACAAGAGAAGTCGTCACCCCTTGCAGGCTGCGGAAACAGCTTATTGCCACTCATTGGTCT
CAATGAAGTATTTTATAGGGATGGCCACAATCATACTAGCCTCTCAATTCTGTCCTATGAAACGAGATCATTATACATGC
AATTCGAGGATATGAAGCATACCAGACTGTATGAGGCCCCCTCTCGCAAAATAAGGCATCTGCTTCCCTACCGTATCAGA
TGTGGTGTATGACTGCATACCACCATGGGATAGAGCATGACTTTGTATCATCACATCACCGTATGGACAGTAGGTTGTTT
GGGGCGCTCTGTGTATAAAGACAAGGGAAATTAACCATGATGTCCCAACTCGAAGACCACATCAGTAAATTCCATGATCC
AACCTATATAGCGATAGCACACTTTCACGCAGAAGAACATGGCTGACGTACATTTCTCTCCTATGGTCTGACCCCATTGA
TGTTGATGCCTCTGCAATTTGTAGTTAGATCCTCAAAATCGTGTTGGTATGGAGGTGACGTTCACAGATACAACGGGATA
CAGTCACTCAGGCATAGTCACGAAAGTGACGCAAAAAGCCAGAGCTGTAAGTCTTTCGTATACATGCGCTGCGACCTTGG
GCTGACAAATCTGTTAAGGACGGTCTCCGCGTTCAATATCAGTACACTGTCACCGAATATAACACCGGCACACACTAAGC
CGTGCGCTGCGGGGCGGTCTTCCTAGTATACAGTACACAATGTCTCACGGAACGATCTCTAGAACTTTGCCATGTCTACC
GTGTCCCATGGACATATGTGGGTGAATATCTGCGCTAACTCACGATGCGGCGCTAGCAAACCTGGCCGTTCAATTACCGG
GTTCACCCTTGAGCGTCGTTGTGTCCCTTCGATGCTCATACCCTTTGCATCCCTCGCTGAAGGGACGTGACTGGGCCTTG
TGGCGTTTGCGCATCATGCGCGCGTGAACGGCGTCTCGCACCGAAGCACACGCGTGCAAGATGCCCAAGACGGCGGCTCG
TCCCATCAGGTCACCGTCCTCCAAGTCCCGCAGTCATCATGGACTCGATTCTAAGGCCCCAGCTGTGTTGTGATGGTCTC
CGCCGCGCATATGCCTCGTCGGTACGCCGACTAATAAAGCACTGGCGTTGGGGCCGTTGCAAGACCTCATTGGCCTGAGG
GGGAAACAAGCAGATCGGAGGATATCCGCGCAAGTCGGAGCATACTCGGCGCCCGCTGTGCCAGTAAGCTGATCGCGTCG
CGGTGGCTGTATGCGAGGGACCGGAGACGCGTCAGCGGTCGGTGTGCGTCGTGTCAATATCGTCTCGAGACGCTCGACGA
GGTGCTGTTTTCACGCGGGAGAATACGAGTCGGGTGCCAGGAGACTGATACATTGCTATGTTGCGAGGCCCGCCTGCATT
TTCTCCCGAGCCTACAGCTGCCTCTATGGCGCATGTCCTACCAGCCAGTCCCCCGCGCTCGTTCAGAAGCTGGCGGACGG
ACATTGGTCACTGTCGGCGCAGACGCATATCAAACCGCCAGATATATGCGTGTACAGTTCAGAGGTGCACTTCTTGATCC
ATGCTAGTGTCAACGCTGACCTCCACGCCTACGCACATCGCAGGCTTACAATGGCCGAACGAAGCGGGACATGGCGAGGC
ATGCTCGGACCTCCAATTCCCACTTGAACATCCCGGCGCCCATGTGCAAGCCGTAACCCGCCTGCTGAGCTCACCGCACA
TCTTTATCCATGATCGGGGACGCGAGTGGGCGCTAGTGCCGTTGCATAGCCCTGAGGGGCGGACAGCGCATACACAAGAG
GCGTTGGCAAGCGTCTGCAACCAGGACATAGGCTCCATGCTCGTTAGCGGGACATTATGCTCAGAGGCGGGAAGCACGTA
CTACGCAGACCACTCTACCCGATTCGGAATCTGCTGCGATAGGGTAGCGGATCCGACGAGGGTTAAGTAGACGTGATTGA
GCGTGGGAGTGCACTGAGGCACCGTCCGCCATCCACCGCCCGTGGTGAGATGACCGCCATCACGAGTGTGCGCACGCCGC
CCGCACACACTGGGGGACGCCACAATGTGCCAGTTGTTTGCCGCCCATCAATCGTTGAATGTCGAGCGTCAAGGGAGTTG
TGGAGCGAGTTGAGAGCACGCTGGAGGCACGAGTGTGTCGTATTCCGAGGCTTGCAATAACGTTGTTTAGAACCATGTGC
GTTATTCAGTCAAGCGTGCGCATTCGCCCTCGTGTACGCGCCCCGCTCTTGCTCGTCCTCTGCACCCAATTTCAGTCTTC
TCTGATGCCTCGCACTGTGCTATCAGGTGTTTCGCTGTCGCCCGCACATGGACTGATCGCGAGGCCCGTCTCGGCTGACG
ACGTACCACCCTTATGACTTGCCGGAACAGAGCGGTACCACCGGGGATGCAAAGGGTTTGGAGATCCTGCGAGTGCGCCT
GTGCGCACTCGTTTCTGGTAATTGGGATCGAGAAAGGAGGATAAGATCAGGAGGCGGCGATGGTTGCGGCTGACTTCAGA
CCAGCGGGGATGCGCGTCCTCATCGCGTGCACAACGCGCGAGGACAGCCGGCCGCGTCCGGCTCTGGGATGTATCTGTTG
CGAGGTTGGCCTTGACGCTGACGACGGACGAGCTGGCATAGCGCCAGACATAGACGCGCTCTGGCTCCGAGGTTCAGAAT
CAGAGAGTCCAATGCGAAGAGATCTCCAGTAAGACGGCGGAACGGTGCGCGATCGCATGCCCTGCTGGTCTATTTTTACG
CACGCCTCACCACATCTCGTGACCGCACCTGTTCATTCACATGACGATCGTTTCTTGCTGTCCATTCCGTCAACTCCGAG
AGGGGTATCGACATGGCTGCCACAGCCATCATCTGATATAGGAACAACCAGCTGGCGTTGCGTACGGATCAGATCCCAAC
AGGCTACGAGCCGACACTTACTGACAGGTTTCGAGTCTGTCTGGGCGACACGACGCGCGGTGCTTCCGTGAAGCAACACA
CTGCTCTTCGCAGCTTGAACGTATTCGGCCCCGAGTGCGCACGCGAAATGACACAGCAGGGAAGACATGAAAAGACGATT
GTCGCACTTTGCGCTGCTTGTACGCGAGCTCGATGGCGGTCAAACACAGGCAGCTTGGCAGGCGTGCGATCGCAGGGGGA
ATCTGGAGAAATCTCTGCATCCAAGTTCACGAGCGCACGTGCTTAATAGGTACACCTGCGCTCCTCGATCGTGCAGAATG
TGATCGAGAGGCCGATTGCTATGAATCAATAATTGTCCTGGCTGGTCCGCCTAGCGTGACTGAAGAGGCGTCTGACACGG
CGAGCGGCGGAGGCGATTTGGCACAGGGACTCGGAGAACTTCGCTGCCTTCTCGGAGGTTCTTCGCGTGCCTCCTTAGGC
CTTACCTCCTTTCTCTCGTTGTCGCTGACCAAGGCGCGAGGTTCCTGGCGAGCACTTGAATGCGTGCGCGGATCCTCTAC
TGGTGGTGTTTGCAGTGCTGGGCACGATCCGCACCGTCGACCTGCCAATGGTCGCGACGCGATGCAGCTTTTGTGACCTT
TGTTAGAACCAAACGCACAGTGCATGGACGTAGTCCGTTGCACATAGAGATCGTTATCTCGTCTTGCTCACCAACTACAC
GTCCCGATTTGAATTCCGCACTGGAATCCACTCCACGCGCGGCCTCGCAATGGCACTCAGGTGGCTGCAGATGGCTGTAG
GTACGCGTACGGCGCAACGGCGATGGTGCCTGGCTCAGGTCCGCGCGCAAAATCAGAGCACCCGCACACGATCCAGCGCT
AGATCCGGGGAATTGTGGGGAGGGACGCGGGGAAAGCCTGGGGAAACCGCCCCCGCGTCACATGCCCTGCGACGCGCGCC
GGTGCACTCTCTGCGAGAAACGACACGCGGGGAAGCGATAATTGGCCTGGGCGGCCATGGCCGATCATCAACGCCTATAA
AGCCTCCATGTGCCCGGGAGCAGTAGCATTCTGTGTTTCCCCGTTGCGAGTCCGGTCACACGTCTATTTTTGCTGCGACC
AGGAAGACTGACCAGCGACGCGATGGCTGCCGGCGCTGTGGCGAGCACGGGCGCGAACGCACACATTGCGCACCTCATCG
ACCCGGATAGAAAGTGGTACAACAACTGGCGGTGAGTAGCAGCGTGCCCGTTACCGCGCGTGCCCGTGCGCGTCTGAGGC
GAAATGTTCATTTTTTGTGTGCCAGGCTGATTCGCCTGCACCTGTTCATTCCCCCTCCCTCGATAGCCTCATCACCGCCA
CGACAAATGGCTTCGACAACAGCCTGATGAACAGCTTCCAGTCTCTACCCCAGTGGGAGAACTACTTCAACAACCCCCAG
GGCGGGAAGCTCGGCCTACTGAACGCCATCCAGGTGCGTGCGCCGCGTTTTTGTGGATATACGCCATGACTCACCTCAGC
GAGACAGAACATCGGCTCGCTCGCGGGATACCCGTTCGCGCCCTACTTTTCTGACGGGTTCGGACGCCGGCCGACGATCT
GGTTCGACGCGACGATCATGCTCGTGGGCGTCGCGGTGCAGACCGCCGCCCACAACCTGGGCATGTTCATCGGCGCAAGG
TCGGTAGATCCTGGCGAGCGTGTGTATTCTGTGAGGCTAACAGCGTGGACAGGTTCTGCGTCGGCTTCGGGCTGACGTTT
GCCGGTAAGAGATGGGCAATTTTCAATTTTTTTGAGAAGTGACCCTCATACCGCGCACAGCTCACCTCGCTGTACAACTC
CCTCTGGTACTCTGGTAACATCATGTAAGCCCTTTCCCTCCACCCCCCCCCAATCTGCCAATCGTACTAACATCGTACCC
GTTGTCTCCAGCGCGTCTTGGACGACGTACGGCACAGAGCACATCGCGAATACATGGTCGTGGCGCATCCCCTCGCTGCT
GCAGGGCCTGCCATCCATCTTCCAGTTCTTCCTCGTGCTCCTCGCGCCGGAGAGCCCGCGGTGGCTCCTCTCGAAAGGGC
GCGGTGCGCAGGCGCTCAAGGTCCTCGCATATTACCACGCGGACGGAGACGAGCTCGACCCCCTCGTGCAGTACGAGTTC
CAGGAGATCAGGGCCGCGCTCCAGCTGGATCGAGAATGTGCGTGTACATGTGTAGCATGGCCTACGACGGGTATGCTGAC
TTGTTGGGGGATTCAGCATCGAAGAATGTTGGGTGGAGGAGTCTGTTCTCGACCTCGGGCAACAGGAAGCGGATGCTCCT
TATTATTGCAATCGCGTGGTTCTCGCAGTGGTCCGGGAACGGCCTCGTCTCGTTCTACCTCAACAAAGTCTTCGATGCCA
TCAACATCA
>Cluster-196.3966
GAACGCGTGCTAGTTTGGATCTCCCTTTGGATCTAAAGCCTTTGCCAAACAACGCCTACTTACCACGTGCGCGTTCTGCG
CCTCTATTGCTTTCTGTCTAGTCGGTGCGATTTCACTGTTACTGCAACTGCTCAGTTTTTTTTTCTATGTCAGAACTTAC
ACTTGACACTCTTATTGACGATGGAAACTACCTGGGCTCCGAGCGTGCACGGCTCGAGAATAAAGTCATATTGGATGAAC
TGGAGCGCAAGAAGAAAGCGCGGAATCTAGCAGTGCCCACGGATGACAATCGTGTCAAGGCCAGGCTGCGGGAAATTGGG
GAGCCTATTACCCTCTTCGGGGAACGAGCAGTGGATCGCAGAGATCGTCTCATCTATGTCTTATCCCAAATCAATGCCGC
CCGTGGGGAGGATACCATGCAGGTGGATGAGGAGACTAGTGAAGAAGAGAGCGAAGAAGAAGTCGAAGAGTTCTACACCC
CGGGTTCTCTCGAACTTCTAGAGGCACGTAAACGGCTAGCGGAGTACTCTCTTCCCAGGTTGGATTTCCGCTACCGCTAG
GTGGACCATAGGAAGGTGCTTACTGTGTCTCCCTTATTTTTGACTTTCCCGCATAGAGCTCAAAAACGAGTCGCCCAGCA
GCGAATAGACAGTAAAATACCTCTCGGTCGAATTATCGACATTCGCAAGAAAATATTCGCCGAGGTCAAAGTGAGTCTTC
TTCCATATATCTGCCTTGTACTGCAAGTGTTCTACCGGCCGGGCTTGCAGCAATTCGCGAATCTAGGATCTCAGATTGGC
GATGACCGACCAATATCTCAAGTACGATTCTCCCCAAATAGCGAAATTCTGGCCACTGGAAGTTGGTCAGGCAATCTCAA
ATTATGGAGTGTTCCAAATTGTACACCTATACGAACGTTACGTGGACATAATGACCGTGTAGGAGGAGTTGCATGGCACC
CTCAAGCTACGTTAACGCAGAGCGAAGATACTGTCAATCTGGTCAGTGGCGCTGGCGATATGAGTGTTAATCTCTGGTCA
ATAAATAGCGAAACACCGCTGTCCGTCATGAAAGGCCATGCAGACCGAATATGCCGCGTAGCTTTCCATCCTTCCGGAGA
CTACGTCGCCAGTGCCAGTTTCGACACTACATGGAGGCTTTGGGATGTAGCAACTTCAAAGGAGCTGCTGCTTCAGGAAG
GCCACTCAAAGGAAGTTTATTCTGTAGAGTTTCAAGGTGACGGAGCGCTGGCTGCATCAGGGGGATTGGATGCTATTGGT
CGAGTTTGGGACCTACGAACAGGGCGAACCGCGATGGTACTTGATGGGCATGTCCAAGCCATCTTCTCCATTGCATTCTC
TCCAAATGGGTACCAAATCGCAACCGGTTCAGGCGACGATACAATTCGGATATGGGATATGCGCTCACTAAAGGCCATGT
ACACTATCCCAGCACATCTTTCGAACGTTGCGGATGTTCGCTTCTTTCACGGCACTGACCTGCCTTCAGCCAACGTCATA
ACATCACCAGACGTTGTAATGAACGGCACGGACGAAAACCCACACGAGAAGCCAAATGTTGGCGCACAGAGTGCGGAGGA
ATGGAAGTACCGTTCTGGCTTGTACCTGGCTAGCGCAGGCTACGACGGGCTGGTGAAACTCTGGAGTGCGGACGACTGGC
AGCTATTGCGTACGCTACCAACGGATGGTGGCAAGGTGATGTCGGTGGACCTCTCAAGCGATGCGAAGTATCTCGCATCT
GGGACTTACAATCGTAATTTCCAAATGTTCGCACCAGACGAGAGTGTTGTGTAGTTATTGTGGATATATCTTTGTGCATC
ATGCATAGGCATGGATGGCACCGCGATTTTGGATTGGTGCAAACAGAATTGATCTTTTGACCCACACGACGGTTCTTATA
GACGTTCCTGCTGCAGCAGAACGACAAGTAAATATTACGGAATGCCAACATAGTAATAAATGCATGCGATTTATAGTACA
TTGCTAAGACGGTGGAGCGTATAACCTAAGAACGACACAGAGTGTCCTGTGGGAGCATACTGTTCATTAAATGACACCAT
TTTTAACCTTCTGCATAAAACCCGATACACGACCGATGTCAATAACTTGCGATTCACTTTCTACAGCGATGACGAGGTTC
TGGAGCATCTCCTCAACTTTGTCGACAGGCACTCCGGTACATAATGCGACGATCTTCTTACATTGAAACTCCTTCACCAA
GCTGGCGCCCTGCAACGACCTCATCCGTGCGTCCATCAGCGCCTCGATCCTCTCGTGCCACATCTTCATCCTTCTGAGCT
TGATCAAGCTCGCTACACTGTCCGTCGTTGGCATGGCAGGCTCCGTATCGAGATTGAACGAGAGCTCAACGGCGCCCCCA
AGCCCTGTCATCGTCGACGTCTGTCCGCGCATCTGGAATGCAGGTCCTGCAACCGTCATTGCGTCCCTGCCGTCCAGCTC
CGTCCGCCCCGTCCAGTCGAAGTGGTCCTCGTCCTCGAGCGCTTTCTCAACGTTGCGCACGCGTTGGTTCACTTGATCCA
TCTCGCCGCATCGCGCCGTCCACGCCTGGATTTGCTTCCGCTGTTCGGAGAGCTCGCGTGTCGCTGCGCGGAGGTGCGCC
TGCGTCACGTCTAGCTGCTCTTGCTTGGTTTTGATCTCCACGCCGAAGTCATCACCAAGAGATTTAATCATGTTGGTCAT
GTCAGCTATAACATCTTGACTTTTCAAGACTGGTGCTGAAGGACCCGACCGTAATGATGATAGGATATCATCGGCACGGA
TACCACCTCCAAGTTCCTCGGTCTCCACCCCAAAATCACCTGGTCGCAGACCCAGTTTATTTGGTAACACTCGGTTCGCA
CCCACATCAAGTAATGTCCTGACCAAGCTACGGTTGCCTACCCTTGCCGCAATATTCAGCGCCGTATCGCCGTGTTCGTC
CTGCAGGTCGACCAGCGATCGAAAGTCACCCCCCTGATGCTGCGCGATCCAGTAAAAAACCTGGTCAAGGTAATACCGCG
CGGCCGCCGCGCGCCCCTTCACGCCGGCGCTCGCGACGATGTGGTGCAGCACACTCTTGCGCGCGGTGTCGAGCGTGCGG
AGCGACGCATGCAGCGCGGCGACGAGCGCGTGGAACGTCTGCGTGTCCGCGCCGTGCGTCGCGAGGCACGCACGCATCAG
CGGCGTCTCACCGCTGTAGTTCCCGCGGTGCACGTCCGCGCCGCCCGCGAGCAGCGCCGCGACGGTCATGTGCCGCGCGA
GGCTGGCGGCGAGGTGCAGCGCGGTGTGTCCCTGGTCGTCGAGCACGGCATCGACGTCCGCGCCCATGCCCAGCGCGGGG
TTGTCCGGCGCGATCTCGCGCAGGAGGTCGAGCACAGGCGCCGGGTCGTCTTGTTTGCATATGGCCGCGACGACTGCGGC
GCGCCGAACGTCCTTTGCAGGTGCTGAGAGGTCCGTCATGCGATGCATTGCGGGCTTTGACGCGAGTCTGATGATGTGAG
GATCACCGTCTGTTTCTTCGGGCACCCTACCGTTAAGCATGATTGATTGTGAGCTCGCAGGGCGAGACATCCCGTTGGTC
ATAACTTGGGTAGAGGGTGGTGGTCCCTCGGCGCCGGTAGGTCCTGTATGCGGGGCATTAACAGTTGTTTCTGCGTGTGG
TGGCGACGGTTCTGTTCGTGCCCTCTTCGCAGGAGAAGGTCCGCCACCGGTAGTTAAATGTGGTACCGTAGATGGCGGGC
GCGATCTATCTATCATCTGTATATCAGGGGAAGCAGCAAGGACAGGCGGGGATACTTGAGAGGGATGCGAGGTAGACGCT
ACAGGTGATTCGAGCTCTAAATCTGAACGCGAACGTTTGAGAGAGGATTGACTGAGTGGCGGTGGTGTCGGAGAGACGCC
ATGGAGGGAATGAAAGGGAGACTGCGGGTACGCGCCTGGATGATATGGACCCGATGAGGGATAAGTGCTGGACCGCACCA
AAGGCATACCTGTTGTAGAGGGAGTAAAGAGGCCTTGGGCGCGGCCCTGGTTGAGGAGGCGGAGTGCGGAGCCGGGCATG
ATGGGGGGCGGAGCGAGACCTGCAGGAACATAATTTGCAGGAGTGCCTAAGCTAGAGAATGATGAAGCAGAAGATAGCGG
ACGTGGAGATCCTGTACCAGTCATGTTTGGCAAGCCTGGCGGCAGTGCCCCTAGCGGATTTGCATTGGGAACGAAGTCGA
ATAGCGGCGCCAAAAGAGGAGCGACACCGTACTGTATGGCGATGTCGCGGCCTCGCTCGAGGGGGATCCATGTTCCTTGA
TACTTGCCGTAGCCCCCCTGAACGATCTCATGTTTTCCGGGCAAGATTTCCTTTTCGAGAATCTTTGTGCGGCGGCCCTT
GTCTACGCCTGCGACCTTGAGTATTTGAGTCGCGTTCACGTAGGAGTCGGCGCGACGGCGCATGACTGCAATGCCGCGCA
CCATGCACTCGTAGACTTGGACGGAGGAGTAGACGGCGTTGTATATCTTGACTGGGGGCTGCTGCCCCTGTTGTCGCTGA
ATGGCCTGCATGGAGACAGACGTGGCGCGAGAGGAGGAGGTTGATGAGGAGGAGGAGGAGGAGAGGGAGAGAGAGCCGGG
CGGGAAGGCGAGGGGAAGCGCTCTCACGTCGCGCGCCGAGACGCGCTCACAGGCGTGTCTGCGGAGATCGAATCGTAGCC
ACCGTCCCGCGTGGATTTTGGGCGCATGCCACCACCGCGATCCACTCCTCGTGACTTGTCCGCTCGGGTTAGGGCTCCAG
TGCTCGCGTTTCCGCCTGCTGAGAGGAGAGATTGCTGGGTCTGAGGGGATGGTTACTTGAGTACCTCCACCCGTCGCCCG
TGTTGCGGTGGTAGCCCGTTGAGAGGTCACGACACCGTAACGCCATTTACAGCCTCGTTGCAGCCGGCGGGTGACGCTGT
CACGCGACAGCCACGCGATCGCAGGCGTCTGTTTGCCATACTGGGACTCGTCCTCCTTACAGCGCGGCTAGCGTCCAAAG
AGCCTTTTGGCTGCATCCAAACCATGTTCAACGCTCCAAGACCAGCACAGCCATACGGCGTGTCCTCCACAAATGGCTTT
GGCGGCAGCTTCGTGCACGACAACCCCCTCGCGAGCTCCATGTACGACGACGGACTCGACCCATGGAGCAGCGCGCCCTC
TCCAGCACCCCCGCCCATCCTTCCTTCATTTCCGTCCACTTCCACCGGCTTTAGTTCCGTGATTGGGGACGCGATTGTAC
CAGCAATCTACAATCAGGCCTTCGCTGCAGTTGATGCCGCCAAAACCGGCGAAACGTCCGTCAACGCCCTCTCGCGGGTC
CTCGGGACCTCCTCCCTCCCCGCCTCGACTATCGACAAGATCGTCAGCCTGGTCAGCTCGCGCCCTCGCGTGTCCAGACT
CGAGTTCTTTGTTGCACTCGCCCTTGCTGCGCTTGCACAAAGCGGAAAGGACGTCAGCATCGAGCGCGTCGCCGCACTAG
CGCGGGAAGACGCCCTGCCCGTCCCCTCTCTCGATCTGTCATCCCTTGCGTCCTCAGCACCAGCCTTCGGCCCATTCAGC
GGACCCATCCGCTCACATGCCCCCCGTGGCTTTACAGAGGACCCCTGGAACGTGCCAAAGTTCCCAAGCACACCCGCCGC
CGGCGCTAATGGCGTCGGCAGCCTGCACAACGGCGCACCGTCCAGCATCTCCGGGACCGGCCTCCCGAAGGATTGGTGGA
AGAAGCAGGAAACAGTCTATGTGAACGTGCTCGGGCAGCACGGGTTCTTGCTGAATAGGTATCTCGTGTATGAGATTTCG
ACTGACCGGGGCGCGCCTGTGCCGAGACGATATTCAGAATTTGTGTTCTTGTGGGATTGCTTAGTTCGCCGCTATCCGTT
CCGCCTGCTTCCGGCATTGCCACCAAAGCGATTAGGACCGGACGAGAGCTTCCTGGAGCAAAGAAGGAAAGGACTAGCGA
GGTTCCTCAACTTTGTCATTAATCACCCCGTCATCAAGGAAGACGGCCTGCTCTCCGTCTTCCTCACCGAGCCCTCGCTC
GAGGCGTGGCGCAAGCACTCGTCCGTCTCCTACGAAGAGGAGTCCGCGAGCAAGCGCGTTGACCGCATCGAGGAGATGAG
CATCCCGAGCGACCTCGAAGAGAAACTCGCCATCGTGCGTGGTAAGATCGGCTTCCTCATTGAGCACTGGCAGAGGATCT
GCATGCTCGCGGAGCGCGTCGTCCGGCGGCGCGAGGCAGAAGCGGTACGGGTCACTCTCGCTCGGCGCGCGTATCTCCCG
GCTCACTTCCGCTTGCCCCCGTTCGTGCCCTCCCACGCCCGCTCGTCGTCCGTGTCCTCCGCCGACTCGGCCGCGTCGCT
GTCCGCGTCGCTGTCCGCGTCGTCGATGCTCTCTGGGCTCGGCGCTGCTGTTGGTGTCGGCTCCGGCTATGCGGCGCGTG
GTGTGGACGGCGTGGACGGCCAGGCGGACTTGTCGCGGCTCACGAATACGGTGAAGAGCCTCGTGGAGGTGAACGAGCGG
TGTTGGCGTGGGGAGGGATGTGAGTTGTGTGGTGGGGTGCGGCAGGGCCTTGTCGAGATGGCTGCGCACACGCAGAAGCA
TTCAGATGCGCTGGAGCACCGATCACGCACAATGCTTTACTCGACGCTCGAGGCCATGAAGGGCCAGCGTGATCTATACA
TCGCCATGCGGGACCTGTTCATTCGCCACGACCGATTGTCTATCGACCAAGTTGAGCGCCTGAGGAAGCGCGTTGATACG
AACTCGCTGAAGCTCGAGACCGTGAAGCAGACACAGAAGGACGGGTGGGAGCAGGAGGCGGACAAGATCACCGTGCTTAT
CGAAAAGGACCAGGCCGCGATAGCCGCGCAGCTGAATAGAAGGGTATTCATACGCGCCTGCATGTGGCACGAGCTGCGAG
TGGTGGTGCATAACAGAGAGAACGCGCTGCTCACACAAGCGATCAAGACCTTTGCGCGTGAAGAACTAGATTTTTCAGAA
GGCTTGGTGTCCAATTGGACATCGCTGGTGGATGCAGTGGGAAGCATGCCTTACGAGTAGAACCGAGGCGCGTGCGGGGT
ACGCGGTTACATGCGCACATATAATAATATACCATTCGCACTTGCATACATTGTACATAGTATAGTTTCGCAACTGACGA
CGTTATGACATGTTACGACATCAAACTTCGTCCACTGTGGATCATAAGAGCATTCTGTAAATTCAATAGACCGAGAATTC
AGTTAAAAACGACAGGTGCCAAGACATTGCTATTCGAACAGTAACGTAGGATGTACTAGTGATACATCTTAACAAAGCAG
ATAAATAACGCAAATCCTGAACAGCTGACAGCGTCGAGACACTCTCAGCTCCATCGTGGGGGCTCTCCCCACCCACGGCC
CCTTGGAGGACTCGATGCCCCTCCTCTTCCACGCCCTCTACTTCTCGGCCAACCAGCGTCTCTATGTCGGTCGTGGCTCC
GTCCCCTTCCGCGTCCGCCAACTCTTCCACGGCGGCCCCGCTCGCCACCCCCATCATAAGGAGGCGGGTTCGGACGGTCC
TGCTCATAGCGACTGTAAGATGCATCAGGGAAAGGTCGAGGTGGAGGAAGGGGTTGCGCAGCACTAGGAAACGAAGCGGG
AGGTGAAAACGCGGAAGGGAAGCTAGGCGTCGGATTTAGCCATGGCTGAAGAGGTATTGCAGGCATGGAGGATTGCGCGG
GTACTGGCATAGAAGACTGAGGCGGTGGTTGCTGGGTAGGTTGCGGAAGGGACACTATTGCTGTTGCCGACAGCTGTCGC
AACATCTGCTGAATCTGTTCCGGCGTCAAGGCTGCCACTTCCTTCGCCAACGTTGCGGTGGACACATTGGCTGGCGGTGA
CAGCGGCGCAGCCGAGGACGACTGGGTAAAGAGATTTGGTACAGAGTTGGAAAGCTGCGGCAGAAGGGACAGGTTGAATG
CCGGCATAGTAGGCTGGGGAGGTGGTGCTGGTGGTGCTGGTGGCGGAGCGAGTTTCCCTCTTGTGAGAACCCAGATACCT
ATGAGATAATTGGAGTTTCGTAATTTTGGCAGTCGAAGGTCGTCAAGAAGCTCCATATAGTCTGGGATCGCATCCGTGGA
AAGTAAAGGTATAATATAAAATTCTCGGCCTGGCGCATGCTCCTTAGGACGATTACCCCAAGGGAAGACTAGACCATGCC
GCCCTTTTGCGATAAGATGATCGATTAGTGTCTTGAATCCAATGCTCTCGATACCAGAACCAGGTTCGGGAGAAAAGGCA
ACTGCAATCAACTCCTTCGAAGAAGCGAGGCGCATCTGCGTAAGATAAAGAGCAGACTTCTCAACTGGTACTCGGCCGTC
TATCCTAAGCTCTTTTGAAGGGAACAAGGTCTGCCAGAGAGCTGGGTCACCTAACGTCCGGCCTCCCGTTTGACGCGCAT
TGAGAGATACATCCTGCGCCATTGTTGAATCCAGAGGCATACTCAGTGTCCCCGTCCAAACTTTAGGAATAGCCTCGAAA
GCCGCACGTTGTGCTTCGGGACTGTTATCCTCAACTTGAGCAGGAGCTTTCTCATCCTCGTCCTTGCCTAAGAACATATC
GAAATCTTGATCGTCTGCTTCCTCGCCTATAATATCCATTTCAACAGGCGGCGGTTCTCTCGGCTCTTCATCGCGGGTTG
ATTCTTCCGCCTTTTCTACCTTCACCTCTGATTGCTGCTCGAAGACAGGATCCGCACCCTTCGGTGTCCACAGGGAGCTC
AGATCGAATGATGGACGGGAGGATATGTCAGGCCTGGCTGCAAATGGAGAAATGCCAGCAGAAGGTGTATGTGGTGTGTC
CGACGGACTTGGCTCTTCCGCAGACTTCTCCTTTTGCTCTGTTAGCATTGACGGTGATTCGTCTCCGAATGGCGTTGGCG
TTGGCCCCCCGATAGGCGTTATGTCTTGTGTGATGTCTTCATCGATATTAATGAGGTCGGCGAGATTCAGCTCAGGCTCC
GCGGATGTCGCATAGTCTGAGGCAGATGGTACGAATAAAGGATTCAAGGGTGGACGCTCCATGCCCACTGCGGGGTCATT
TGACTGTATCGATTGCATGGGCACTGGCGGGGGAGCACCCCAACTTTGGATCTGTGGCACAACTGGAGAATCAGGCGGGA
CAGATCCCTGTCCCTGAGAGCTGGCGGAGTGTGCGCGCTGTGCTTGGACCCTCAGGCGGGCGAGTCGCTCTCTCTCCATC
CGCTCTTCCTCTTCTTCCTCGCGCTTACGCTCAAGATCGCGCTGCGCGGCACCGTTCACATCCTCGATGTCTTGGATACC
CTTGTGCGTGATCTTGGCGCGCGGAAGGGTCTGCTTCTTCAGGATGGAATGCGCTAAAGCCTCCTGCTCGGCCTGTCTGA
TAGACTGCTTCATCTCTTCATTTGCCAAGTCTGTTGAAGACATCGTAGATAGCTGCTTTGGAGTAATATGGGACGACGCA
ATACGTTTGTGAAGAGAAACACGATCAGGCTGGCTTAAATTATATGAAAGCATGCGAAACCGCTCCTTATACTTTCCTGC
AGCAGCGTGCTTGCCAGTCTTATCAGGCTCTGAATATATTTCATACATGCATTGCTCAAGATCAGCAGCAAACTGCTTCG
CCTTTCCATTCAGCTTCTCCTTCTCCTCATCCGTCACATCCTCTTGCTTCTTATCCGGCTGCAGATCGTTGCCAATAGCG
CCCTGAGGAGGCACCTCATCACGCAAGAAGGGATATCGCAAGTAAATATAGCAGAACACCTCCTGCAACTTGTTTGAACA
GTACTTCCGCGTAGGATCATCTCCCGGAGTAGACTCGGACCGCACGCGTTTTGCTGCTGGCTGAGGTGCAGCCTGAGCTG
ACGGCTTCCGCTTCGGGTTACCACTAGGACCCGGAGAGGCAGAACTTGTGCGCACGCCGACGTCTCTCGACGCAGCACTT
GTGCGATGCAGTTGTTTCTGGACCCGTGACCCCTTAGTCGACTGAACCGAATCTGACTCAGAATCGGACGATACCGATAC
GCGCCGGGTACGACGCTTCCCCATTGCTTTCGCTTTCGTCCTATCCGCCACATACTCATCCGCGCTTCCATCATCATCGT
CGTCATCCGACTCTGACAATTGTTCTTCTTCCTCGTGCCCATTCATCAGCTGATCTGGATGTGCCACTGAACTGACCTTT
GTTACTGTGCCATGAGTAGGACTTGATATGTTCTTGACTTCCTCTAGTTCCTGCGGTCCTTCCCATTCCACTGTATGATA
AGAATAGATCGATTAGCAATCGCACGACAGCAAGCCACGGCCACGAACACAAAACAAATGAAAATTATGAGACGCTCGCA
ATGGCAGCTCGCAGCAAATCCCTCTGAAAAATTTACGACACCATCTGTGCACGCCCTCGACCCCTCAAAACATTGACGAC
TCTCACTGACCACGTCAAGTATCTACTTGCGACGGCGACGACGCTGGAACTACTACCTCATTTGCCTACAATGCGAGTGG
AACAGCCGGTGCACGGTTGTTGTGGCGTCGAGGGCGCTCAATAGACCTCTACATACAAGACATAGGGGTGCGGACCACTC
ATAATGCAGGCACAAAGAACAGACAACATTACAGATCATATTGTCGAAGTACAGTATGAATAGGGAGGCAGATAGGGACA
GAATGGAAATGTAGCGGCAGAAGAGGGAACCAACGATACTCACTGATGGAACGCAGACCGGTCTTTTCGTGGCAAGGAGG
GCAAATGTAGATCTGTATGTCCTCTGCGTCTCTCTCATCTAGCCTCACACAGCGAAAGTGATACCACTCTTTACACTCTT
CGCATCTGATCATGGGCGATCCGTCATCTGATTTTCTGCACAAGCAATGCACTTTGGACCCCTTACTTGCGGTCCGAGGC
TTTGCCTTTCCCTTCGCCTTTCCCCCATTCATCTTCGCATTTTCCTTGTTCTCTACCTGTATTGAATCATCTTGCTGTCC
TGTTCTGCGAGTACGCATTGCCGAACGTGTAGCCATCGTCGCAAAATTTCAAGATTATACTTTACGCCGCAGTCGCAGTG
AGCCGTGGAGACACAACGGAGGTGGGTGGAGCTGTTTTCGCTTATTTCAGGATTTTTCAATGTCCGCTTGAGCTTCAGTG
GGACCCCGCGAGTGTGGCCCAATGGTATTCAAAGCTGTGGCTACCATCTTGGCAAGCCGCAAAACATACGGTAAACCCAG
GAAAACATGTCCTAGGACTTCCCTATTTTCATAATAGGGAATCATCAGTTATACGAGAAGCGAGTGGAAAATCAGACACG
CATTTACTCCGTCACTCCTTAGTTTTCGACGAAGGTGTCCGGAGTCATGCTCCATATACAGCAGCTCTATAGATGGCCCG
TGCGACGTGTAGCCTCATGGTAAACCTCTTGATATAACTTATAGCTGATTCTGATTCTTGACAGGAGTCTGCAGCCTTGA
GGCTTTATCGTGAATGCATGGGAATCCCTCACCACTACTATTATACCAGAAGCGCGGTATCACCGCGATCGTCGTTCTGC
CATAGCTGACTTGCCCCTGTGATTATATGCGCCCGTAGCTGGATTTTTACCCATCCCTTGTAGCTTTCAGACCCATGCCG
ACCGCCTCCTACTACTACGGCCCGACCCACGGATTTGAACGCTCCTGGAGCGTTCTAGGTGCTTCGTAATTTCTCGGGCA
GACAGCTCGAGCCTGTCGCGGACTCCCGAGGCAGGCTTCTGATGCTGGGTTTATAGACCAAATTCTATCGTGGCATCTAC
ACAAGGTCTATTCCGTGTCCATCTCTCACACTGTGACTGGTGCTCCCTGTAAGTCCTCTACCCACGTCGCTCCTGATCAC
CGTGTCGCAGCATCATCCCCCTTCAACTCGAAAATGGAAGCAAGTGCGGACAGCCACGGCCGAGTGTGCACAGTGGCTCC
GGCGTATCGCTTCTTATCAGCGCGTCAATGTACACGTGAGCGTTATACGCGTTGCACGTGATCGTTCCATATGGGCGATT
AGACCTTGATCGCGGTACGCAATGACGCGCTCCGGACCCCGCAGAGGCGCTGACTTCCCTGATATGGCGGCCATCGTGCG
GGTACTTACTTGCTCAAGTTTCATCAGGCGTCGGTAAGTTCCCGGTTCGAGAGCTCAGGAGAATCATGGAATGGGGACGA
CTGACTCTTCCTATCTGACATGCACGCTTTACAATGGTGATCGCGTTGCCCGCCGTGACCCGGTCGGTGATTGCAAGTGG
ATCCCTGGTGTTCCCCGCTTGTCAGCGGCAGCCATGTCTCCGAAACCCAATCCACCATCTCCTCGGCAAACGCATGCTGC
TGTGTGAGCACTTGATAGCCTCGTCATATGCTCGTCATGCGGCTGTCCTCCACAGTCAATGTCTGGCGTGCCCCTATATC
TGTATCTGTGCTCCATAGAGGGACAGGGTGATCGCATGCATAACTGGCGTTTGGGCGACTGTCTGGTTGCTCGTATTCAT
TCTACGAGGCAGCGCCGCAGGCTGTGTGGACGGTAGTAGATAGCATCATGTACTAGGGCTGTCCCTGTCGAGAGATCCGC
CCTATTATTCTGCCAGTTATTAGAGTGAACGCTAGTCGGAACGCGAGAAGCTTTGGTTTCCGACCCGTTGCAGCGGTAGA
AGTGAACGGCGCCTGCTGAACTCTGATTCTACACTTCGGCAAAACGGGCGCTCACGGTCTAAGTGCCGGACACAACTTCG
TAGCGGCGCGTGTCCGTCGTCTCTTCACAACGACCACCAGCTGCTTCGCTCCTTTCACCCTCCGTCCTTTCCACTTCACA
TCAACCCCGTCGCATCCGGCGATACACAAGTCGTGTCTCGGAGGAGTGTGTACCATATTGATCCTTGCCCACGTTTTCAT
CTCTTAAGTTTGTCTGCCTTGCGTGCTTGTCCGTCTCAGTCAGAGCGCTTTACCAACACCGCTGGTTTCCTAGGTTATCA
CTTTCCTATCACGACCACCCCTCTCGCACATCATTTCGAGCCTCAGAGGTAGCGCACATAGGAGGGAGCGATCCGCTGAC
CCTACACACCGGTTCTTGTGTATCTGTGAAGCCCAGACGTCCCTCTGCGGCATTCCGGGTGCGATCATCGACGCCTTTAC
GCTAACCCTTCGCCCATTCTGCACTTCTCATGCTCACCTGGCCGTGGCATTCACAGGGCCGTCGGAGTTGATTCCGTCTT
CCTCTCGTCCTTGTCTTCTTTAGGGGGTTGATACTTCCCGCGTCTGTCGTAGCCTACGTATTCACATGGCAGCAGCCGTA
CTACAGTCATCGAAACTCGGCGTCTCGATCTCCAACCCATTCAATATGGTATCGCATAAGCGCGCCGATGCAAACACTGC
TCTTCCTTCAGCAGCAGCCTCGTCTTCTCGGTTACAGCCGTCGAGTCAGAGCCCGGCCCTAGAAGCCCAGCCGAAGACCT
TCAAACGCTTGCGGTCGTCATTGGAACAGAGTCTACGTACAGCGACGAAGTCGAAAGCGAAGTTGGCAACGCCAGTCGAC
GAGACTGGTGTCCTCGCTCCGACTGAGGGCAAAGGGAAGGAGAGGGAAGGAGAAGTCACGCAGGCCAAGGAGAAATCCAG
ATCGAGGATGCTATCTAAAGTTTCATTTCGTCGGCCGGTTGGTAAGGACTCTATGGCGACATCACCCGCGCCACCTGCTG
GCGGCGAGCGGAAGGATTCTGTGCTTGCGCACAAGGACAAAGCCCGCGCAGCCGCACATACAGGCTTCTTGACACCCTCT
CTGAGGCAAGCATCTATGTCTTCCCCCGCCCTTCCTATACCCTCTGCCTATAGATCTTTTGCCCTTCCTTCTGAGTCGAC
CTCCAATGTCGCTGCGCTCGTTTCCCCGCCTCGGGAGGGCGCTAAGAGGCCGGATCAGTCTGCCGCGAGCTCGCGGGAGA
TAAGCGGTCCTACTCCACTCCAACCGAGACGCGACATCCGTCCTAATGGTGCTGCGTCTCCCACCGCTTCCTCGTCGTCC
AAGACAAGACCGCCGCCCTTGATACTCTCCAACGCTGCGGATCGTGGCTCCCCCGTTCCGGAGACGCCGACGAGGAGAAC
ACGAGATGGTGCTCGATCATCGGACCTGTCGCCGCCGTCGCCGGCACCTCGGGGGCTTACGGCTACTAAGAGAGCTGCGG
CGAGCGCAAGTCATCTCCCGCTGTCTCGCTCACCCAGTCCGCCAGCAACGCCGCGCGCGATGAGCCCCAATCGTGCGCGT
TCGTCTTCTCGCACACCCACCCATCGGGCTGGACCGTCAGCCTCTTCTTCACATCTCCCTTTGGCGTCGACGTCTTCGAC
GACTTCCGCGCGACGGCCGTCGTTTGACCAGCAACGGAGACCGTCTGTCGACCAACGAAGGCCTTCGATTGAGCAAGCGC
GAAGGCCGTCGATTGATCAGCCCAGAAGGCCTTCCATCGACCAGCGGAGGCCTTCAATCGACCAGCAACGGAGACCTTCA
TTAGATTTGCAGCGGTCGCCCTCAAGAGCAGCTTCACCTACCACGCCGACGACGCCTGTCCGCCCTCGGGCGGTGTCGCC
TATCCAGCGCAACTATTCGCCCAACTACTACCAAAATCGCTTTTTCAACACTTCCACCGCTTCTCTTGCTACTACCTCAA
ATCCCGAATGCAGGGAACTCATCCGCTCAGCGTCGACCTTTCTGTGTAGAGAGATGCTGAAGCCGCCATCGCAGTTGAAG
CAGTCGAGCCTTGATCCGAAAGAGTGGGAGGAGGTGGAGGTGCGGATGCGTGGGCTGGCAAGGCTGGAAAGGGTATGGGG
GAAGAGTGGCATCGGAATGAGTAGTTCGAGCCAGCTTAGCTCGGCGGGCGGTTTAAGTTCGAGTGGGCTCAGTGCCGGCG
GTGAGGAGCGGGAGAAAAGGCTCTTTTGTGAGGCGATGAGGGATGGCTATGTCCTTTGCCAACTCATCAATAAACTTTTT
CCGGGTACGATATCTCGTGTAGATCCTCGCGAGGACGGATTTGTACGCACTTCCAACGTAACCAAGTTCCTTGCAGCCTG
CTCCTCCGTGGGTGTCCGTTCCGACGAGCTATTTCAGAGAGATGATCTCATAGAGAGCAATGCTGAGTCTCTCGCCCGGG
TGGCGAGGAGCGTCATCGCGCTGCAGAAGCTGACAGAGACTGCGGCCCCCGACAGATCAAAGTACATCCAGGGTGGCAAT
GGACAAGCCTCGCCGCAGTCGCTAGGTCCATATAGCTCGGTAGCAAGCTCTCGCGGAGCTACTTCGACGCCAAACCTGAG
CTTGGCGCAGATGCAGCGCTCGACCTCCCCTGTCAGTCCACAACCACCGACGGGCAGGAAGAGATGGAGTCCGCCTCAGC
CATTGCCCACTGTGCGTTCTGATAGCCCCAACGAGGACGGCTCAGCAACTTCTAGCGATGGCAAGACGGTCAGCAATGGT
ATACATGGCAGGGCAACACCGCCCAGTGATGCAGATCTTGACGCTGTTCCGCCAATGCTAACGCCTCCTCCAAGGTCTCC
GTTACGTCCTCGTACAAGCGTGGAACGGGCGTCCGTGGCAGATTCGACTCGTGCGTCAATTGGCGATTCGGCCCGTGCCT
CCATGGCTGAGTCTCTTGTGCCTTCCTCGCCCATGCGACAATCCCAAGCGTCCAGCAGTATGACTGACTCTACTATGTTC
TCGAGCTTGTTGGAGGTGCAGAGGAGTAGTAGTGGTCAGAATAAGTTTGGTACTATCCGGACGGTGACCACAGAAGCGAC
GTCCCTTGACCCCTCGGAGACGCCTTCATTCACTTTCACTGATGGCAGCTCCATGGCCGCGTCGCTGAAGGAGGAATTCG
GCCGAAAACGAGGCACAGACGCTCCTACTAGACCCTCTCGAGAGCGGCGTCCAAGCGAAACAGCTATGATCGACTTAACC
AGGGTCATTGAAGAAGTGGATGAGAGCGGATCAAGTTCAAAAGGGAGCAGGGCAAAAACTACGACGTCAGACAGGATCCC
TGAGCAAGACAAGGAGAAGCAGTCAAAAGCTTCGCCCATCAAGCTGGGGAAAGGCAAGTGGCCTGACGACTTCCTGGATG
CCTTCCAAGCTCCGAGATCTTCCTCACCTCTACTTGACGATGAGTCAATAGTCTCTCCCTCATATACTCCTCTTTCGATC
TCTCCGCCACGGAAACTTGCCGTTGTTGGCGCCTCAAGGCCCGATGCAAGTCTGGAGTCACTACCTCAGTTCCCAAGAAG
GCCCTCCCATCGCGCGAGACACAGTGTTGACACTCCGGGATTGTTGCCGAAAGACTCTGTACTTCGGCGAGACTCGAGTC
CAGACACTGGTCTCGCGCAGTCGCCGCCAAGGATTATGCTGAGACGGAACAGTACCAAAACAGGACCTCATCGGAACGGG
GTCTACATTCCCAGGAGTAATTCTCGCTCAACGGACAGCGAGTCCCGTGTACCTTTCCCAAGGGCGGTATCTGGCGAACG
TCATACTCCTCCATCCGACCGAGCAGGTGTTGCCTTCCCCTCCGATACCTCAAATCCAGACACAAACGTATCTCATGACA
AGCCACGGCAGCCTCGGGGCCGTTTCCAAAGTGAGATTGACGGCTCCAGCTCACGTAGGAAGCCTCGACCGAATTCTTAC
GATGAGCTTGGTGCAAAGCCTCGGCGGTCGCGCTTCGAGAGCATGGTCAATTTGGGTGTCGTGACTAGTAATGCCAGTGC
GAGCGACTTGATGAACAGGGACTCCTATGACGGAAAGGGTGGACGTGGGACACTGGTTGTCAAGGAGGAAGGCAAACCTC
CCACTCAATTCCAACTTGGCAATTGTATCGGACGTGGTCAGTTTGGTGCTGTCTATCGCGCATTGAATCTAAATACGGGC
CAAATGGTTGCGGTCAAACGTATCCGACTCGAGGGGTTGAAAGAGGAGGAAATTGCACAATTGATGAAGGAAGTCGATCT
GGTGAAGAGTCTCTCCCACCCAAGCATCGTCAAATATGAGGGCATGGCGAGGGACGATGACACGCTTAACATCGTTCTGG
AGTATGCGGAGAATGGTTCGCTTGGGCAAACACTCAAAGCGTTCGGCAAGCTCAACGAGCGCCTTGTTGCGAACTATGTT
GTGAAAATTCTAGAAGGATTACACTATCTACATCAGAGCGACGTCGTACATTGTGACTTAAAAGCGGCCAATATCCTTAC
GACGAAAACCGGGAATGTCAAGCTCTCGGACTTCGGTGTCTCTCTTAATTTACGTGCTATGGAGCGCGAAATGAAGGATG
TAGCGGGTACACCGAATTGGATGGCACCTGAAGTCATCGAGCTCAAAGGAGCATCTACGAAATCAGACATCTGGTCGTTG
GCGTGTACAGTCATTGAACTGCTGACTGGACGACCACCTTATGCAGAGATCGCCAATAGCATGTCTGTCATGTTCCACAT
TGTGGAAGATCGTATGCCTCCTCTACCTGAAGGTTGCTCTGAGAGCCTGCAAGACTTCTTGAAGATATGCTTTAACAAAG
ATCCTACCAAGCGACCAAGCGCTGAGTCACTCTGCGATCACGAATGGTTAAAGAAGAACTGGTTGCTTCATAATAAGGAG
CTACGACCCCAGGATAGCATTCCGTTCTTGCGCCGTGTTAGCGCTGACTTCCAGAAAAATGAGGCCATCCGCCATCTTGC
CAATATTGACATGCCGGACTCGGATAGATCTACACCTGAGCAACGACCACGATTAGATGAGATCATTGCCGGTTCACCCC
CTAGACGCCGTCTATCAAACGATCCCGAATCCACCTCGCCATCAACTTCGCCTCGTGAACATTCCTTTGTAAGAACCACC
TTTGGCAAACCGGTGATTTGCAGGGTATGCCTTCAAAATGTCAAGAAGAGTGCTGTGTTATGTGAACAATGCAGCCTTAT
TGCACACCTCAAGTGTTCCCCTCACGCGCCTCCGACGTGCGACCTCCGCGCTCAATTACTTTTGTACGCGCAATATGCCG
AAAATGGTAACCCTACAGGCCCATATAGCAATCCCATGGAACTTTTGGAGGCCGTTCGGACCAATGCTCCTACTAGCGCC
ACATCGGAGAGCGACCTTTCCCCGAGAACAAGCATGGACTCGCCATTGTCACAGTCTCCCTCCCATAGTCCTCACCAGCA
CCATCCACCACCTTCCTTTAAGGTCTTTACTGCCTTCAAACGTTCGAAATCGTTCCTAAAAGCCGATCAGGATCGATCTT
CAGCATCATCTCCCGTGTCATCGGCACCAGCTAATGATCGCCGTTCAGTTGTTCGTAAGCGTTCTGTACTGAAACGCAAA
TCGGATATCAACGATAGACCACAATCGCTGTCGAGTAACAGTACGAGTCCTAATTCGTCTAGCATGCGTAGTGCTGTTAC
TGCAACGGAGAGTCTCTCCAGCAAACCCGAAACTGTTCGAAGATCGGCTCTGTCTACTACCGCAGAGGCCGATGGGCAAG
ACGGTGATGCATGTGATCTGAGACTATCGCAGATGACGTCTTACTCTGTGGTGTCGACCGCGAGCACACAACGCGGAGAA
CGAGGATCGACTAGTATTCCCGGAGATTTGCCCAGAGGCAAACATCGCGATCGAGACTCAAAAAGTGGATGTACCGTGCA
GTAATCGTTCTGGTGGTTATCGCGAGCACTAGTCCCATCGCTTTAACATAAGTACTTCTTATCCATTCTGCATCTATTCC
ATCCACGCTACGATATATCATCTGTACAATTGTATTATGTAGTTCGACCGCATTTCACACTCATTGTCTTACTTGAGGAC
ATTCGTCTCATGATCTCTCCCATTGCGTTTACCCTTTTCTTATTGCGTATAGTGCCCTACGAGCGCGCTCATAATGTTGC
CGACTTGACCCTGCCATATCCGAGGTATACCTGATTATTACATTTGTCAACAAACGTCGAGTACATTGCCATGTATAAAT
TGAAACCGATGGGCTGGAATGGCTTCTTGCCCTTTTTTTGTCACAAC
>Cluster-196.3965
CCCCCTCCCTTACCCTGTGTCTCGGCATCTGCCGGTGCGCGCCCCTTGGTAGCCAAAGTAGGAACCCCAACATGAGTTTC
CATTCTGAGTATGAAATCTGTACCATAGTCATTGCCTGTGCCTTCCTCTGTATTGCTCATAAGGGATGAGAGGAGAATGG
TTGATTCTTAAAGCACAGTCTGAGGCTGCATTTGAGAGTGCAGGTTGGATGTCAACAGGTCATGTTGAGGTCTAACAAGT
TTCCGGCAATGTCTCCCTCTTTAAAAAAGTATGGTGCCCTGCCAGCCATCTATCTCACCTCTCCATCACTTCATAAGACC
ATCCAACCCCTCTAGTAGCCAGATAGTAATATTTTGGGTGCCATTCATTGACGAGTAGAATCCGAATCCGTCAACAGAAC
GTGAAAACGCTGAGCCGTTCGGGGGATATTGCGATTTGAAGTCGAAGGCGCGGTCAGGGCAGAAATTTAGACATATTTGG
CCGTGCTATTCGTACTCAGAATGAAAATTCATGCACATGGTCGTACTTCGGCTACGCAAAAAAGTTGCTTTTCCGCATAA
TTATGCACATCGCTGTAAGCGTGCTCTACGATGACTGTACTTGGATACGGGCTCAGTACAAACGCGACCGAAACTAGCTT
ACCGATACGAGCTTTTACATGCTTTCTCGTGAGTAGATGTATCATGTATGTACTTATGTCGACGTATCCGGCAATAAATG
AATGTACACACAGACATGTCCATCCAAACAGAACTCAATCATGGAAAACTCAATCTTGAAGAAGGAATAAGCTCAAACTC
AGCAAGAACCGGAACCTGTCAGACGGAAAAGCTCCTGAGCCAGCAGTGCTGCAAGTGACCGAAGGTACGTAATCGTTGGT
CAGACGAGTGATCAGGGGTAGATAGGCCTCCTCTGCGAGCTGCAAAGAGAAAAGTCCTGGTGGTAGCAGAGGCCATGGTC
CGGATGAAGGGCACACATGGGTCCTGCGCCAGTATTGCTACCGAGATCCAGACGGGGAACTCAGGAGCATCGGCTCGAAC
TCCACGGGAGTGTCGTCCTCCGACCGCGGTTTACGCTTGACACTCGGACGCTTTGTGAGCATCACCTCACCCAGCTTGCT
CTCCTTTTGTAGCTCAGTTGGGCTAGCGCCACGCTTTGTCCCGCCCGGCGACAGTGACGAAACAGGCAACGGGGTAACAT
CGATATTAGTATTGTCTCGCATTAGGTCCGAGAGACTGCGTTTCCGAGATACCTCCTTCTCGCTGAACACCAGCGGTCTC
CCTAGACTGCGTCCCAGTCCCGAGCTTAGCATGTTATCTGTAAATCCCCCTTCAACTCCCACGTTCTTGGCGTCGATCTC
CAGCACGGCCAACTTCTTGTCCTTGGCTGCGGCATGACCGCCTTCACGCCCCATCTCAACCTCACCCCCACCACGAACAG
CAGGGCCTCCCGCGGCCTCTTTCTCCCTCTGCCTCTCCTCATCCACTATCATCAACGCGCCCTCGATGACGGCCCGATGC
ACAAACACATACTGCCGTAGGCTTTGGCATAGACTCATACGCTGTTCCCGCATGTCCTCCACAACTCTTCGGATTGGCTC
GTCGTACGTAGACAGCAGCGGGGGAGATGTGTCCTCATGGAGCCTGCGAGGCTGCGCATAGTCGAATGTCCGCCCACGCT
CTGGTTGCTCTGGAGTGACGTCCCTTTCAGCGGCTTCAGCCCCTGCATTATCCGTGGCTTCAGGGGATTTTGAGGAGCGG
TTGTTCTCCCGCGGTGGTGAACTTGAGGTACGCACTTCTGATCTCCACATAGCTAATCGACTTGAGTTTGTGGTATCTGG
CTTGCGAGTACCGGAATCGTCCGCCAGCTTGGTATCCTTACTAGACGGCGACGGTAAGGAGAACGTCCGTGTCCTGGCCT
CTGCATCAAGCGATGTCGTACCGTCAGCTGCTAAGCCCTGGGGAGGACTTTGGCTCGTGCGCAGCAACATGCCCGCTGTC
CTGTTTGCCATAGCTGAAGACAAGTTGGATGAGCTCCCGCTTTGGCTAGATGGCGGACTCGCGGATGAATAAGAGCGCGA
CCGTGCTATCGACGTTGATTCTGCTGAGCGTGACCCCGAGCCCGTGCCAGAATGCGAGCCAGACGGTGCAACGTAAGAGT
CTGAGCTGCTTTCTGAATCTCTGCTGGACACGACTATGTCTGGAGTCGGGACACCGGGCGTGGTGGCGAATGTGCCAGTC
GTAGTAGCAGAAGACCATCTATGCAGTGTAGCTCGCCGCACTTCGTCCACCAGCTCTGGGGATGCCGGCAGCACGGTCCG
AGGGAGTCCCTTGGCGGTTGTAAAAATAGCAGCACCTTTGAGAGTCGGGGGTTGCGCCTTGGCATTCATCGGTGCCTCCT
TGCTGTCATCGATTTTCATAGGCGCCGTCTCAGCGAAGCCGGCAACGCGGACATGCACCTCGCTCTCTCCGGCCGAGACC
GGCACTAACAGTCCTGGCACATCCGGCACAGTCGATGCCCCGACACCGCCGCCAGACGATGGCGGGCTTGGGCTTGGATC
GACCTCCATCGCATCTCCGCGGCTACTGCTTGCGCGGCTCCTTGTACCGGGACTGGATCTCGACCTGGAACCGCTTCCAG
CCACACTAGACGATGCCGCAGCTGCAGCTGGAGTCTGCGACTCCTTGCGCTCCCTCATCTCGCGACGCAATCCATCAAGG
ACAGCATCGACGGCAATGAAGCCGCCCGTGCGCCCGACACCCGCCGAGCAGTGTAGCAACACCGGCGCAGTTCCAAGTGC
GTGTCGCGCGATGCCCGAAGTCGGTTCCACATCGTTGTTCTCACCCTGCACACCCTCCACGACCGTCCTCGGATATTGTG
GATCCCTGGTGTTTATCGAGGCCTGGGGGGTCTGGGGCACGTCAAGATTCGTCGGACGTGGACCGGGCCGCAGAGGGCCC
TCGCCCCAGCGCTTGTCACCTTCACGGCGCGTTTGCGCAACGATCTCCTCTACCTCGCGAATGAGGCCAAGCACGCCCCG
CGGGTCCTCAGGGACGTTGAAGTCGGGCCAGTCGAGGTACTGCAGCTGTGTGACCGCGCGGGGAGGCGCATCGGGATAGC
CAGTATGCGTTAGCTCGAACACACGGCGGATCGTGTCGGGGTCGCTCTCATCCTCGCTCTCCGCGGCGTTCCTGTCCTTG
TCCCTGTCTCTGTCTTTCAACTTCACCTTGGCGTGGCGCGCCTTCGCCCTGTGCTTCTGCTTCACAGGCGCGACGTGTGC
GCCGAAGAATCCGCCGTTCATCTCACTCTCACGCCGGCGGCGTTCCCGCTCAGGCGTGTCGTTCGTCGTCAGGAGGCGCA
GACGCAGGGGTCCGTACGAGCCCTCGGCCCAGTACTTGCCGCACTTGACCGTCGCGCCCTCGATCTCGCGCGTGAGCATT
ACGATCACGTGAACGTTCTGCTCCCAGCAGAGCGTCCAAAAATCGTTGAACGTCGCGGGCAGCGGGCCTTGCGTTGCGAT
GTATCGCTTGGTGGTGCCAAGCGGCTGCACATAGCTTGCGTTCATGTAGTCATCATCCTCCGGATGTGCCTTGAGCAGGC
GCACTCGTGCGTGTTCGAAAGGCCATATATTGCGGTACCTGCGTGCAGGGATGGGCACAGAAAGGGGAGGAGAGAGGATT
GAAAGTCAGCGATGGATCCAGAAAGCGAAGAAGCGTGGATATATAGGGGCTCGAGGAATGCACTTCGATCGGGCGGTCAT
ACTTGGATAGCACGGCCAAGCGTGACTAGCGATGGCCAGACCGCGGAGAAACGGCAGAACGACGGGGAGCGACACTTACC
TATTCTTGTTCCCCTTCTCAAGGCCAGCGGTGATACTAAACGGAAACACCGCCTCTTTCATGTTCTCTCTCACGCTCTCC
CTCTCCTTTCCTGCCCTCCCCTTCCCTTGCTCACCCCCGGCTCTGGCATTTACTCCAGCACCTTGCTGTGCCTCACTACT
CTTCGCGGCCGCTGCAACGCCGACGCCCGACGTCGCGCCCAGCCCACTCTCCATGCTATGGTGCTCCATCACGCCCATGA
GGCGGCGCTGCTCGCCGAGCTCGATGCGGTAGAACTGCAGCTCGAGCGCGCGCGTGAGGTCCTCCGCACTCGGCGGCGAG
TGCGACCCGCTCGACGCCTCGCCCGGGGGCGACGAGTCCGGCGAGTCCGGCGCGGCGAGCGGCTTCGCGCGTGTGCCGGG
CGACGGGTGCGGCGCGGGGGAGAGCGGCGGCGAGGGCGGCGGCGACGTCGAGCGGTGCGAGTACTTCGAGGAGACGGAGG
GTGGTGCGAGGTGTGTCGGCGGGTGGGCGGCCTTCTGCGCCGGCGCATGTGCGCTATCGTGGTGCACGGCGCGCGCCTCT
TCGGGCTTGTGTCCGTGTGCATGGGCATGTGTACGCGCATGTCCTTGTTGGAGGCCATGGTGGCCATGGGGGCCATGCGC
GTGCCCCCGGCCTTGCCCTCTCCCCTTGTGAGCATGTACACGCTCCCTCTTCGTGATCCTCTCCCTCAGTCGATCACTCC
CCGAATCCTCGTCCTCCTCGTCGCTCCCGCTCGCGCTCTCCTTCGCGCGGCCGCTCTTCCGCGCGATCTCGCGCAGCCAC
TCGAACGGCAAGTCGCCCACCCTCCGACGGACGCGCCGCGGCAGCCGCAGCGCGATGCCCGCGCCCCGCGCGCCCTCGCC
CGACGCATCCGCCCCGCGCCCCAGCTCCAGGTTCTGCCGGATCGCGTCGAAGAACGGGTTGAATGCGACCGGTTTGGTAT
ACGGCAACGAGTGGTGCATCGGCACGGGTCCCCCGCGCGCAAGCACCGGGCTGGCGTACGCAGACGCGCCGGGGCTCGCG
CTCAGGCTCAGCGTGGGCATGCTGCTCGCGCCCGCCAGTGCGGGGAACGGGTGCCCGTCCTGGCCGTGGCCGAACCCTGC
GTACCCCCCCTGTCGCGGCTGGGCCAGCGTGAGCTGCGAGACGACTTGTGCTGCGGTGCCGCCTGCGGGGTCGCCTGGCG
CGCCCGTGTGTCCGCGCGTGAGCGGAGGGAGTCGCAGCGTGAATGTGTCCTCCGTCGCGGCGCCGGGGTGCGTGAGCGAC
GTGGGGCGGCCGGCGAGGGAGGATGGGCGTAGGCTTGGGCCTGGCGTTGGCTGGATGGTTTCCATGTGTGCGGACGCGGA
CGCTGGGGTGAAGGCATCTAAGCGCGCAGAGGCAGGGAGGACAGTCCCGTCCGCCCGCGCGACAGGAGTGCGGGGCGGTG
CCATGGTGGATGCGCTCGTGAACGCGCTGAGCGGGAGACGCTTCGTGCGCAGCGCCTTCGCCCCACTCGCTGCTGCGCTC
CCTCCTGGCGCGCTGACACTCGGCGCGATCTCGGGCGCACTCCCCTCGTCCTCCTCGTCCTCCTCCACCAACGCCTCGCA
ATCCAACAGCTCTGGGTGGTCGCGCCACACGCCGTTAAGCCCGCCGCGGAGCCATGCGACGTCCTTGTCGTCTCCGAAGC
CCTCCGCGCGGAACTTGCGCAGCAGGCCGACCAGTGCCGGGCGCTCTGCGAGTGCTTGTGCGTCTGCGTCGTATACGACG
ATGCGGGAGGCGGTGTGCCAGGACGCGAAGCGGGTGCGGGCGGCGGGGGACGGGAGCATGGGTGCGAGGCGGGCGAGGGC
AAAGGCGGGGCGCTTGAGGAGGGTGGAGGGGACGGCGAGGGAGAGCGCGTGGGGGAGCCGGGCGGCGGCGAAGGCGGTGG
GCGGCCGGGTGTCGAGGAGGAAAGCGTGGGGATCGGCAAGCACGGCAGGGAGGTCGGCGGGGGTGAGGGCGGTGAAGGCG
CTCGGAGGCAGACTGTGTGCATGAGCGAGAGATGGGCTGGTGGCGGAGGGAGGTGAGAGGGCGGCGGGCGGAGAGAGCGA
GACTGGTGTGCCTGTGCCTGTGCCTGCGTGTGCGTGTGCGGGGAGGGAGAAGGAAGTGGTCAGCGGCGGAGGACGGGGCA
GGAAGGGCGCGGGGCCAGAGGGCGGCATGGAAGCAGACGAGAGGCCCGCGGTGGCGAGTGCAGAGTGCGCGCGGGCGAAG
CGGGCATGGATCGCGGCCGCAAAGTCGTCTGCGCGCTCACGGCGGAGCGGCGGAGGAGCGGCGGCGTCGGCGTCGGCGTC
GGCGTTGGCGTTGTTGGGCTCCGTGTTGGGCAGCAGCTCGCTAGCAGGGAATGCGTGTGTCGTTGCCTTGGTGGTGGCGA
CGAATGAGAGTGGGAAGGCGAGCAGGGAGAGATCACTGAGCGAGCGAGCCAAGAAGAGCGAGAACGTGGACGCCGGCTTC
TCTGTCGGCCCATCCGCCGTCCTGCCTAGATCGCTGACGTCACTGACGTCGCTCCACGCTTCCTCGTCTCTTCCCACGCG
CGCCCACCGATGGTCTGCCTCGCCCAGTGTCGTCGCTGTGTTTCTGTGTCCCACCAGGCCGGCGCTCGCCTCTTCACAGC
ACGACCGTGGCTGGATCTGCGTTCCTGCTTCTGCTGCCCACGCGCGCGACGTGGACAGAATTGACATCGAACATGGTCGC
TTGACTATCCCTGCACACCACAGCTGTCACGCTGCTGGTGCTCGACACGGCTCGGCCTCGCCGGTGAGTGCGCCGACTGT
GACATGCAGCGAATGATTGACCTGCTCAGCCCGCGCTCGGCCTGACACTGCGCCCGTCCATTGGCTGCGTCCTCGTCATG
CAACAGGCCCGTCTAGCCTCAGACCACGCCCGGGGTGTGCTGCGATGCTTCGCCGCTTCCAGAAGCGCGCACGCCATCCA
GGCTCCGTCTGCCAGGTCTTGTCCCACTCCAGCATCTGCCCTCCGTCTCCGTCTGCAACTGACCAATCACGATGCGCGTT
CTGGGCCGTGGCTGATCGGCGGTCACGCTGCGCGTATAGATTCGTGTGCTCGTCCATTCATTTGCATACAAATCTCGAAG
CCTGCCATCTTATAGTACCAGCATGCGAGCTGGTCAACTGGCCAGCTGCTCTCCCACTAGGCTCGACCCGGCATAGGCTG
CGACGCGCTGATGCTCCAACTGGCATTCAGTCCGCGTTCAACATCAGATACGTGAGTTTGCTGTTTCAGTGTGGTCACAA
GTCGTGGTGTGGCCCTGGGTTTGGGCCGTGCAGCAGCGCACTCCAGGCCTACAATCGGCATTGCATTTTGACATTGACGT
CCGCTCTGATCGTCTTGCTGTGGTCTCTCACGCGGATCGCGAGACGCCTTTTGGGTGTCACTGGCAGTGCCGTTGTCTGT
CATGGTGCGTCCCACACCGACGTCGGTCCAGTTGACAACACAAGCTGCGACAAGGACCACTCTGCGAGCTGTCCACGGTC
TGGGCTGCATCGACGAAGAAGGCTGTATTGACGGAGGCTTCTTCTCGATGCCAGTGCCCATTTCAGGGTGAATGTCACTG
TCGGCGTGGGTGCGATTTTCAGCTTCGCGTGCCCCGTGAATGGCGTCGCAGCCAGTGAGCAAACCGGTCTCGGGCTCGGG
CTCGATTGCGATCAAGGGCACGGACGACCGGTCAGGCACCGAAGCTCCAGGCCTGTGATTACCATCGCCATCGCCATCGC
CATCGGCGTCGGATCGACTGGGATCGTCCCACATTCATCTCGTGCGGATCAAGGCGTATCCTGGCTTGTTAGGCTCTCAG
CCATCCGTGGCACGTCGCTCCTCCCCGAGTCGGCACCGTGCGGGGCACACTCTGCAATCGACGTCGCAGTCGGAAACTCG
TCCTGCAGGACATCAGGCAAGCACAAAGGCATCGTGTGCTCTTGGGACGCCCATACCAGACTCGAGTTGGTCATGCCATG
CATCTGCGCGTGCAAGTCCGTGTTCAGGACGGCCGTCTCGCGGGTTGTCTGCCAAATCAGTAACAAAGCATTGGCTCCTT
ACGATGGCTGTGATCACCTCGTTGCTCGTGGTATCAGAATGTTCTGCATGTCTGCTGGGCTGCCTTGTGAGATTTCCTTC
TATTTATGGGGCGTGACTCGAGGTTAGATACCAGCGCTCAGGTGCGAGCGGTAACCTTGATGGTTGACGACAACCAACCA
CTGGCTATACAACGCGGTGTAGCCTTAGCGGGCCTGATCTCTATAACGAATTTATCTGACGGTCGACGTTGAGATCACGA
ATTTTAGGGATGCAGTAGGTCAAGGTGTACTTGTGCATGATCTCTAGCTGTGCAAGTCACTCTGCCAAGGCCCGTTTGTC
CTTGCACCAACCAGCCTGAGCCTTGTTCTTCATAGTCTTGTATTCTCCATTGAATCCACTCATTTATGGAAAAGGGACAG
GTTACAGCCCTGTGATCTCTGTTAAGGCCTAATCAAGTGTGTGAAACTGACTTCTCAGAGATTGGACGCTGCCGCAGGCC
ACTACTACACCCGCCCTTTCATCACTTCCGATCAGATTGTGCAGTCCAGAGTCCATATATGGCAGCAGTCTTTCTGCTCA
GCCAGCCTCAGTACTCGCTTGTTTGTTGGTGTGCATGCGGAACTGCACCACGCCATTCTCTCCAGCACCCCTTGTCAATC
AGCATATGCACGGAACACACGGAGGCTCCTTTACATCCTATGACAGCACGATCTCCTCAATTGGTCTACCTGCAGTGACT
CGCGTCCTAGCCTTCAGAGCTGCAGGAGCCACAAATGCCGCAGCCTCCATTGGCTTGCTGAATTAGCGTTGATCTGCCCT
ACTAACATCCAACCTGCTCATCCTTTGCCTTTTTCCCAGGTGTCTTATCAGTTTGCCGAGTGCCAGATTGTCTTGTATTC
CTCTTGCATCGTTTGTTTGCCCATCAATTATTATCTACTGCAGGCTGCAGTGGCCTCCCTTAATAATTTGTTGAGTTCAG
ATCAGGTCCATGACTGCAACTCGTGGTTGTCAGGGCTTGTCCAGAAGACTGCCCAACTACATATATATATAAGCAGGAGA
CAGTTGGCCCATCAGGAAGGTGATGAGGAGTAATGGGAGAACCCACACATCTGTAGTATAGTAAAGCAAAATGAAACAAA
TAAGTCCATCATACAATGAGGCTGGTAACAATTGGCACACAAGCCTAACTCAGGTGACAGCAAGCTCAGGCTGTTATATC
ATTATCTCCAGAAGAATGAATGCGGACAAGATAGCCATATGACTTGCCTCTAGATGTGCAACAGATTATCAGCCTGTCTG
AAGGTCAATGAATGTAGCTCACTTCAGAGGATACAGTGCTAATGGCTTATACAGTGTATGCCAGCCTGTTGGCAGTAGAT
AAGCTGCACAACAGGCTGGCATTGACCATATAAAACAGCTACCAGACTTGTGTACCCTTATCAGTGCATTGTAAGATGAG
TTCACACAAATAAGACCTGACAAATAGAGACAATTGTTCTCATGCTGGATAAACTCTATCATCTCATATCAGTTTGTTCT
CTGTTTCCTGATGGTAGGCCATATCATGATACTTTCTGACATCCTTGCAAATGACCATAGTAGGTCTCACAGTCAACATC
CAACATGTATGTAATGTGGTTGAGGGATTCTCTGATGGCTGAAATCAGGTCCAACAGCAATTCATTGGATGTAGTGAAGG
TCTGCAAGTGTGGAGCCACCATGTACATTGTGGCTGTGGGTAAAACCAGAGCATGCACTGTGAACTCCTTTTGTGAGAAA
TTGATAAGCTGAGCATCATTGACATCCCACAGTGAAATTCACATCCCTGGAATAGAGGAGGATATGGTGTCCCGGGATGA
CCCTTGGGTTCCTGGGGAGCAGGGTTAGGCAGAGTGAACACTGGGGCTTGCTTGGCCTTTAAAAAAGGTTTATGCAAATG
ATACATGACCTCAACTTGGGCTTGGGTTCTAGATTCTCGCACAGTTTCCGCAGAATAGGGGGCAGGACATCCTGAAGGTG
TGCCATCGGACACCCTCGAAGATGGCACAAGGGCACCCCAGTGACTCGAGAGCCACCAGGGAGAATTAGGAGTGTTGCAA
GAGCGATCAGTCTTCCTAGGCTAGGGTACTTAATCGAGGTGGTGGTACTGGTTCAATAAGCACTAATGTGCTCTCATTGT
TATTTCTATATCAACTTGCCTAACAGGAGCTGACTACAACGGAGATAAAGGTCCAGTGGGACAAGGGAAATGACTTATCT
CTTAGTCTTCAGGGTTGAACGTTGAACCGCCGGACCCAGCCATACATTGGTAGAAAATATACATGAACGTTCACCTGAAT
TACAATCATACACACAATCACAGCTGCGTCAAATTCGTACAGATTAACCATTGAGTAGGGAGTCCACACGCTAAAAAAAA
AGACTAAATAGCCTCAATGAGATCACCCATCCAGGAATTCCCGCCTTATATCCGCAAACACCGCGGCACCCACGCCGAAC
AGACCCAGCTGCACGACGCACGCGGCAGTCTGGCGATAGATCGTCTCGAGCGCGGGGTGAGCAGGGCGGCCTTGCGATTC
CAATATAGCCCGATTGACTTCCCCTGCCAAGTCGGCTCGCGCACCCTGTCCCGCCATCGCGCCCACCTCTCCGCCGGCGC
GCACCGGATCGTCATATGCGACCACCCCGAACGTGCGCTTGAGGTGCGCACGTACGCCCGGTCGTGCGTCTGCTTTGTAT
TCCGCCTCGAGCTCCTGACCATATGCAAGCGCACTGTGGAGTGCGGACTTGGCTAGCTCAGAAGGTGTGAAAGTGGGCGT
GGAGAAGGACGCGGGAGTGGAGGCAGAAGAAGGAAGTGTTGGTGAAGGGACAGACACAGAGGAAGAGAAGGGCGTGGGTA
TCGGGTGGGAGGAGGACGCAGGAAGGGCCTCGGGCGATGGATCGTCCACATCCATCGCGCCCTCTGCATCCGCGTCTTCA
TCCCCCAAGCTGTCCCCCCCCTTCTCTCCTCCGTCCTCGGCCCCCGCCTCGCCATCCATCCCGCATGTCTTCTCCTTTCC
CACTACAACTCCATCCTTCTCCTTCTCGCCCTCGCGCCCCTTCTCCTCCTCCACGCGCTGGAGCGCTTCGCCCGCTTGCA
GGACGAGCTCCACAAACTTCCTGCATCGTAGCTGAAACCGGAGCAACCCGTTCTGCGCCTTGAGCGCATCGGGGTAGTGC
GTCTCTAGTCCGGCGAGCGCCGCGTCGATGTTGCCACCGAGCACCGAGTGCAAAATGGAAAGGCGCGCCTGCAGGTCGCG
TGTCTCGGGGTCGGCAGCATCGTCCGTATCCAGCTCCAGGTCAGAGCCAGAACCATGACTGCTAGCATCCGTGCTAGCAC
CATTACTCGGGCCTGCTGGAATGGCCTCCACCGGAAGCTTGCTAGAAGACGACGAGGCCTGTGGCCCGTCATCGGTGTCC
ATCGCAATCTCCACAGGCTCCTTCTTCGGAATAAGGGGGCCCACGCCTCCTCCTCGTGCACACTGAGCACGGAACGCCCG
CGCCGTGCACGCGTACCCATGGTGGGCAAGATACGCTAGCACCAGTCTCCTCAGCGGTGCCTTCGACTCCTCCGCCGCCT
CCCAGCTGCCCTCCTCCTTCGTCCCACCTACCGTACCTAACCCCAGCCCTGACCCTGTTCCCGGAGCAGGTATAGAAGGA
CTTGCGCGCAGCCCGACGACACCCCAGTCCACCGGTACACGCATCGCGCCCGCCCATACCGCGTCGCGTTGCGCGCGCAC
GTGGTCTGCGATGGCGTAGCGGAACGGCGCGCTCCCGAAGTTTGCACGCACAGCTTCGGTTGTGTGGCGCATCCCGATCG
CGGGGAAGAGCGAGGGCGCAGTCGGCGATGGTGAAGGGAGATTGTCGAAGAGCATGCCGAGGAAAGCGCCATTCTTCGTG
TAGAACGCCTTGTTCTGACTGAAGTCGATGCCACACCCGATCACGTCACCCGCGTCGAAAGTAGGACCATACGGGATCCC
GTCTCTCTGCCCCGGGAAGCTCCATCCATCGTCAGCATGGTACCCCCATGAGTGCTTCTCCCACCCAGGGAGGCGCGACA
GACGTACGTCCCCTGCTGAGAACCCAATGCTTATGTGTCCTTTCTGACCCCGATGGAGGATCTCAACTTCATAGTAATAT
ATCCCGCATGCTGGCGGAATGGGGTGGTTCGCACGTGCCGCCGCCGAGTCGCGATCGCCCGTGCATGATGGGCCCTGGAA
TACCAACTCGCGCCCATCCGCGCTCACATGCAGGAGTGGATTGCGGTCCTGGTCGCTCCATCTCGTGGGGAGCCTCAACA
CCGGATTCGGCGACAGAACACCCACACCTCCTGTGCCGCTCGCCCCAGGACCAGCGTGAGGCGGGGGGCTAGGGCTGGGC
GTCTCTTCAGATTCAGAATCGAGCACGGGAGTAAGCGAGCGGCGAAGGTACGGGTACGGCGCGGGGAGCGGGGGGGGTGT
GGCTGTAGCATGACTATAGACTGAGTGGGAGAGGGGAAGTACGATGGGGTCCTGCGCGGCAGAGGCATAGCGCGAGGGCG
GGAGGGACGGCGCGGCATCGGTGTGAAGGAAATTGCGGAGTGCGGAGTACTCAAGGTACTCGGGGCGCTGAAACGCGTGC
GGTGCGGGCGCATGGGTGTGCGAATGGACGTGCGAATGGGCGTGCAGCGCAGCAGGTGCGGTGAAGCCGAATGATGGCAT
GTGCGAGGCGGCAGGTAGGGACACGGAGAGCGGGCGCGAGGTGGACGTGCCGGAGCTCGGCGTGCGCAGGCTCGCACTGA
GGCGGCGCGGGCGAGCGAGGGAGGTGGACGTAGGCGGCGGCACAGGAAGACATGCGGCAGGGTCGCGTGGCGGGTTGGGG
GAGCTTGTTGCGCGGATAATGCGGGGCTGGAAGGCCGGGGTCGCAGTGGTAGCCTCTGCATTGGTGTTGGTGCCTGTTGC
ACTAGGGCGGTTGCGCCCAAAGATGGAGACGGCGGAAGAGTAGCTGCCCCCTAGCGAACGCGTGGGGGATGTGTTGGGGG
CACGGCGGACAGGGCTCATGCTGGGCCCGCGTGGGCGACGGCCCTCGGGGCTGCGGGAGACGGTACTGGTCAGTCTGGGG
CGCACAGGGAGCGGGGCTGGGCTCGCAAAGGGCATGGAGATGACATTCTCGAGGCTGCGCGCTGCAGAGGTGCTGCTGGG
GCTGGGAATGGGAATGCTCGACGAGCGCGAGGACCGGGTCGTCATTATGTGTCGACGACGGGTAAGGCTGTCGGCGTCGC
TAGGAGGCGCGACGGAAGACGAAAGCTGTCTGGACGGGCCAGGACGAGGTGAGGGCGGTCGTGCGAGCTGAAGGGATATA
TGGTGTTGGGAGAAGGAAAGCTGCGTAGACAAAGAGTGAGAAAGAGCAGCGACTGAAAGAGGAGAAAGATGGCAAGTGAC
CCCGCCCCGTCCAGTCTCCTGACCAAAGCCGGCGAATGCACATGGATTCCTGGCTGATCCTGGGCCCATCTTTCTCTTCT
CACGCTGCATTTTTCACATCATGAAACCTTATTATGCTGCGTAGCATTCCATCATACAGCGTGGCTCTTTTCTAAAGCAT
ATCCAAGGGAATCTATGCAATCGCATCTGCCACCTATAACAAATATAGCCAAATTGAATGCCTTTTCTGGCAACCTGCTT
ACGCAAGCAACTCCCCCAACTAGGCCTGCACATCTCCAAGTTCATACACCCTTTTGAATGGCATCTCCTCCACCCGCAGA
AGACGAGTTCTCCCACCAGCTCGCAATTAAGCTATCCAGAGCACTCAACCTCGTCAACCCTAACGACCTCTTTGCGCGGC
GCGTCCAGGATATTGCAAAAACTAACACTCTCGATGGCTTCATCTCCGCGGCTAAAGCCTTTGGCAATTTCAAAGACTCC
TTCCTTGCAGAACTGCACTCCGAGATAAGCTCACACGCAAAGCAGGAGGCAGCAGGACACACACCGGCCCCCGTTCAGGG
CATCGTCGTACATGACAGCGAGGTACTCGAGCCAGATCCCGTACGTCAGGGAGGACTTATGCGCAAGGATGCCAAGCATA
CATTCCGCCAGCCCGCCAAGCCGATCGAGCCTCCGACCCCACGGACGTCTGTCCTTGGTCTCGACCGCTTAGCACAGGAG
AAGCGTGCTGCCGCTACCGCGAATGGGAACGGCGAGGGTAGCAGGAAGAAGCCCAGGCTGGATGACGGCTCGCAGCCTTT
GTTCAAGGTTCCCAGCATTCCTGCATCACGGACGGCGAACATACGCCAGCGTGGCGAGGAGACCCCTTCGCACCCCGGCG
GGCTATCTGAGATCGCTCAGAGGAGGTTGGAAGAGCGCAGACGGAACCGGGAGCGAGAAGGTATCAGGGCCGAGAATGAG
CGGCGCGACAATGCCCCGCGTGGGCTCGGAGACTTCCAACGGCGATTGAACCGTGACCGTCCCTTTGACCGGCGCGACCG
CGACAGACGCAACGACTACGACCGAGACCGCGACAGGCGCGGATGGGATGCGACACCCCGCTCAGTACGCGCCGCACGTG
GGGACGACGCGCCAAGCGTCCGCGTGCCCAACATCGGGTGGGACGCGACGCCGCGACGGCCATCCTCGCCCTCTTTGACG
CCCGGTGGCATGTCCTCGCGGCGATGGGATGCGCCGACTCCGCGCCGCGCGACCGGGGACGACGGGGAGGACGTGGCAGG
GCTCGGCCTGGATGCGCACGAATGGGAGGAGGAGCAGATCCGGCTGGACCGCGATTGGTATATGGGCGCGGAGGAGGGTG
TTGTGGCGGGCGACGAGGAGTACAACCCGCTCGCGCAGTACGAGGACCTGGGCGCTATCCGTCAGGCGGAGGTCGCGACG
AAGCAGGTGAAGAAGATTAGCGCGCGACAGGCGCAGTACAACGCGGACAACGATCTGTGGGAGGCGAACCGCATGCTCAC
GTCCGGCGTGGCGACGCGGCGCACTGTGGACCTCTCGTTCGAAGACGAGTCTGAGTCGTCCGTGCACGTCATCGTGCACG
ACCTCAAGCCGCCTTTCCTCGACGGACGCACGGTGTTCACGCGGCAGCTCGAGCCGATCAACCCTGTGCGTGATCCGACG
AGCGACATGGCGGTGTTTGCGCGGAAGGGCAGTGCGCTCGTGAAGGAGAAGCGCGAGCAGGCGGAGCGCGCGAAGGCTGC
AGCAAAGCTGGCCGCTCTGGGCGGCACGGCGCTGGGGAACATCATGGGCGTGCAGGACGAGGAGGCGCAGGCGGAGGTTT
CTTTTTCCGTGCGCCTCTGGGTGACGTGGTGCGATCGTGCCGATTGGGGAAACAGCCGAAGCAGAAGCCAAGGCGCGGGA
TGGCGAGAAGGAGGACTACAAGGGCGACTCGAAGTTCGCGACACATTTGAAAGCGTCTTCGGGTGTGAGCTCTTTTGCGC
GCTCGCGGACACTCAAGGAGCAACGCGAGTATCTGCCCGCATTTGCTTGTCGTGAGGAGCTCATGAAGGTCATCCGAGAC
AATCAAGTCATTGTTGTGGTCGGCGAGACTGGCTCAGGTAAGACAACGCAACTAACGCAGTTCCTGTACGAGGACGGATA
TTGCACATACGGTCTTGTCGGGTGCACGCAACCTCGACGTGTCGCAGCGATGTCGGTTGCGAAGCGTGTTAGTGAAGAGA
TGGAGTGTAAGCTTGGATCAACTGTGGGATATGCTATCCGGTTTGAGGATTGCACGTCGCCCGAGACCAAGATCAAGTAC
ATGACAGACGGAGTGCTTCTACGCGAGTCTCTGAATGAGGGAGACCTGGACAGATACAGTGTCATCATTCTGGATGAAGC
ACACGAGCGCTCGTTGAGTACCGATGTGCTCATGGGCTTGCTTCGCAAGATTCTATCGAGGCGGAGGGATTTGAAGCTGA
TCGTGACATCCGCCACCATGAATGCAGAAAAGTTCTCCAACTTCTATGGCACTGCACCGACTTTCACAATACCAGGACGT
ACCTTCCCTGTCGAAATGTTCCACGCCAAATCTCCTTGTGAAGACTACGTGGATAGTGCCGTAAAGCAGGTTTTGCAAAT
CCATCTGTCTCTGCCACCAGGCGATATCCTCGTGTTCATGACTGGACAGGAGGACATCGAGGTAACCTGTCAGGTCGTAC
AAGAACGATTGTCGCAACTGGATGAGCCTGCGCCACTTGCTGTATTACCGATATATTCCCAAATGCCGGCGGATCTGCAG
GCGAAGATCTTCGAGCCGACCTCTGATGGGCGGCGGAAAGTCATTGTGGCTACCAACATCGCTGAGACCTCATTGACCGT
GGATGGTATTCTGTACGTAGTAGACGCAGGCTACTCGAAGCTGAAGGTGTACAACCCCAAAGTTGGCATGGATGCCTTGC
AAATTACACCGATAAGTCAGGCAAATGCCAACCAACGAACAGGTAGGGCTGGGCGCACCGGCAGTGGGTTCTGTTATAGA
CTATATACCGAGATGGCCTTCCGGAACGAGATGTTTTCAAACACCATTCCTGAGATACAAAGGACGAATCTTGCCAATAC
TGTTTTACTCCTCAAGTCGCTTGGGGTCAAGAATCTTTTGGAGTTTGATTTCATGGATCCGCCTCCACAGGCAAATATGC
TAAATTCCATGTATCAACTTTGGGTACTCGGCGCGCTCGACAATGTTGGTGATCTCACACCCATCGGGCGCAAGATGTCG
GAGTTTCCCATGGAGCCGTCCATGGCAAAAATGCTCATTGTTTCTGTTGAGTACAAGTGTTCCGCGGAAATGCTTACAAT
TGTGTCAATGCTGTCCGTACCGAGCGTGTTCTATAGACCCAAAGAGCGCATGGAGGAGGCTGATGCGGCGAGGGAGAAGT
TCAATGTCCCTGAGAGTGACCACCTGACGCTGCTGAACGTGTTTACGCAATGGAAGAGTCACGGGTTCCGCGACGATTGG
GCTATCCGCCATTTTTTACATCCTAAACTCCTTCGGAAGGCGCGTGAAGTCCGCGCACAGCTTGAGGACATCATGAAGTT
TCAGAAAATGGAGCTTATTGCTGCCGGAACAGACTTCGATGTGATCAGGAAAGCAATCACGGCAGGTTATTTCCATCAGG
CTGCGAGAGTGAAGGGTATTGGCGAGTTTGTCAATATAAGGACGGGTCTACCAACTCACTTGCATCCCACGAGTGCTCTC
TACGGCCTAGGATATACACCGACATATGTTATATACCATGAACTGATCTTAACCTCGAAAGAATACATGACACAGGTCAC
GGCTGTTGATGCTTACTGGTTGGCTGAGCTCGGGTCTGTTTTCTACTCGGTTAAGGAGAAGAGTTTCGATGAGCGTGGCA
ACCGCCGTGCAACAGATCGCGAGTTCTCGAAGAAGGCTGAGCTTGAGACCGAGATGGCCAAACAACGAGAGGAGAGCTCA
AAAAAGGCACAGGAAGAGGCACTTGCAAAAAAGATCAGCAGTGGGTCAAGCGCCAAGATCATCGTGCCCGGTACGCCGAG
ACATACCGGCATCGGTGCCGGTGCACGCGTCACACAAACGCCACGACGGAGAGTTGGAATATGATGTACCTTGTATCGGC
GTAAAATATTTAGTTATACTAGAGGCTCTTTGCATGGACGATATATATTACTACATGTTTGGCGGAAGAGATAAATAAGC
ATTAATCACAGTAATAAGAAGACTGCAGTAACCGCAGTAGTAGAAAATTTATGCAAATCAAATCAAGGGCGGAAATCAGA
TATCGTCACGATGAATGTGGAGGCCGTAATGTCAGAGGAAAGCTTGAGCTTGGAGGTTCCATATCCTCGCATATTCACCT
TCTCGTTTCAGCAGCTCACTATGTGTACCTGCCTCCACAATCACTGAATCATTCATATATAAGATGAGATCTGCATGCCG
TGTCAGGTTTCCAAAGCGATGCGAAGAAAACAACATAGTTTTGTTCCCTCGCAAATCGCGCAACCTTACAAATAGGTCGT
GCTCTGCGGATGGATCAAGAGAAGCACTCGGCTCATCAAAAAGTAGCAGCCCGACCGTAGACTCATTCGAAACTATTGAT
CGCATGAACGTACGCGCTACCGCAAGGCGCTGCATCTGTCCTCCACTTAGTGTTGTTCCGTTCGTTGTCGGCATTCCCGC
AACGCCACGCAGCGTACTGATATCAACCGGGCGCCCGAAAAGAGTACGTGTACTCTCGGGAAGAGTCCCATAGTAATCAC
CCACAGGACGTTCGATATACGTGTCGAAACCCTCAGGTAAGCGCTCGATGAATGCTTCTGCGCCGCCAAGCCGAGCAGCT
AGGCGGATGTGGTCTTCATTTCCAGCATTAGACGGATTCCCGAGCCCAATGTTATCCCGGATGGTCAGCGGGAAGTGCGT
GTAATCCTGGAATAGTACCGAAACGGTCTGCCGGAGATCAGCCAGCTTCAGCGTCCGGATGTCGTGTCCGTCGATGAGGA
TCTCGCCCTCCTGAGGATCATATAGCCGCACAATGAGCTTCAGAATTGTGCTCTTGCCAGAGCCGTTTGCGCCGACGATG
ACCTGTAGAATCAATCTTCAGCGGTTCCGAAAGGAAGTGGAGCCGAGGAGGAAGAAAGGCACGAGTAAACCTACACAAAG
CTGACCTGCAAAGAGTTTGAAAGAGATATTACGGATAGCATAGTTTTCAGAATCGGGATATCGGAATGTTACGTTCCTAA
CAAGTCCGGCACAACGTGAATTGTGGATCGCAATCACCAGCACACACCAGGAAGGGCCGAATCAGCGAGATCTGGGGCAT
ACCTGAACTCTACCGAGATTCCCGCCTTCACTTTCTGCACATCCTCTGGGAAGGGCACAGTTCCATCTGGTATGCGGTTC
GGGATGTTTACAATATCATATAACTTGCGCACTGTTGCCAACTGTTCGGCTATCGAGCCGAACTGGTCGATGAAACGGTA
TACAGTCCAGCCAAAATTTGCGGTAGTCTGCTGGATCAGATTGAGCGAAGCCAGCGTAACTGGGATGGATGCCGGGTGCT
GAACTGCGCGGAGAGAGAACACGATCTGGGGCACTTCGCGAAATGGTTCGGAGAAGAACGATGAAAAATTTAGCTTGTCA
CGGAACATCAAAGCACGCCTGAGATCCCAAAAATCGCCGGCATCATCACCCACACTCCGCACTGCTTCTTTGAATTCTGT
GGTGGTATATTCAGCGAGATTTCCTGCAATAAACTCCTTACGGTGATCCATATCATTTACAACATGCTTTAAGCCTTGCA
TCTTGATGTAATCTTTATTCTTAGTCGTGGCTGCCCAGACTCCAGCAGTAGGACCATACACCTTGTTAGTGTGGAACCAT
TCAAAAATGGACTGCGACAAACTAATCGCCGCAAGTAGAGGACCGTCAGGTTGACCTTTCAAAACGTCCATGAGAACAGA
TATCTGGGATACAATTTGTATTGCCATAGTGGACACAGCGGAGGCCATGGTGAACGTGTCCCATGCAATTCCACTCGAGG
ACGAGGACGATGCCTCTTCGAGCTGGCGCTGGACAGCAGGGTCCTCGAACGTGGGAAGGTCAAGCCTGGCACGAGCATAA
AAGAGGTGCACAGAGTAATGTTGCTTGAGACGAGCACGTAATGGATAGGCGATGCGACTTTTCGCGTAAGATAATAGACG
ATTCGCGATCGCACAGCCCATGCGGCCTAGGGATATACGCAACAGAAAGTCTTTGTCGACTGTTCGCGTGTCAATGGCTA
CTTGCACCTAATGTACACTCAATATTCTGACCCCCCATGAGAAGAATGACCTACAATGTTGAGTAATTGTCCAGAATACC
TGAAGAAGCAAGTAAGGACTAGTCGAATTTTTGGGCGAGTGTTGCATTACCATACAGTGGCAGCAGGAACCAAGGAAAGG
AGTAGTTCAACGAGGACATAGCAGAAGAGAAGTATCCAGCAGTTCCTAATACTAGATATGTCTTTAATCATCCTCCAGAC
ATATGGAAGGCTCTGCGCCATCTTCAGATATTGTTCGAGCTTGAATAGACCGGGTACACTCCATCCGAATATAGGTGGTG
GCTTTTCTTCGTATAAATCCCAGACGCCAATGCGTGAATGCTTGACACGTTCCGTATCCTCTGGATCAAAGATACCACTG
CG
>Cluster-196.3964
AGGAGCTCCAGCGCCGAATTCCGGTACGTTTGAAGGCCTACAGGAGTACGCGCGCAACCTCCTGGCATCACTGCATGTTC
CGAACACCACGGGCGCCAGGATCAAGCTCCCAATTGAGGCGATCAACCTCGAGCGCGACCGCGAGCAGGAGGAGGCGGGC
GGCCTGTCTGGCTGCAGACAGGCCGTCGAGATCCTGACGCGAAACCCCAAGAAAGCGTCGTATGATGTGAACAAGGATGG
AGTGAAGGTTGCGGTGCTGACGTTCACAAAGTCTGCCTACCGCCTTGGGGAGACGGTTCTGGGCGTAGTCGAACTGAACG
AGCGCTCAAGTCGTGCCAGGGTGTTGAAGCTGTCAGCAATACTTGAAGCACACGAGTCCCTGCCAAGCTCGATTGCTTCC
CCGACAAATTCCCGTCATATGCGCCGTGTGCACGCGGAACACCATTCATCATTCGTGCCGTCTACCCTTCGCACGACGTT
CTCATTAGATATACCACCAGATGCCAGCCCGGCATTCCAAGTGGATGTCAGCGGAGATGCAAGAGGGAGCCCGCGGGGGC
CTGGTGGACTAGAATGGAAGGTCAGGCTCTGTTTACTGGTTGCGGTCGCGTCGCCAAACACGCGAGAGGGTCCTGATGGC
CTGCGCTTGCGGCATCTAGTCAAAGATGGCCCCAAAGGCGAGTGGGGCGCGTCTTGGAAGGCGGCGCGGTCAATAGCGCC
GATGGAGCGGCCAGATCTGCGCGTGCAGTCGGATCCAGGTGGCGGGGAGCAAATTCCTGCATCACCGGGCACCGCCAGGT
CGTGGTTGTCGTTTTTTGCTGCGCCCTTGATGGGGCCTGCGACGGGATATCATGATGGCGATGAGGATGCGGAGGACTCT
GACGACGGGGGGACTGGTGCAGAGGGTAGCGAGGAGGACTGGAGGGACGTGAAGGCGGAGATGGTAGAGTGCGAGGTGCC
GATCAAAGTGTGGCCCGGCAATACTGCGTTCAAAGCTACGGAAGTCGTCTTTGATGTTTGATGCACTTCTCTGCAGATGC
GGCGCGGCGAGTGTGTGCTTGAGGCGGAGACCCAGGAGTGCGGAGACTTTCCTCCTGTGATGAGTACAGGCAACGAGCGG
GGGAAATAAGCTATTTCTGTGTGCCGCGCCGTGTGCAAAAACGGTCGAGTTGAGGGGTGGAAATTACGTCCTGAGGCTCT
TCGTGTCGCACGACCTGGGCGCCCATCCCCCTCGGAGTCAGTTGTCCCAATGAGGGGCTGTGAAGATGCGCAAGGCAGAT
GGCGCGGCGGTCCAGCGCACGGCCTAGCGAGGCGAGATGGCGGTGCTTGAAAGGGTCGCAGCGTGAGTATCGAGGACGCC
ATCCCGGATCACGAGCGTCGCGCGATGGCTGGTGCTGGCGGTCATCTGCCTGCGAGGAGTCGGGTTGTGTGTATTGTATG
TATCAGATTCAGTAGCACCTGGAAGAGTTCTGCAATAGAGTTGTGCGATATGGCTGTGGGAGGGCGAGGGCGCGTAGCCG
CGACTGACCCGTGCCTTGTGACCCGGATGGCCGGATGGAGGACAGGGGCGCCTGTCTGGCCAGCCCACTGCTGACCTCGC
CCGTCAGCTGGACATCCTCCACGATGCCGTCCATGCTGTCCTGACCAGCCTGTGGCTCCCTCTCCGTTCTTTCTTGACCA
TAGACTATCTTGTAGCCATCTAAAGCTCCCCGCTTCCCAATACCGCGTCTCCTAGACTTCGCCGCCCATCCTAAATATTG
CTCTCTACACTTGCCCTGCTTAGAATCGCGTGCCCAGATAGAGTCTATACGTTAACGACTTTTTCAATCCAAGAGGAACA
TATACTGTGCTCTGACGACCCCAAGAAGCTGAACGGCATCCGCGACTGTGCGACTTGTAGACTTTCAATACACTCCAACA
CCTTCTTTCACCCCACCAAGTTTACAATCTGGCGACTACGCAGAATTACGAGCAGCTTCGAAGTCTTGGCATACCGTCCG
TAGCCATGATGCAGTCGAGTAATCATCAGCAATACAGCTCTGACGATGCGGATCGCAGAAACCGATTCTTGTCCTCTCAT
GGGACGGATTCCCCTAATAGCCTGCGGGAGCGTGCTGCCAGCCAGCCTCCAAGGACAACCAACCGAGGGTTCCTGCCCTC
GCCCCTCCAGACCATGCGAAACAATTCCGGAGGCGTCTGGCCTCGTCTCTCCTCCGGTCTAAACCCTAATCCCGTCAATG
GAGCACTTCCTCAGTCTGTTCCCACGCGTAGCGCTTCCTTCTCCTCCTCTTCTCCCAACAACCAGGCTTTCCTCTCCTCG
GCTATGCGTGAATCGCGTTTCGCGTCGACTTTTGAGGACGACGAGTCCGAGGCGCTCTCAGACATACAGGACTCGTATGA
TCAATATGATGATCGATACGTCCGACCGTCATTGCAATCCTCGCGCGGACGCACCTACGCGGTTGACCTCACCCGCAGCA
GATCACAATCCTTGGCTACTACGCGGCCCGGCGCTATTGGAAGCGGCCTCCCCCACAGCCCTTCTAGCCTTTGGAACGAC
TCGAATCTGTCGAACGCCCAGAATATACCCTCGTCCCGCTACAGCGAATTGAAGCCGCCAGGAAGTAGCCGGTACGGCTC
ACTTGGTGCCTTGGGAAGGTCGCCTTCCAACGGCTATGGCTCAATCACAGACCACTCCAATATGAGCCCCTTCGTGCGAG
ATGTCGGCCAGATACTGCTCGACGACGGGTCTGCATTTCGCGAGCTTTGGGCCGGCATGAACCCTCCCCGCGACGGGAAT
GGCGGCGGCGGAAGCGGCACGACCAGCAGACGTCATAGTGTCAGCGTGGTGCAGCCGCGAAGACCTACTATAGTGGGATT
CAATGCTCCAGGCGGCGACGGTCCGGAAGAGTCTAGCCGTCCGGGCCCTTTCCACTCAGCTTCGTTCGCAGGAGGCGGAG
GCTTATTACTCACGGACGACGACCTTGCAAGCGATCTGAACATGCTGAGTCTCAATCTCCGCGACGACGCCCGCTCGTCT
GCGATGCATCCACCCAGCCAGCCGTCGTCGCTCCCCATCTACGCTCCCCTCTCGCGTAGCCCGCCGTCTGCAGACAGGGT
GTCTCCATACCAGGCCCTCCATCTCAACATACCCGGAAACTCGTTCGCCAACAGGCAGTCTGTCGGCTCACCCAGTGACG
GCGGGCTTTCAGGAGGGAGCCCATCTCGTGGCCCCTTCGACTTGGCCGAAGAAGGCGGATATGGTGGACGCTCAAGGGAC
GGCGTCCGACAGACGAACCAGGGCATGGCCCGCTTCGTGCCCGGTCAGGGCATCCAGCAGATTCCTGAACAGGGCCTGCT
GCAATCCCCCATCTCCCCCAGCATCCGTTCCGCCCACTACGCCCAAGCGCCGCAAATACAGCGCCGCGCATCGGACGCGG
GCAAGTCGCTCAACGATCTCGGCAAGGGCGTGCCCCTGCACTCCGTGCCGACATCCTGGCCGCTCTTCATCGTCGAGTTT
AAGGCAGGGCGCACGGACCTGTTCTACTGCACCGACCTCGCACTGGACATCCGCGTTGGCGACCTGGTCGTCGTCGAGGC
CGATCGCGGGAGGGATCTGGGCAAGGTCGTCAACGACACGATCACGCTCGCAGAGGTCGAGGCGTTCCAGAAGCAGCAGA
AACTGATGAACATCGGCTATGCGGACGCGCACGGCGTGCCTACCAGCCCGAACGGCACCGGCACCGGCGGAGGCAAGGAG
ATAAATCCAAAAATGATTTACGGCAAGGCGCAGCCACATGAAATGCAGGGACTAGCGGCCAAGCTGCAAGATGAAGCCAA
GGCACTCGAGCTGTGCAGGAGTAAGGTCCGCCAACGGAAACTGCCTATGGAAGTCGTTGATGCAGAGTACCAGTGGGATC
GGCGCAAGTTAACGTTCTACTTTGTGGCTGAAAAGCGGATTGATTTCCGTGAACTTGTCCGGGAACTGTTCCGACTTTAC
AAAACCAGAATTTGGATGGCCTCCCTGAGCGGTGCTGGTGGCTTCGAACAATGATCAGGTCTTAGTAGCCTGAACCGTTC
GGCCAGCTCGCAAGTCGTGCCTCTTGACGAGCTTCATGTTTCGACTGTATCAATGAGCACCTAGATATGCATAATTTCAA
GGTTTGGGTTATACCTGTCACTGCTTTCACCTCGTTCTCCCCGGTGCCGCATTTCCGGCGCCAGTTTGCTGTCGTCCTGT
ACGCTACCAAGTCGAAGTTCCTAGTTCTTTGGACCTGGAAATGCCTTCTATATTCCTTTACGTGTACAATAGTGTCTCCG
CTCCCTCGCATATCTCCCGTTGAATACTGGCGGACTCTGAAGAGGCGTACGTGCCGACTCAACCTGGTGTGGAGTTCTGT
TTCTGGTTGCCCTCGTCGAATAAAAAACGTTGTATTACTATTGTACTTTTGAATTCAGCAGATGCATGCTTGAATATATA
TGCGCGCGAGAACCGAGGGCATCGAGCTGAGAACGACCTGGATTCACTCCACGGTCTATAGGAACCACAGAGGTACAATT
ACCGAACTGCTGCTAAAAAGTACGCTGGAAACAGAGGTGAAGTCGAATGCCGCAGTACAACGCTACGTTAGGAAACACCG
CTTGCCATCCTCTCGAGAAGCCTTTCTCTCAATTGCAGCAACCTCATCTGCTCGTCTCGTGCATTCCTTACCTCGTGTCT
TGCAAGCTCGATATTTGGTGGAAGCCCCTCGAACGCTTGCACTTTCGCTCGCTTGTTTTTGAGACGTTGTTCCCTATTTC
TCAGCTGCTTATGAAAGTGCGCAAGCTGCGAGACCGTTAATGGAGGCTGTTCCGGCATCTGAGCCATCACTGAGTCCAGT
TCTTCTTTGTATTCCTTTGCCTTGGATGTGAGCACTGCTTTCCGTCTCTCGAGCGTGGACACATTTGCGTCGGGGGACTC
TGACAATCCTGCTGGGATAGCCTGTATCCATTTCTGGACGAGCATCTCTTCATGCCTAGCAGACGCGAGATGCGCCACCA
GCTCGCTCTCTGCATTACGCAAACGGAGCGTCGATAGTCTCAAAGACAGCTCTTCGGTACAGAGACGTGAAGCAGCAGTT
GTCAACCTTGCGCACGACACATCGTCAATTCCGAGCATGCATGCAAGATCCGTCAGGACTTCCAGACATTCATGGCTTTC
TTCGGAAAACGACGGTTCCATAAAGACGTCAGAAAGTTTAATCTGTTCTCGAGCTTTCAATTGATAATATCGGTCCTGTC
TTTGACTGACAGTTTTGTCATCTAGCAAGCGAGAGTCCAACACTATGTGCCCGACAGCACGGTCATGAGTTATAGGTGGA
AGCGAACAGAGCAAAACCTGGTAAGTTGCAGTGTTACCTTCGTCATTCATCTGACCAGTTTCAATCTAATGGTGCGACCG
TCCCGAGAGGCGTGCGCAAAAATGAAGTGGCTTAAGCAGAACTCCAGGGTTCTATACGCGCAATCCTTGGCTTTCAAGTT
CCGTAATCGCGATCGCCATAACTATACACACATATCCGAGCTTTGTTGTACATATTCAAAGTATTGCTAACGGTTACAAG
GGGTGGAAATGATGCTGTAGAACCTTGACATTGACAACTCAAATGATTCGAAGAGGAACAGCAACTATGCATAGCAGCAA
AAAATCCATCTTGAGTGAGTTACATTCGATTCCGCTTTCGTTGTTGTTGCCGTTGTTCTGACTCCTGTTGCGGAGGAGCC
TTCCGGTTCTTGCCTTTCGAGCTCTCTGAAGGTTCGTCGACTTCCATGCTCTCCTGCTCCTTGTCCTTGTCCTTGTCCTT
GTCCTTGTCCTTGTCCTTGTCCTTTTCTTTGTCCTTCTCCCTCTCCCTTTCTCTTTCTCGTTCTCTTTCTCGTTCCCTCT
CCCGGTCCCTCTCAGCCATGCCAGCCGCAGTCAAGCCTGTGCGACCAGGATAAGCGGCGGCTCTGAGTCCAGCTTTGATC
TCTTTCTGCTTGTCGATGACTTCTTTCAGAGTTGTCTGATACGTTTGATCGTACGATTCCTTGGTTGCCTTGGCCGTTAC
GGATGCCGCAGCTAACGCAGCTAGTTTATCGTCCAACGTGGCCAGTACAGCTGATGTTGTTGATGCCCAATTCTGGAGAG
AAACCAGTAATCTTTCAATCTTCTCAGGTTCCAAATCCCTTCCCATAGTATATTCAACATCGAACTGCTGCTCCCTCTGA
TCAAGTTTCCCACGAACGATGTTGAGATAAATCGCATCGATGATGAGGTCTTCCAACTCGCGGATAGTGGGCATATCTAA
CACTTGAAGTAGTTGCGAATAGGGTAGAATGCGGCTCTCCATCGCGAGAGAGACCAACGTCAGATGCTTGAGCTTTATGA
TCTGTGCATGGTTCAAGTGAGGCAAGCTGTCCTTGTTTTCTGGGTACCCTTTCCCATTAGAAGAAACCTCAGATCTTCAT
GAGAATTCCAACTCAACGAAGGTAGTCCTGGTATGTTTTATAGGCAAACAACTGAAGCAACGAGTAAAGCTGTCCATGCT
GCTCACTGCCTTCCAACTAGGCAAAGATGAATACATTAGCATCTTGATGTGTAGCATACTTTGATGCAAATTGTACGGCG
CGCGCTCATACCTCCTGAATGTTGGGCAACTCTAGTAGCTCAGCGAAGACAAATACACCGGGCGCAGAGGTGGCGTCCTG
AATTAATTTTGCAGCAGCAGCCCCCTTAGCTGACTTGGACATCAGCAGGAATGGCTCAAGCTTAGCAGCGAAATTGGACC
CAATTTCCATGGTGGGATTTCAACGGTGACAACAGGTTGGAAAGAGATGACACGCTTGTGGCGGGATGCCGGGGAGGTGG
[truncated: 286,027+ more rows]
